# Supplementary material for: Transcriptomic and phosphoproteomic profiling and metabolite analyses reveal the mechanism of NaHCO3-induced organic acid secretion in grapevine roots
Source: BMC Plant Biol. 2019 Sep 3;19:383. doi: 10.1186/s12870-019-1990-9 (PMC6724372; doi:10.1186/s12870-019-1990-9)
Supplement: Supplementary file 1 — Table S1. RNA-Seq profiles of the control and NaHCO3-treated vine roots. Unigenes differentially expressed between two samples were screened using a false discovery rate < 0.05 and absolute log2 (fold changes) ≥ 1 as the threshold. (XLSX 1337 kb) [file 12870_2019_1990_MOESM1_ESM.xlsx]

## Sheet: Introduction
Table S2 RNA-Seq profiles of the control and NaHCO3-treated vine roots. Unigenes differentially expressed between two samples were screened using a false discovery rate ˂ 0.05 and absolute log2 (fold changes) ≥1 as the threshold.
Full RNA-Seq data accompanying these experiments were submitted to the sequence read archive (SRA) of NCBI under BioSample accessions SAMN11579694 and SAMN11579695 (https://www.ncbi.nlm.nih.gov/sra).
Sheet 1: all of the differentially expressed genes
Sheet 2: The annotated differentially expressed genes related to organic acid (OA) metabolism and transport
Sheet 3: The annotated differentially expressed genes related to IAA synthesis and signaling
Sheet 4: The annotated differentially expressed genes related to PM located receptor kinases
Sheet 5: The annotated differentially expressed genes related to ethylene synthesis and signaling

## Sheet: Sheet1 Treatment vs control
gene_id	baseMean	baseMean_control_Control	baseMean_case_Treatment	foldChange	log2FoldChange	pval	padj	up_down	expression_Sample_Control_1	expression_Sample_Control_2	expression_Sample_Control_3	expression_Sample_NaHCO3_1	expression_Sample_NaHCO3_2	expression_Sample_NaHCO3_3	ncbi_blast	gene_symbol	description	GO_id	GO_term	pathway	pathway_description
VIT_200s0323g00076	2.55095	5.1019	0	0	#NAME?	0.0365297	0.198113	Down	0	0.951679	0.476837	0	0	0	LOC100853303		PREDICTED: 21 kDa protein-like [Vitis vinifera]	GO:0004857	enzyme inhibitor activity
VIT_218s0001g05950	2.58054	5.16109	0	0	#NAME?	0.0357878	0.195482	Down	0.0936361	0.207803	0.0698222	0	0	0	LOC100245403	UGT85A23; Synonyms=UGT6	PREDICTED: 7-deoxyloganetin glucosyltransferase isoform X2 [Vitis vinifera]	GO:0035251,GO:1900994	UDP-glucosyltransferase activity|(-)-secologanin biosynthetic process
VIT_218s0001g02220	3.97591	7.95181	0	0	#NAME?	0.0163743	0.116707	Down	0.0838144	0.0143286	0.0731502	0	0	0	LOC100262510	BGAL16; At1g77410; F2P24.12, T5M16.1	PREDICTED: beta-galactosidase 16-like [Vitis vinifera]	GO:0004565,GO:0005618,GO:0005773,GO:0005975,GO:0030246,GO:0048046	beta-galactosidase activity|cell wall|vacuole|carbohydrate metabolic process|carbohydrate binding|apoplast
VIT_213s0074g00390	2.72403	5.44806	0	0	#NAME?	0.0324831	0.183993	Down	0.0935719	0.0560445	0.074936	0	0	0	LOC100245465	CYP77A2; Synonyms=CYPEG5	PREDICTED: cytochrome P450 77A2 [Vitis vinifera]	GO:0004497,GO:0005506,GO:0016705,GO:0020037	monooxygenase activity|iron ion binding|oxidoreductase activity, acting on paired donors, with incorporation or reduction of molecular oxygen|heme binding
VIT_215s0024g01420	3.04437	6.08873	0	0	#NAME?	0.0210695	0.138641	Down	0.406335	0	0	0	0	0	LOC104877989	Os03g0802700, LOC_Os03g58810; OsJ_12997, OSJNBa0087C10.12	PREDICTED: DEAD-box ATP-dependent RNA helicase 27-like [Vitis vinifera]	GO:0003723,GO:0004004,GO:0005524,GO:0005730,GO:0005737,GO:0010501	RNA binding|ATP-dependent RNA helicase activity|ATP binding|nucleolus|cytoplasm|RNA secondary structure unwinding
VIT_216s0098g00400	7.57232	15.1446	0	0	#NAME?	0.0394388	0.206985	Down	0	1.58012	0.191841	0	0	0	LOC100253816	LRK10 {ECO:0000312|EMBL:AAC49629.1}	PREDICTED: glycerophosphodiester phosphodiesterase protein kinase domain-containing GDPDL2-like isoform X2 [Vitis vinifera]	GO:0004674,GO:0005524,GO:0005886,GO:0016021	protein serine/threonine kinase activity|ATP binding|plasma membrane|integral component of membrane
VIT_205s0029g00620	7.22015	14.4403	0	0	#NAME?	0.011522	0.0912862	Down	1.09957	0.0594354	0.546582	0	0	0	LOC100262398	At4g13800; F18A5.190	PREDICTED: probable magnesium transporter NIPA2 isoform X6 [Vitis vinifera]	GO:0005769,GO:0005886,GO:0015095,GO:0015693,GO:0016020,GO:0016021	early endosome|plasma membrane|magnesium ion transmembrane transporter activity|magnesium ion transport|membrane|integral component of membrane
VIT_218s0001g11355	3.54635	7.0927	0	0	#NAME?	0.0293905	0.172308	Down	0	0	0.309101	0	0	0	LOC104882540	Os12g0591500, LOC_Os12g40090; OsJ_36712	PREDICTED: putative B3 domain-containing protein Os03g0621600 isoform X1 [Vitis vinifera]	GO:0003677,GO:0005634,GO:0006351,GO:0006355	DNA binding|nucleus|transcription, DNA-templated|regulation of transcription, DNA-templated
VIT_210s0071g00370	9.78855	19.5771	0	0	#NAME?	0.0189275	0.128603	Down	0.712967	0	0.283611	0	0	0	LOC100244567	At5g08350; F8L15_80	PREDICTED: putative GEM-like protein 8 isoform X1 [Vitis vinifera]
VIT_205s0077g00745	3.3074	6.61481	0	0	#NAME?	0.0128452	0.0986176	Down	0.237649	0.858784	0.189072	0	0	0	LOC104879220	UPB1; Synonyms=BHLH151, EN146; At2g47270; T8I13.11	PREDICTED: transcription factor UPBEAT1-like [Vitis vinifera]	GO:0003677,GO:0003700,GO:0005634,GO:0006351,GO:0006355,GO:0030154,GO:0046983,GO:2000280	DNA binding|DNA binding transcription factor activity|nucleus|transcription, DNA-templated|regulation of transcription, DNA-templated|cell differentiation|protein dimerization activity|regulation of root development
VIT_205s0051g00920	2.80554	5.61108	0	0	#NAME?	0.0308001	0.1782	Down	0	0	0	0	0	0	LOC100266687		PREDICTED: uncharacterized protein LOC100266687 isoform X4 [Vitis vinifera]
VIT_218s0001g11180	2.5917	5.18341	0	0	#NAME?	0.0355136	0.194535	Down	0	0.163476	0.0830079	0	0	0	LOC104882539		PREDICTED: uncharacterized protein LOC104882539 [Vitis vinifera]
VIT_218s0117g00270	2.62967	5.25934	0	0	#NAME?	0.0346035	0.19126	Down	0	0.134779	0.173498	0	0	0	LOC100251158	ZHD4; Synonyms=FTM2, HB31; At1g14440; F14L17.21	PREDICTED: zinc-finger homeodomain protein 2-like [Vitis vinifera]	GO:0003677,GO:0005634,GO:0006351,GO:0006355,GO:0042803,GO:0046872,GO:0048574	DNA binding|nucleus|transcription, DNA-templated|regulation of transcription, DNA-templated|protein homodimerization activity|metal ion binding|long-day photoperiodism, flowering
VIT_206s0080g00290	13.4543	26.9085	0	0	#NAME?	0.000432252	0.00724555	Down	1.56928	0.625195	0.436965	0	0	0	TFL1A	CET2	TFL1A protein [Vitis vinifera]	GO:0005737	cytoplasm
VIT_217s0000g00420	3.90465	7.80931	0	0	#NAME?	0.00702668	0.0641833	Down	0.0703853	0.144086	0.223101	0	0	0		VAC14; At2g01690; T8O11.14	unnamed protein product, partial [Vitis vinifera]	GO:0043550,GO:0070772	regulation of lipid kinase activity|PAS complex
VIT_200s0868g00030	3.7537	7.5074	0	0	#NAME?	0.00861242	0.0741087	Down	0.200134	0.476294	0.677542	0	0	0	LOC100247731		unnamed protein product, partial [Vitis vinifera]
VIT_214s0060g01880	4.23894	8.47789	0	0	#NAME?	0.0129256	0.099012	Down	0.0725848	0.680281	1.17026	0	0	0	LOC100242551		unnamed protein product, partial [Vitis vinifera]
VIT_218s0001g01200	3.40098	6.80196	0	0	#NAME?	0.0393009	0.206616	Down	0	1.18835	2.59891	0	0	0			unnamed protein product, partial [Vitis vinifera]
VIT_200s0271g00030	426.236	0	852.473	Inf	Inf	9.19579e-08	5.11988e-06	Up	0	0	0	1.08843	14.2604	18.5168	LOC100267150		(3S)-linalool/(E)-nerolidol synthase [Vitis vinifera]	GO:0000287,GO:0009507,GO:0010333,GO:0016114	magnesium ion binding|chloroplast|terpene synthase activity|terpenoid biosynthetic process	path:vvi00909	Sesquiterpenoid and triterpenoid biosynthesis
VIT_200s0572g00010	3.90318	0	7.80636	Inf	Inf	0.0290133	0.171328	Up	0	0	0	0	0.47838	0.189953	LOC100853639		(3S,6E)-nerolidol synthase 1-like [Vitis vinifera]	GO:0000287,GO:0005829,GO:0010333,GO:0016114	magnesium ion binding|cytosol|terpene synthase activity|terpenoid biosynthetic process	path:vvi00909	Sesquiterpenoid and triterpenoid biosynthesis
VIT_200s0692g00010	4.48282	0	8.96564	Inf	Inf	0.00371212	0.0399877	Up	0	0	0	0.633257	0	0.631239	LOC100264943	GES; Synonyms=LIS, TPS04; At1g61120; F11P17.15	(E,E)-geranyllinalool synthase-like [Vitis vinifera]	GO:0000287,GO:0000304,GO:0005737,GO:0009611,GO:0009617,GO:0009753,GO:0010333,GO:0016102,GO:0080013,GO:0080027	magnesium ion binding|response to singlet oxygen|cytoplasm|response to wounding|response to bacterium|response to jasmonic acid|terpene synthase activity|diterpenoid biosynthetic process|(E,E)-geranyllinalool synthase activity|response to herbivore	path:vvi00904	Diterpenoid biosynthesis
VIT_200s0692g00020	17.0385	0	34.0769	Inf	Inf	1.27551e-08	8.72701e-07	Up	0	0	0	0.758965	0.570431	0.76686	LOC100264943	GES; Synonyms=LIS, TPS04; At1g61120; F11P17.15	(E,E)-geranyllinalool synthase-like [Vitis vinifera]	GO:0000287,GO:0000304,GO:0005737,GO:0009611,GO:0009617,GO:0009753,GO:0010333,GO:0016102,GO:0080013,GO:0080027	magnesium ion binding|response to singlet oxygen|cytoplasm|response to wounding|response to bacterium|response to jasmonic acid|terpene synthase activity|diterpenoid biosynthetic process|(E,E)-geranyllinalool synthase activity|response to herbivore	path:vvi00904	Diterpenoid biosynthesis
VIT_206s0004g00290	7.93801	0	15.876	Inf	Inf	7.27848e-05	0.00162024	Up	0	0	0	0.713225	1.588	0.598873			hypothetical protein POPTR_0001s04030g [Populus trichocarpa]	GO:0004497,GO:0005506,GO:0016021,GO:0016705,GO:0020037	monooxygenase activity|iron ion binding|integral component of membrane|oxidoreductase activity, acting on paired donors, with incorporation or reduction of molecular oxygen|heme binding
VIT_202s0087g00620	12.0648	0	24.1296	Inf	Inf	1.06601e-06	4.31837e-05	Up	0	0	0	3.9938	2.76782	1.55499			hypothetical protein POPTR_0004s24290g [Populus trichocarpa]	GO:0005179,GO:0009753,GO:0048046,GO:0048364,GO:1902025,GO:2000280	hormone activity|response to jasmonic acid|apoplast|root development|nitrate import|regulation of root development
VIT_207s0151g01070	3.5424	0	7.08479	Inf	Inf	0.0120973	0.0940156	Up	0	0	0	0.144392	0.147939	0.0368577	LOC100264747		hypothetical protein VITISV_001829 [Vitis vinifera]	GO:0000287,GO:0009507,GO:0009686,GO:0009905,GO:0010333	magnesium ion binding|chloroplast|gibberellin biosynthetic process|ent-copalyl diphosphate synthase activity|terpene synthase activity	path:vvi00904	Diterpenoid biosynthesis
VIT_216s0039g01762	11.7292	0	23.4583	Inf	Inf	0.01248	0.0963929	Up	0	0	0	0	0.0974849	0.413905	LOC109124145		hypothetical protein VITISV_005092 [Vitis vinifera]	GO:0000981,GO:0001135,GO:0003700,GO:0005634,GO:0006351,GO:0006357,GO:0009409,GO:0009414,GO:0009651,GO:0009723,GO:0009733,GO:0009753,GO:0010200,GO:0030154,GO:0043565,GO:0044212,GO:0046686	RNA polymerase II transcription factor activity, sequence-specific DNA binding|transcription factor activity, RNA polymerase II transcription factor recruiting|DNA binding transcription factor activity|nucleus|transcription, DNA-templated|regulation of transcription from RNA polymerase II promoter|response to cold|response to water deprivation|response to salt stress|response to ethylene|response…
VIT_200s0479g00020	11.6938	0	23.3876	Inf	Inf	1.48596e-06	5.76699e-05	Up	0	0	0	1.79246	0.6177	1.96328	LOC100852860		hypothetical protein VITISV_010916 [Vitis vinifera]	GO:0000977,GO:0003700,GO:0006351,GO:0006355,GO:0006357,GO:0046983,GO:0050832,GO:0090575	RNA polymerase II regulatory region sequence-specific DNA binding|DNA binding transcription factor activity|transcription, DNA-templated|regulation of transcription, DNA-templated|regulation of transcription from RNA polymerase II promoter|protein dimerization activity|defense response to fungus|RNA polymerase II transcription factor complex
VIT_209s0002g01500	4.83182	0	9.66363	Inf	Inf	0.00246983	0.0292121	Up	0	0	0	0.442099	0.488708	0.181549		ATL52; At5g17600; K10A8_80	hypothetical protein VITISV_012359 [Vitis vinifera]	GO:0016021,GO:0043161,GO:0046872,GO:0061630	integral component of membrane|proteasome-mediated ubiquitin-dependent protein catabolic process|metal ion binding|ubiquitin protein ligase activity
VIT_203s0017g01285	26.0785	0	52.157	Inf	Inf	2.01615e-07	1.00848e-05	Up	0	0	0	10.6507	5.83021	3.53799	LOC100252948	ABCG12; Synonyms=CER5, D3, WBC12; At1g51500; F5D21.6	hypothetical protein VITISV_013416 [Vitis vinifera]	GO:0005524,GO:0005886,GO:0006869,GO:0009651,GO:0009737,GO:0010025,GO:0016021,GO:0042626	ATP binding|plasma membrane|lipid transport|response to salt stress|response to abscisic acid|wax biosynthetic process|integral component of membrane|ATPase activity, coupled to transmembrane movement of substances
VIT_210s0003g00770	2.55141	0	5.10282	Inf	Inf	0.0425101	0.216846	Up	0	0	0	0.178897	0	0	LOC100250383	GLR2.7; At2g29120; T9I4.20	hypothetical protein VITISV_013834 [Vitis vinifera]	GO:0004970,GO:0005262,GO:0005773,GO:0005886,GO:0006816,GO:0008066,GO:0016021,GO:0019722,GO:0071230	ionotropic glutamate receptor activity|calcium channel activity|vacuole|plasma membrane|calcium ion transport|glutamate receptor activity|integral component of membrane|calcium-mediated signaling|cellular response to amino acid stimulus
VIT_201s0026g00010	6.8181	0	13.6362	Inf	Inf	0.00215766	0.0262749	Up	0	0	0	0.960846	3.89364	1.17208	LOC104880037		hypothetical protein VITISV_014706 [Vitis vinifera]	GO:0000977,GO:0006351,GO:0006357,GO:0046983,GO:0090575	RNA polymerase II regulatory region sequence-specific DNA binding|transcription, DNA-templated|regulation of transcription from RNA polymerase II promoter|protein dimerization activity|RNA polymerase II transcription factor complex
VIT_206s0080g01093	27.1139	0	54.2278	Inf	Inf	8.15131e-12	1.16295e-09	Up	0	0	0	3.4862	2.74026	1.04935	LOC104879726	OFP13; At5g04820; MUK11.14	hypothetical protein VITISV_015621 [Vitis vinifera]	GO:0005634,GO:0006351,GO:0045892	nucleus|transcription, DNA-templated|negative regulation of transcription, DNA-templated
VIT_211s0052g00985	4.8359	0	9.6718	Inf	Inf	0.00246348	0.0291508	Up	0	0	0	0.367146	0.21489	0.107642	LOC100254684	GLR2.2; At2g24720; F27A10.3	hypothetical protein VITISV_017200 [Vitis vinifera]	GO:0004970,GO:0005262,GO:0005622,GO:0005886,GO:0006816,GO:0008066,GO:0016021,GO:0019722,GO:0071230	ionotropic glutamate receptor activity|calcium channel activity|intracellular|plasma membrane|calcium ion transport|glutamate receptor activity|integral component of membrane|calcium-mediated signaling|cellular response to amino acid stimulus
VIT_219s0014g04920	21.4563	0	42.9126	Inf	Inf	4.11617e-10	4.00608e-08	Up	0	0	0	3.61731	3.32458	1.67433	LOC100232954	VIT_19s0014g04930; VIT_00014569001, VITISV_013313, VITISV_030783, Vv19s0014g04930	hypothetical protein VITISV_019788 [Vitis vinifera]	GO:0000287,GO:0005737,GO:0016114,GO:0034004,GO:0052577	magnesium ion binding|cytoplasm|terpenoid biosynthetic process|germacradienol synthase activity|germacrene-D synthase activity	path:vvi00909	Sesquiterpenoid and triterpenoid biosynthesis
VIT_218s0001g08440	4.63986	0	9.27972	Inf	Inf	0.0375624	0.20158	Up	0	0	0	0.648714	0.0437786	0.0888152	LOC109121713		hypothetical protein VITISV_020490 [Vitis vinifera]
VIT_206s0009g02420	3.24986	0	6.49971	Inf	Inf	0.0178471	0.124173	Up	0	0	0	0.0345848	0.0428063	0		PERK14; At4g32710; F4D11.90	hypothetical protein VITISV_023459 [Vitis vinifera]
VIT_219s0015g02160	2.59812	0	5.19623	Inf	Inf	0.0411736	0.212464	Up	0	0	0	0.0607665	0.253068	0	LOC100255558		hypothetical protein VITISV_024665 [Vitis vinifera]	GO:0004497,GO:0005506,GO:0016021,GO:0016705,GO:0020037	monooxygenase activity|iron ion binding|integral component of membrane|oxidoreductase activity, acting on paired donors, with incorporation or reduction of molecular oxygen|heme binding
VIT_212s0055g00990	60.4282	0	120.856	Inf	Inf	1.75021e-09	1.41767e-07	Up	0	0	0	8.14935	4.41357	1.98737	LOC100257139	poxN1 {ECO:0000312|EMBL:CAH17984.1}	hypothetical protein VITISV_024915 [Vitis vinifera]	GO:0004601,GO:0005576,GO:0006979,GO:0020037,GO:0042744,GO:0046872	peroxidase activity|extracellular region|response to oxidative stress|heme binding|hydrogen peroxide catabolic process|metal ion binding	path:vvi00940	Phenylpropanoid biosynthesis
VIT_219s0014g04200	2.88476	0	5.76952	Inf	Inf	0.0277694	0.166306	Up	0	0	0	0.361514	0	0	LOC109121521	At4g27290; M4I22.100	hypothetical protein VITISV_026568 [Vitis vinifera]
VIT_210s0042g01160	2.73702	0	5.47403	Inf	Inf	0.0338965	0.188682	Up	0	0	0	0	0	0	LOC100249360	LOS1 {ECO:0000303|PubMed:9401119}; At1g56070/At1g56075 {ECO:0000312|Araport:AT1G56070}; T6H22.13 {ECO:0000312|EMBL:AAF02837.1}	hypothetical protein VITISV_027314 [Vitis vinifera]	GO:0003729,GO:0003746,GO:0003924,GO:0005507,GO:0005525,GO:0005730,GO:0005774,GO:0005829,GO:0005886,GO:0009409,GO:0009506,GO:0009507,GO:0009631,GO:0009735,GO:0016020,GO:0048046	mRNA binding|translation elongation factor activity|GTPase activity|copper ion binding|GTP binding|nucleolus|vacuolar membrane|cytosol|plasma membrane|response to cold|plasmodesma|chloroplast|cold acclimation|response to cytokinin|membrane|apoplast
VIT_210s0116g01270	3.51292	0	7.02583	Inf	Inf	0.0123365	0.0955488	Up	0	0	0	0.2691	0.0695231	0.412156	LOC109123315	At4g22030; F1N20.130	hypothetical protein VITISV_030278 [Vitis vinifera]
VIT_216s0013g01200	2.74609	0	5.49218	Inf	Inf	0.0336883	0.187818	Up	0	0	0	0.0598786	0	0	LOC104882081	LRK10 {ECO:0000312|EMBL:AAC49629.1}	hypothetical protein VITISV_038293 [Vitis vinifera]	GO:0004674,GO:0005524,GO:0005886,GO:0016021	protein serine/threonine kinase activity|ATP binding|plasma membrane|integral component of membrane
VIT_214s0068g01480	3.67676	0	7.35352	Inf	Inf	0.0100549	0.0831344	Up	0	0	0	0.200562	0.0279077	0.145662	LOC100249748		hypothetical protein VITISV_038624 [Vitis vinifera]
VIT_203s0091g00150	8.54349	0	17.087	Inf	Inf	3.72336e-05	0.000934002	Up	0	0	0	2.782	3.26713	0.515403	LOC100254416		hypothetical protein VITISV_038846 [Vitis vinifera]
VIT_206s0004g00270	3.05586	0	6.11171	Inf	Inf	0.0224184	0.144786	Up	0	0	0	0.217612	0.411997	0.872773			hypothetical protein VITISV_041016 [Vitis vinifera]	GO:0004497,GO:0005506,GO:0016021,GO:0016705,GO:0020037	monooxygenase activity|iron ion binding|integral component of membrane|oxidoreductase activity, acting on paired donors, with incorporation or reduction of molecular oxygen|heme binding
VIT_214s0036g00860	4.67659	0	9.35318	Inf	Inf	0.00298927	0.0339422	Up	0	0	0	1.29392	1.09502	0.277741	LOC100852569	dip2ba; Synonyms=dip2b; zgc:77348	hypothetical protein VITISV_041652 [Vitis vinifera]	GO:0003824,GO:0008152	catalytic activity|metabolic process
VIT_212s0059g00470	8.6622	0	17.3244	Inf	Inf	0.023071	0.147386	Up	0	0	0	0	0.257527	0.926771	LOC100267070		hypothetical protein VITISV_042877 [Vitis vinifera]
VIT_208s0058g00450	5.60545	0	11.2109	Inf	Inf	0.00479868	0.0482946	Up	0	0	0	0.338218	0.118593	0.0498162	LOC100249984	mcfF; DDB_G0269470	hypothetical protein VITISV_043146 [Vitis vinifera]	GO:0005381,GO:0005739,GO:0005743,GO:0006839,GO:0016021,GO:0048250,GO:0055072	iron ion transmembrane transporter activity|mitochondrion|mitochondrial inner membrane|mitochondrial transport|integral component of membrane|mitochondrial iron ion transport|iron ion homeostasis
VIT_212s0134g00030	2.55775	0	5.11551	Inf	Inf	0.0423248	0.216319	Up	0	0	0	0.0208728	0.0210012	0.0851791	LOC100263737	TPS12; RCOM_0058130	isoprene synthase, chloroplastic-like [Vitis vinifera]	GO:0000287,GO:0008152,GO:0010333	magnesium ion binding|metabolic process|terpene synthase activity	path:vvi00900	Terpenoid backbone biosynthesis
VIT_200s0480g00060	33.5017	0	67.0034	Inf	Inf	2.33315e-08	1.50605e-06	Up	0	0	0	0.901112	1.83949	0.665114	PPO		polyphenol oxidase, partial [Vitis vinifera]	GO:0004097,GO:0009543,GO:0046148,GO:0046872	catechol oxidase activity|chloroplast thylakoid lumen|pigment biosynthetic process|metal ion binding	path:vvi00350,path:vvi00950	Tyrosine metabolism|Isoquinoline alkaloid biosynthesis
VIT_213s0123g00024	12.4915	0	24.983	Inf	Inf	6.93167e-07	2.98549e-05	Up	0	0	0	1.08516	0.0849203	0.611347	LOC100261705		PREDICTED: (-)-alpha-terpineol synthase [Vitis vinifera]	GO:0000287,GO:0010333,GO:0016114	magnesium ion binding|terpene synthase activity|terpenoid biosynthetic process
VIT_200s0266g00010	3.20519	0	6.41037	Inf	Inf	0.0183878	0.126429	Up	0	0	0	0.0885025	0	0.0902876	LOC100852776		PREDICTED: (3S,6E)-nerolidol synthase 1-like [Vitis vinifera]	GO:0000287,GO:0005829,GO:0010333,GO:0016114	magnesium ion binding|cytosol|terpene synthase activity|terpenoid biosynthetic process	path:vvi00909	Sesquiterpenoid and triterpenoid biosynthesis
VIT_208s0007g06420	5.66236	0	11.3247	Inf	Inf	0.000934444	0.0134927	Up	0	0	0	0.563866	0.615727	0	LOC100267524		PREDICTED: 11 kDa late embryogenesis abundant protein [Vitis vinifera]
VIT_208s0007g06440	6.85551	0	13.711	Inf	Inf	0.0451911	0.225596	Up	0	0	0	0	0.556607	0.163054	LOC100257252	GMPM1	PREDICTED: 18 kDa seed maturation protein [Vitis vinifera]	GO:0009793,GO:0031210,GO:0048030,GO:0070492	embryo development ending in seed dormancy|phosphatidylcholine binding|disaccharide binding|oligosaccharide binding
VIT_214s0081g00225	6.17611	0	12.3522	Inf	Inf	0.00768543	0.0686766	Up	0	0	0	0.911075	1.05391	0			PREDICTED: 26S protease regulatory subunit 10B homolog A-like [Vitis vinifera]
VIT_213s0047g00372	15.9215	0	31.843	Inf	Inf	3.2785e-08	2.003e-06	Up	0	0	0	2.72116	6.974	0	LOC100248996	At2g30650; T11J7.4	PREDICTED: 3-hydroxyisobutyryl-CoA hydrolase 1-like isoform X2 [Vitis vinifera]	GO:0003860,GO:0005777,GO:0006574	3-hydroxyisobutyryl-CoA hydrolase activity|peroxisome|valine catabolic process	path:vvi00280,path:vvi00410,path:vvi00640	Valine, leucine and isoleucine degradation|beta-Alanine metabolism|Propanoate metabolism
VIT_213s0047g00360	23.8908	0	47.7816	Inf	Inf	7.17652e-11	8.22842e-09	Up	0	0	0	1.34728	2.16898	1.33124	LOC100260736	CHY1; At5g65940; K14B20.11	PREDICTED: 3-hydroxyisobutyryl-CoA hydrolase 1-like isoform X2 [Vitis vinifera]	GO:0003860,GO:0005777,GO:0006574,GO:0009409	3-hydroxyisobutyryl-CoA hydrolase activity|peroxisome|valine catabolic process|response to cold	path:vvi00280,path:vvi00410,path:vvi00640	Valine, leucine and isoleucine degradation|beta-Alanine metabolism|Propanoate metabolism
VIT_214s0006g02990	2.71049	0	5.42098	Inf	Inf	0.0407539	0.210872	Up	0	0	0	0.230244	0.0200622	0.0789668	LOC100266928	CUT1 {ECO:0000303|PubMed:10330468}; Synonyms=CER6 {ECO:0000303|PubMed:11041893}, EL6, KCS6 {ECO:0000303|PubMed:18465198}; At1g68530 {ECO:0000312|Araport:AT1G68530}; T26J14.10 {ECO:0000312|EMBL:AAG52390.1}	PREDICTED: 3-ketoacyl-CoA synthase 6 [Vitis vinifera]	GO:0005783,GO:0005789,GO:0006633,GO:0009409,GO:0009416,GO:0009826,GO:0010025,GO:0016021,GO:0102336,GO:0102337,GO:0102338,GO:0102756	endoplasmic reticulum|endoplasmic reticulum membrane|fatty acid biosynthetic process|response to cold|response to light stimulus|unidimensional cell growth|wax biosynthetic process|integral component of membrane|3-oxo-arachidoyl-CoA synthase activity|3-oxo-cerotoyl-CoA synthase activity|3-oxo-lignoceronyl-CoA synthase activity|very-long-chain 3-ketoacyl-CoA synthase activity	path:vvi00062	Fatty acid elongation
VIT_217s0000g02200	22.4744	0	44.9488	Inf	Inf	1.8733e-10	1.93574e-08	Up	0	0	0	0.362191	0.366141	0.671322	LOC100266434	ABCG2; Synonyms=WBC2; At2g37360; F3G5.15	PREDICTED: ABC transporter G family member 1-like [Vitis vinifera]	GO:0005524,GO:0005886,GO:0010345,GO:0016021,GO:0042626	ATP binding|plasma membrane|suberin biosynthetic process|integral component of membrane|ATPase activity, coupled to transmembrane movement of substances
VIT_215s0046g01600	32.7206	0	65.4413	Inf	Inf	5.61662e-06	0.000187132	Up	0	0	0	4.55224	1.96362	1.30471	LOC100261940	CHIT3	PREDICTED: acidic endochitinase [Vitis vinifera]	GO:0000272,GO:0004568,GO:0006032	polysaccharide catabolic process|chitinase activity|chitin catabolic process	path:vvi00520	Amino sugar and nucleotide sugar metabolism
VIT_212s0059g02630	13.6824	0	27.3647	Inf	Inf	2.37363e-07	1.15508e-05	Up	0	0	0	0.734444	0.75742	0.405754	LOC100261836	BAD1 {ECO:0000303|PubMed:22740615}; At5g54610 {ECO:0000312|Araport:AT5G54610}; MRB17.11 {ECO:0000312|EMBL:BAB09340.1}	PREDICTED: ankyrin repeat-containing protein At3g12360-like isoform X1 [Vitis vinifera]	GO:0005886,GO:0009751,GO:0016021,GO:0045087	plasma membrane|response to salicylic acid|integral component of membrane|innate immune response
VIT_215s0046g00766	3.38264	0	6.76527	Inf	Inf	0.0148177	0.109058	Up	0	0	0	0.210098	0.123739	0	LOC104881968	At1g05920; T20M3.20	PREDICTED: B3 domain-containing protein At1g05920-like [Vitis vinifera]	GO:0003677,GO:0005634,GO:0006351,GO:0006355	DNA binding|nucleus|transcription, DNA-templated|regulation of transcription, DNA-templated
VIT_203s0088g00780	3.39284	0	6.78568	Inf	Inf	0.0147176	0.108599	Up	0	0	0	1.09521	0.780222	0	LOC100232880		PREDICTED: basic form of pathogenesis-related protein 1 [Vitis vinifera]	GO:0005576,GO:0006952,GO:0009607	extracellular region|defense response|response to biotic stimulus	path:vvi04016,path:vvi04075,path:vvi04626	MAPK signaling pathway - plant|Plant hormone signal transduction|Plant-pathogen interaction
VIT_208s0007g03060	3.08579	0	6.17157	Inf	Inf	0.0219726	0.143047	Up	0	0	0	0.095312	0.170484	0	LOC100263168	INV1	PREDICTED: beta-fructofuranosidase, insoluble isoenzyme 1-like [Vitis vinifera]	GO:0004575,GO:0005576,GO:0005618,GO:0005975	sucrose alpha-glucosidase activity|extracellular region|cell wall|carbohydrate metabolic process	path:vvi00052,path:vvi00500	Galactose metabolism|Starch and sucrose metabolism
VIT_210s0003g04950	17.612	0	35.2239	Inf	Inf	5.08849e-06	0.000172898	Up	0	0	0	1.20231	0.773046	2.93064	LOC100245598	CSE; At1g52760; F14G24.3	PREDICTED: caffeoylshikimate esterase-like [Vitis vinifera]	GO:0003846,GO:0004622,GO:0005783,GO:0005794,GO:0005886,GO:0006629,GO:0006979,GO:0009506,GO:0009809,GO:0010043,GO:0016787,GO:0042542,GO:0046686,GO:0090430	2-acylglycerol O-acyltransferase activity|lysophospholipase activity|endoplasmic reticulum|Golgi apparatus|plasma membrane|lipid metabolic process|response to oxidative stress|plasmodesma|lignin biosynthetic process|response to zinc ion|hydrolase activity|response to hydrogen peroxide|response to cadmium ion|caffeoyl-CoA: alcohol caffeoyl transferase activity	path:vvi00561	Glycerolipid metabolism
VIT_207s0289g00040	4.49733	0	8.99466	Inf	Inf	0.00367779	0.039703	Up	0	0	0	0.21701	0.0690332	0.0716803	LOC100854822	CML3; At3g07490; F21O3.20	PREDICTED: calmodulin-like protein 3 [Vitis vinifera]	GO:0005509,GO:0005777	calcium ion binding|peroxisome	path:vvi04626	Plant-pathogen interaction
VIT_204s0044g01470	4.97185	0	9.94369	Inf	Inf	0.00206237	0.0254102	Up	0	0	0	0.120678	0.0536196	0.263803	LOC100244861	CHX15; At2g13620; T10F5.16	PREDICTED: cation/H(+) antiporter 15 [Vitis vinifera]	GO:0006813,GO:0006885,GO:0012505,GO:0015299,GO:0015672,GO:0016021	potassium ion transport|regulation of pH|endomembrane system|solute:proton antiporter activity|monovalent inorganic cation transport|integral component of membrane
VIT_205s0094g00230	3.69671	0	7.39343	Inf	Inf	0.00992331	0.0825737	Up	0	0	0	0.557742	0.417327	0.338981	LOC100250948		PREDICTED: chitinase 5 [Vitis vinifera]	GO:0000272,GO:0004568,GO:0005615,GO:0006032,GO:0006952,GO:0008061,GO:0016998	polysaccharide catabolic process|chitinase activity|extracellular space|chitin catabolic process|defense response|chitin binding|cell wall macromolecule catabolic process	path:vvi00520	Amino sugar and nucleotide sugar metabolism
VIT_211s0037g01030	18.2737	0	36.5474	Inf	Inf	0.00392915	0.0414542	Up	0	0	0	0.486146	0.979825	2.53317	LOC100251994	CCR1; Synonyms=IRX4; At1g15950; T24D18.5	PREDICTED: cinnamoyl-CoA reductase 1 isoform X2 [Vitis vinifera]	GO:0005829,GO:0007623,GO:0009409,GO:0009809,GO:0016621,GO:0050662	cytosol|circadian rhythm|response to cold|lignin biosynthetic process|cinnamoyl-CoA reductase activity|coenzyme binding
VIT_215s0046g00330	25.1603	0	50.3205	Inf	Inf	2.96846e-11	3.78779e-09	Up	0	0	0	0.73458	1.148	0.654762	LOC100253484	CYP703A2 {ECO:0000303|PubMed:17496121}; Synonyms=DEX2 {ECO:0000303|PubMed:17496121}; At1g01280; F6F3.8	PREDICTED: cytochrome P450 703A2 [Vitis vinifera]	GO:0002933,GO:0005506,GO:0009555,GO:0010208,GO:0010584,GO:0016020,GO:0016021,GO:0016709,GO:0020037,GO:0044550,GO:0048653,GO:0051791,GO:0051792,GO:0052722,GO:0080110	lipid hydroxylation|iron ion binding|pollen development|pollen wall assembly|pollen exine formation|membrane|integral component of membrane|oxidoreductase activity, acting on paired donors, with incorporation or reduction of molecular oxygen, NAD(P)H as one donor, and incorporation of one atom of oxygen|heme binding|secondary metabolite biosynthetic process|anther development|medium-chain fatty a…
VIT_217s0000g01490	13.5851	0	27.1701	Inf	Inf	0.0379822	0.203051	Up	0	0	0	0.0794983	0.191207	1.48794	LOC100245827	CYP94B1; At5g63450; MLE2.8	PREDICTED: cytochrome P450 94B3-like [Vitis vinifera]	GO:0005506,GO:0009611,GO:0009694,GO:0016021,GO:0016705,GO:0020037,GO:0052694	iron ion binding|response to wounding|jasmonic acid metabolic process|integral component of membrane|oxidoreductase activity, acting on paired donors, with incorporation or reduction of molecular oxygen|heme binding|jasmonoyl-isoleucine-12-hydroxylase activity
VIT_208s0007g03790	17.9087	0	35.8174	Inf	Inf	6.42417e-09	4.66217e-07	Up	0	0	0	1.70319	2.07392	1.12029	LOC100266546	DREB1F; Synonyms=CBF2, ERF27; Os01g0968800, LOC_Os01g73770; OJ1656_A11.17, OsJ_004800	PREDICTED: dehydration-responsive element-binding protein 1F-like [Vitis vinifera]	GO:0003677,GO:0003700,GO:0005634,GO:0006351	DNA binding|DNA binding transcription factor activity|nucleus|transcription, DNA-templated
VIT_200s0288g00070	18.7098	0	37.4195	Inf	Inf	3.37293e-09	2.60597e-07	Up	0	0	0	2.33559	3.0606	1.71599	LOC104877962	CSA1 {ECO:0000303|PubMed:17114357}; At5g17880 {ECO:0000312|Araport:AT5G17880}; MPI7.4 {ECO:0000312|EMBL:BAB11221.1}	PREDICTED: disease resistance protein RPS4-like isoform X2 [Vitis vinifera]	GO:0005524,GO:0007165,GO:0007275,GO:0009416,GO:0010114,GO:0042742,GO:0043531	ATP binding|signal transduction|multicellular organism development|response to light stimulus|response to red light|defense response to bacterium|ADP binding
VIT_211s0016g03770	36.6921	0	73.3841	Inf	Inf	3.80884e-12	5.94037e-10	Up	0	0	0	2.73894	2.95609	5.59885	LOC100245613	DYNLL1; Synonyms=DNCL1; QflA-14782, QtsA-15114	PREDICTED: dynein light chain 1, cytoplasmic [Vitis vinifera]	GO:0000776,GO:0003774,GO:0005634,GO:0005739,GO:0005868,GO:0005874,GO:0006351,GO:0006355,GO:0006915,GO:0007017,GO:0072686	kinetochore|motor activity|nucleus|mitochondrion|cytoplasmic dynein complex|microtubule|transcription, DNA-templated|regulation of transcription, DNA-templated|apoptotic process|microtubule-based process|mitotic spindle
VIT_215s0021g00310	6.87854	0	13.7571	Inf	Inf	0.00851455	0.0735215	Up	0	0	0	0.127754	0.155651	0.467484	LOC100246155	KAO1; Synonyms=CYP88A3; At1g05160; YUP8H12.23	PREDICTED: ent-kaurenoic acid oxidase 1 [Vitis vinifera]	GO:0005506,GO:0005783,GO:0005789,GO:0007275,GO:0009686,GO:0010268,GO:0016021,GO:0016125,GO:0016132,GO:0020037,GO:0051777	iron ion binding|endoplasmic reticulum|endoplasmic reticulum membrane|multicellular organism development|gibberellin biosynthetic process|brassinosteroid homeostasis|integral component of membrane|sterol metabolic process|brassinosteroid biosynthetic process|heme binding|ent-kaurenoate oxidase activity	path:vvi00904	Diterpenoid biosynthesis
VIT_206s0004g07970	2.74722	0	5.49444	Inf	Inf	0.0336624	0.187818	Up	0	0	0	0.118997	0.258111	0.0620126	LOC100263822	EXPA2; Synonyms=EXP2; Os01g0823100, LOC_Os01g60770; OsJ_03905 {ECO:0000312|EMBL:EAZ13980.1}, P0031D02.10, P0485B12.42	PREDICTED: expansin-A4 [Vitis vinifera]
VIT_208s0040g02006	4.79644	0	9.59289	Inf	Inf	0.00252565	0.0298022	Up	0	0	0	0.426249	0.0862158	0.600387	LOC100248198	FLA11; At5g03170; F15A17_200, MOK16.8	PREDICTED: fasciclin-like arabinogalactan protein 11 [Vitis vinifera]	GO:0005886,GO:0009834,GO:0031225	plasma membrane|plant-type secondary cell wall biogenesis|anchored component of membrane
VIT_210s0042g01090	46.2977	0	92.5953	Inf	Inf	0.000211468	0.00400449	Up	0	0	0	7.11399	4.00916	0.508496	LOC100242590	IRT2; Os03g0667300, LOC_Os03g46454; OsJ_12018, OSJNBb0036M02.15	PREDICTED: fe(2+) transport protein 1 [Vitis vinifera]	GO:0005385,GO:0005886,GO:0006826,GO:0016021,GO:0055072,GO:0071577	zinc ion transmembrane transporter activity|plasma membrane|iron ion transport|integral component of membrane|iron ion homeostasis|zinc II ion transmembrane transport
VIT_219s0014g02700	23.7435	0	47.487	Inf	Inf	3.69552e-07	1.70265e-05	Up	0	0	0	2.2768	2.84577	0.467923	LOC100241788	IRT2; Os03g0667300, LOC_Os03g46454; OsJ_12018, OSJNBb0036M02.15	PREDICTED: fe(2+) transport protein 1 [Vitis vinifera]	GO:0005385,GO:0005886,GO:0006826,GO:0016021,GO:0055072,GO:0071577	zinc ion transmembrane transporter activity|plasma membrane|iron ion transport|integral component of membrane|iron ion homeostasis|zinc II ion transmembrane transport
VIT_214s0066g01260	3.05064	0	6.10128	Inf	Inf	0.0224974	0.145035	Up	0	0	0	0.11949	0.303018	0.241733	LOC100853218	At3g27950; K24A2.4	PREDICTED: GDSL esterase/lipase At3g27950-like [Vitis vinifera]	GO:0005576,GO:0016042,GO:0016788	extracellular region|lipid catabolic process|hydrolase activity, acting on ester bonds
VIT_210s0003g00620	18.2336	0	36.4673	Inf	Inf	7.90781e-06	0.000248517	Up	0	0	0	0.200383	1.01238	1.11283	LOC100246932	At5g45950; K15I22.15	PREDICTED: GDSL esterase/lipase At5g45950 [Vitis vinifera]	GO:0005576,GO:0016042,GO:0016788	extracellular region|lipid catabolic process|hydrolase activity, acting on ester bonds
VIT_204s0069g00540	8.37534	0	16.7507	Inf	Inf	4.43768e-05	0.00107975	Up	0	0	0	0.298756	0.244235	0.307237	LOC100243515	GLR2.2; At2g24720; F27A10.3	PREDICTED: glutamate receptor 2.7-like [Vitis vinifera]	GO:0004970,GO:0005262,GO:0005622,GO:0005886,GO:0006816,GO:0008066,GO:0016021,GO:0019722,GO:0071230	ionotropic glutamate receptor activity|calcium channel activity|intracellular|plasma membrane|calcium ion transport|glutamate receptor activity|integral component of membrane|calcium-mediated signaling|cellular response to amino acid stimulus
VIT_216s0098g00410	2.55163	0	5.10327	Inf	Inf	0.0425034	0.216846	Up	0	0	0	0.244872	0.0272652	0.138687	LOC100248716	LRK10 {ECO:0000312|EMBL:AAC49629.1}	PREDICTED: glycerophosphodiester phosphodiesterase protein kinase domain-containing GDPDL2-like isoform X1 [Vitis vinifera]	GO:0004674,GO:0005524,GO:0005886,GO:0016021	protein serine/threonine kinase activity|ATP binding|plasma membrane|integral component of membrane
VIT_219s0014g04180	2.58224	0	5.16449	Inf	Inf	0.0416208	0.213809	Up	0	0	0	0	0.0860575	0.0869623	LOC100260654	SD11; At4g27300; M4I22.110	PREDICTED: G-type lectin S-receptor-like serine/threonine-protein kinase At4g27290 isoform X1 [Vitis vinifera]
VIT_204s0044g00720	6.72922	0	13.4584	Inf	Inf	0.00844947	0.0730852	Up	0	0	0	0.580189	0.122557	0.0820946	LOC100257411	LECRK1 {ECO:0000303|PubMed:25485617}; Os04g0201900 {ECO:0000312|EMBL:BAS88070.1}, LOC_Os04g12540 {ECO:0000305}; OsJ_13804 {ECO:0000312|EMBL:EEE60504.1}, OSJNBb0005B05.5 {ECO:0000312|EMBL:CAE03338.2}	PREDICTED: G-type lectin S-receptor-like serine/threonine-protein kinase RLK1 [Vitis vinifera]	GO:0004674,GO:0005524,GO:0005886,GO:0006468,GO:0006952,GO:0016021,GO:0030246	protein serine/threonine kinase activity|ATP binding|plasma membrane|protein phosphorylation|defense response|integral component of membrane|carbohydrate binding
VIT_216s0013g01190	10.1533	0	20.3067	Inf	Inf	0.000392707	0.00671722	Up	0	0	0	0.742803	0.429723	0.101834	LOC104882076	LRK10 {ECO:0000312|EMBL:AAC49629.1}	PREDICTED: G-type lectin S-receptor-like serine/threonine-protein kinase SD2-5 [Vitis vinifera]	GO:0004674,GO:0005524,GO:0005886,GO:0016021	protein serine/threonine kinase activity|ATP binding|plasma membrane|integral component of membrane
VIT_212s0028g01530	5.65442	0	11.3088	Inf	Inf	0.000938968	0.0135347	Up	0	0	0	0.0198623	0.363615	0.285423	LOC100245340	SD25; At4g32300; F10M6.60, F8B4.10	PREDICTED: G-type lectin S-receptor-like serine/threonine-protein kinase SD2-5 [Vitis vinifera]
VIT_213s0019g00930	22.9986	0	45.9972	Inf	Inf	1.30551e-10	1.39495e-08	Up	0	0	0	0.805962	0.736665	0.602021	LOC100261526	HSP70	PREDICTED: heat shock cognate 70 kDa protein [Vitis vinifera]	GO:0005524	ATP binding	path:vvi03040,path:vvi04141,path:vvi04144	Spliceosome|Protein processing in endoplasmic reticulum|Endocytosis
VIT_212s0059g02310	3.35429	0	6.70858	Inf	Inf	0.016277	0.116212	Up	0	0	0	0.0105427	0.0108494	0.153057	LOC100261842	PDF2; At4g04890; T1J1.3	PREDICTED: homeobox-leucine zipper protein HDG2 isoform X1 [Vitis vinifera]	GO:0003677,GO:0003700,GO:0005634,GO:0006351,GO:0008289,GO:0009845,GO:0009913,GO:0043565,GO:0048825	DNA binding|DNA binding transcription factor activity|nucleus|transcription, DNA-templated|lipid binding|seed germination|epidermal cell differentiation|sequence-specific DNA binding|cotyledon development
VIT_218s0001g12900	131.406	0	262.812	Inf	Inf	1.6989e-11	2.25711e-09	Up	0	0	0	2.59709	9.39977	8.30578	LOC100266134	JMT; Synonyms=NTR1	PREDICTED: jasmonate O-methyltransferase [Vitis vinifera]	GO:0005634,GO:0005737,GO:0030795,GO:0031408,GO:0102078	nucleus|cytoplasm|jasmonate O-methyltransferase activity|oxylipin biosynthetic process|methyl jasmonate methylesterase activity	path:vvi00592	alpha-Linolenic acid metabolism
VIT_218s0075g00830	3.05495	0	6.1099	Inf	Inf	0.0224321	0.144837	Up	0	0	0	0.211584	0	0	LOC100250875	LAC9; Os02g0749700, LOC_Os02g51440; OsJ_008109, P0431B06.7	PREDICTED: laccase-14-like [Vitis vinifera]	GO:0005507,GO:0016722,GO:0046274,GO:0048046,GO:0052716	copper ion binding|oxidoreductase activity, oxidizing metal ions|lignin catabolic process|apoplast|hydroquinone:oxygen oxidoreductase activity
VIT_208s0007g00690	6.40175	0	12.8035	Inf	Inf	0.0440445	0.222158	Up	0	0	0	0.024506	0.155866	0.751415	LOC100256283	LAC17; At5g60020; MMN10.27	PREDICTED: laccase-17 [Vitis vinifera]	GO:0005507,GO:0009698,GO:0009809,GO:0016491,GO:0016722,GO:0046274,GO:0048046,GO:0052716	copper ion binding|phenylpropanoid metabolic process|lignin biosynthetic process|oxidoreductase activity|oxidoreductase activity, oxidizing metal ions|lignin catabolic process|apoplast|hydroquinone:oxygen oxidoreductase activity
VIT_207s0031g01090	40.852	0	81.7039	Inf	Inf	2.82401e-07	1.34301e-05	Up	0	0	0	4.13166	2.79818	1.21128	LOC100261206	AAO	PREDICTED: L-ascorbate oxidase-like [Vitis vinifera]	GO:0005507,GO:0005576,GO:0008447	copper ion binding|extracellular region|L-ascorbate oxidase activity
VIT_206s0004g01470	2.8809	0	5.76181	Inf	Inf	0.0278423	0.166522	Up	0	0	0	0.0579451	0	0	LOC100262173	LOX2.1; Synonyms=LOX-H1	PREDICTED: linoleate 13S-lipoxygenase 2-1, chloroplastic-like [Vitis vinifera]	GO:0009534,GO:0009570,GO:0010597,GO:0016165,GO:0031408,GO:0046872	chloroplast thylakoid|chloroplast stroma|green leaf volatile biosynthetic process|linoleate 13S-lipoxygenase activity|oxylipin biosynthetic process|metal ion binding	path:vvi00591,path:vvi00592	Linoleic acid metabolism|alpha-Linolenic acid metabolism
VIT_214s0108g01400	3.56348	0	7.12696	Inf	Inf	0.0119301	0.0934099	Up	0	0	0	0.310275	0.755213	0.316745	LOC100254134	PTEN1 {ECO:0000303|PubMed:12368500}; At5g39400 {ECO:0000312|Araport:AT5G39400}; MUL8.80 {ECO:0000312|EMBL:BAB11013.1}	PREDICTED: LOW QUALITY PROTEIN: uncharacterized protein LOC100254134 [Vitis vinifera]	GO:0004725,GO:0008138,GO:0009555,GO:0016314,GO:0016791,GO:0046856,GO:0052866	protein tyrosine phosphatase activity|protein tyrosine/serine/threonine phosphatase activity|pollen development|phosphatidylinositol-3,4,5-trisphosphate 3-phosphatase activity|phosphatase activity|phosphatidylinositol dephosphorylation|phosphatidylinositol phosphate phosphatase activity	path:vvi00562,path:vvi04070	Inositol phosphate metabolism|Phosphatidylinositol signaling system
VIT_216s0050g00180	2.58836	0	5.17673	Inf	Inf	0.0414475	0.213224	Up	0	0	0	0	0.165088	0.143883	LOC100267733		PREDICTED: LRR receptor-like serine/threonine-protein kinase GSO1 isoform X2 [Vitis vinifera]	GO:0005634,GO:0005737,GO:0005886,GO:0008134,GO:0010228,GO:0048471,GO:0048510,GO:0048574	nucleus|cytoplasm|plasma membrane|transcription factor binding|vegetative to reproductive phase transition of meristem|perinuclear region of cytoplasm|regulation of timing of transition from vegetative to reproductive phase|long-day photoperiodism, flowering
VIT_203s0097g00130	14.9273	0	29.8547	Inf	Inf	0.00022726	0.00423331	Up	0	0	0	1.68979	0.650144	0.31634	LOC100265547	LECRK91 {ECO:0000303|PubMed:19773388}; At5g10530 {ECO:0000312|Araport:AT5G10530}; F12B17.120 {ECO:0000312|EMBL:CAB89390.1}	PREDICTED: L-type lectin-domain containing receptor kinase IX.1 [Vitis vinifera]
VIT_200s0302g00040	5.04123	0	10.0825	Inf	Inf	0.0185721	0.127143	Up	0	0	0	0	0	0			PREDICTED: lysine histidine transporter-like 8 [Vitis vinifera]
VIT_203s0038g03030	4.31898	0	8.63795	Inf	Inf	0.00452816	0.046258	Up	0	0	0	0.142486	0.0711922	0.143969	LOC104878206	MSL6; At1g78610; T30F21.6	PREDICTED: mechanosensitive ion channel protein 6-like [Vitis vinifera]	GO:0005774,GO:0005886,GO:0006820,GO:0008381,GO:0009506,GO:0016021	vacuolar membrane|plasma membrane|anion transport|mechanosensitive ion channel activity|plasmodesma|integral component of membrane
VIT_202s0087g00490	44.0686	0	88.1373	Inf	Inf	3.38858e-06	0.00012035	Up	0	0	0	0.47358	2.7357	1.73169	LOC100261448	AMAT	PREDICTED: methanol O-anthraniloyltransferase [Vitis vinifera]	GO:0016747	transferase activity, transferring acyl groups other than amino-acyl groups
VIT_202s0033g01050	10.2555	0	20.511	Inf	Inf	0.0364566	0.19793	Up	0	0	0	0	0.322309	1.49279	LOC100257911	AMAT	PREDICTED: methanol O-anthraniloyltransferase isoform X1 [Vitis vinifera]	GO:0016747	transferase activity, transferring acyl groups other than amino-acyl groups
VIT_201s0010g02840	3.06969	0	6.13938	Inf	Inf	0.0222108	0.144161	Up	0	0	0	0.296046	0.301428	0.0333598	LOC100259595	At3g50940 {ECO:0000312|EMBL:AEE78729.1}; F18B3.220 {ECO:0000312|EMBL:CAB42923.1}	PREDICTED: mitochondrial chaperone BCS1-like [Vitis vinifera]	GO:0005524,GO:0009651,GO:0016887	ATP binding|response to salt stress|ATPase activity
VIT_218s0001g12010	31.4565	0	62.9129	Inf	Inf	5.45978e-13	1.00805e-10	Up	0	0	0	3.47809	3.33504	2.31485	LOC100245559	RCE1; At4g36800; C7A10.560	PREDICTED: NEDD8-conjugating enzyme Ubc12 [Vitis vinifera]	GO:0005524,GO:0005737,GO:0009733,GO:0016874,GO:0019788,GO:0045116	ATP binding|cytoplasm|response to auxin|ligase activity|NEDD8 transferase activity|protein neddylation	path:vvi04120	Ubiquitin mediated proteolysis
VIT_213s0067g02730	12.6232	0	25.2464	Inf	Inf	1.24087e-05	0.000366999	Up	0	0	0	0.478862	1.01427	0.67016	LOC100255415	CYP79A2; At5g05260; K18I23.6	PREDICTED: phenylalanine N-monooxygenase-like [Vitis vinifera]	GO:0004497,GO:0005506,GO:0005789,GO:0009684,GO:0016020,GO:0016021,GO:0016705,GO:0020037,GO:0098542	monooxygenase activity|iron ion binding|endoplasmic reticulum membrane|indoleacetic acid biosynthetic process|membrane|integral component of membrane|oxidoreductase activity, acting on paired donors, with incorporation or reduction of molecular oxygen|heme binding|defense response to other organism	path:vvi00460,path:vvi00966	Cyanoamino acid metabolism|Glucosinolate biosynthesis
VIT_200s2844g00010	4.66185	0	9.32371	Inf	Inf	0.00301733	0.0340978	Up	0	0	0	1.6637	0.90846	1.05346	LOC104878753	PMA2	PREDICTED: plasma membrane ATPase 2 [Vitis vinifera]	GO:0005524,GO:0005886,GO:0006754,GO:0008553,GO:0016021,GO:0046872	ATP binding|plasma membrane|ATP biosynthetic process|hydrogen-exporting ATPase activity, phosphorylative mechanism|integral component of membrane|metal ion binding	path:vvi00190	Oxidative phosphorylation
VIT_200s0760g00010	11.2875	0	22.5751	Inf	Inf	0.000627061	0.00983479	Up	0	0	0	4.36369	2.89526	0	LOC100852529	AHA11; At5g62670; MRG21.9	PREDICTED: plasma membrane ATPase 2-like [Vitis vinifera]	GO:0005524,GO:0005886,GO:0006754,GO:0008553,GO:0016020,GO:0016021,GO:0046872	ATP binding|plasma membrane|ATP biosynthetic process|hydrogen-exporting ATPase activity, phosphorylative mechanism|membrane|integral component of membrane|metal ion binding
VIT_204s0008g05370	2.73634	0	5.47267	Inf	Inf	0.0339122	0.188685	Up	0	0	0	0.484405	0.24773	0.187054	LOC100262880	CXE17; At5g16080; F1N13.220	PREDICTED: probable carboxylesterase 17 [Vitis vinifera]	GO:0009056,GO:0016787,GO:0052689	catabolic process|hydrolase activity|carboxylic ester hydrolase activity
VIT_203s0180g00250	3.25484	0	6.50969	Inf	Inf	0.0365028	0.198052	Up	0	0	0	0.171815	0.497385	0.0351274	LOC100262421	CAD1	PREDICTED: probable cinnamyl alcohol dehydrogenase 1 [Vitis vinifera]	GO:0008270,GO:0009809,GO:0045551,GO:0052747	zinc ion binding|lignin biosynthetic process|cinnamyl-alcohol dehydrogenase activity|sinapyl alcohol dehydrogenase activity	path:vvi00940	Phenylpropanoid biosynthesis
VIT_219s0090g00790	183.554	0	367.108	Inf	Inf	4.37276e-08	2.62052e-06	Up	0	0	0	16.6084	10.2437	2.291	LOC100252001	At4g22030; F1N20.130	PREDICTED: probable F-box protein At4g22030 [Vitis vinifera]
VIT_212s0059g01870	3.87189	0	7.74378	Inf	Inf	0.00803858	0.0708739	Up	0	0	0	0.0978447	0.149458	0.132969	LOC100248306		PREDICTED: probable indole-3-acetic acid-amido synthetase GH3.5 [Vitis vinifera]	GO:0009416,GO:0009507,GO:0016874	response to light stimulus|chloroplast|ligase activity	path:vvi04075	Plant hormone signal transduction
VIT_214s0030g00350	15.8198	0	31.6396	Inf	Inf	0.000596574	0.00945109	Up	0	0	0	1.28356	1.1516	0.027527	LOC100258819	RKF3; Synonyms=AT2324; At2g48010; T9J23.16	PREDICTED: probable LRR receptor-like serine/threonine-protein kinase RKF3 isoform X1 [Vitis vinifera]
VIT_208s0007g06600	3.55215	0	7.10429	Inf	Inf	0.0120196	0.0936725	Up	0	0	0	0.744847	0.381294	0.125161	LOC100267601	LECRKS5; At5g06740; MPH15.10	PREDICTED: probable L-type lectin-domain containing receptor kinase S.5 [Vitis vinifera]
VIT_214s0066g02430	24.0343	0	48.0686	Inf	Inf	0.000452592	0.00752689	Up	0	0	0	0.25125	2.39996	1.2118	LOC100261022	At3g28510 {ECO:0000312|EMBL:AAM20543.1}; T20D4.2 {ECO:0000312|EMBL:BAB01953.1}	PREDICTED: probable mitochondrial chaperone BCS1-B [Vitis vinifera]	GO:0005524,GO:0005783,GO:0016021,GO:0016887	ATP binding|endoplasmic reticulum|integral component of membrane|ATPase activity
VIT_205s0077g00890	6.72854	0	13.4571	Inf	Inf	0.0300099	0.174959	Up	0	0	0	0.467541	0	0	LOC100267053	PME67; Synonyms=ARATH67; At3g17060; K14A17.13, K14A17_18	PREDICTED: probable pectinesterase 67 [Vitis vinifera]	GO:0005576,GO:0005618,GO:0030599,GO:0042545,GO:0045330,GO:0045490	extracellular region|cell wall|pectinesterase activity|cell wall modification|aspartyl esterase activity|pectin catabolic process
VIT_216s0098g00420	2.73067	0	5.46134	Inf	Inf	0.0340434	0.189289	Up	0	0	0	0.218105	0.0993453	0.02008	LOC100243578	LRK10 {ECO:0000312|EMBL:AAC49629.1}	PREDICTED: probable receptor-like protein kinase At5g39030 [Vitis vinifera]	GO:0004674,GO:0005524,GO:0005886,GO:0016021	protein serine/threonine kinase activity|ATP binding|plasma membrane|integral component of membrane
VIT_216s0013g01230	22.844	0	45.6881	Inf	Inf	1.09448e-06	4.4113e-05	Up	0	0	0	1.19824	0.936416	0.0785534	LOC104882082	LRK10 {ECO:0000312|EMBL:AAC49629.1}	PREDICTED: probable serine/threonine-protein kinase At1g18390 [Vitis vinifera]	GO:0004674,GO:0005524,GO:0005886,GO:0016021	protein serine/threonine kinase activity|ATP binding|plasma membrane|integral component of membrane
VIT_206s0004g00230	42.7879	0	85.5758	Inf	Inf	1.24105e-15	3.6662e-13	Up	0	0	0	1.85601	0.572478	0.926522	LOC100854456		PREDICTED: probable WRKY transcription factor 3 isoform X1 [Vitis vinifera]
VIT_203s0038g01845	4.82886	0	9.65773	Inf	Inf	0.00995134	0.0827411	Up	0	0	0	0.0146057	0.157692	0.27877	LOC100252056	PRP4; At4g38770; T9A14.50	PREDICTED: proline-rich protein 4-like [Vitis vinifera]	GO:0005576,GO:0005618	extracellular region|cell wall
VIT_204s0008g07150	284.09	0	568.18	Inf	Inf	1.63689e-16	5.33797e-14	Up	0	0	0	21.8043	24.8129	9.66903	LOC100255364	At5g10770 {ECO:0000312|Araport:AT5G10770}; T30N20_40 {ECO:0000312|EMBL:CAB96832.1}	PREDICTED: protein ASPARTIC PROTEASE IN GUARD CELL 2 [Vitis vinifera]	GO:0004190,GO:0005886,GO:0006508,GO:0030163,GO:0031225	aspartic-type endopeptidase activity|plasma membrane|proteolysis|protein catabolic process|anchored component of membrane
VIT_214s0066g02590	38.7231	0	77.4462	Inf	Inf	9.32679e-15	2.41439e-12	Up	0	0	0	1.16135	1.17845	2.23318	LOC100244038	NPF2.11; Synonyms=GTR2, NRT1.10; At5g62680; MRG21.10	PREDICTED: protein NRT1/ PTR FAMILY 2.11 [Vitis vinifera]	GO:0005886,GO:0009506,GO:0016021,GO:0080167,GO:0090448,GO:0090449,GO:1901349	plasma membrane|plasmodesma|integral component of membrane|response to karrikin|glucosinolate:proton symporter activity|phloem glucosinolate loading|glucosinolate transport
VIT_210s0003g02385	2.74609	0	5.49218	Inf	Inf	0.0336883	0.187818	Up	0	0	0	0.517254	0.458123	0	LOC100243524	CODM; Synonyms=DIOX3	PREDICTED: protein SRG1 [Vitis vinifera]	GO:0008168,GO:0009820,GO:0046872,GO:0102803,GO:0102805	methyltransferase activity|alkaloid metabolic process|metal ion binding|thebane O-demethylase activity|codeine O-demethylase activity
VIT_213s0019g00380	3.40327	0	6.80654	Inf	Inf	0.0177404	0.123696	Up	0	0	0	0.0503203	0.0878345	0	LOC100265152	RPPL1; At3g14470; MOA2.9	PREDICTED: putative disease resistance protein At3g14460 [Vitis vinifera]
VIT_212s0028g01310	20.4333	0	40.8667	Inf	Inf	8.67554e-10	7.51182e-08	Up	0	0	0	3.05621	2.46426	1.94002	LOC100242091	Os09g0568600, LOC_Os09g39520; OJ1003_C09.12, OsJ_029208	PREDICTED: putative germin-like protein 9-2 [Vitis vinifera]	GO:0005618,GO:0030145,GO:0045735,GO:0048046	cell wall|manganese ion binding|nutrient reservoir activity|apoplast
VIT_209s0002g02760	5.81691	0	11.6338	Inf	Inf	0.000777332	0.0116264	Up	0	0	0	0.0956791	0.249965	0.0390346	LOC100242932	At2g19230; F27F23.3	PREDICTED: putative leucine-rich repeat receptor-like protein kinase At2g19210 [Vitis vinifera]
VIT_209s0002g08580	23.9346	0	47.8691	Inf	Inf	1.7672e-09	1.42683e-07	Up	0	0	0	0.867643	2.07157	1.25928	LOC100267964	At3g02645; F16B3.28	PREDICTED: putative UPF0481 protein At3g02645 [Vitis vinifera]	GO:0016021	integral component of membrane
VIT_209s0002g08590	266.191	0	532.381	Inf	Inf	4.3047e-12	6.59091e-10	Up	0	0	0	16.4624	21.2213	5.8247	LOC100264601	At3g02645; F16B3.28	PREDICTED: putative UPF0481 protein At3g02645 [Vitis vinifera]	GO:0016021	integral component of membrane
VIT_205s0102g00030	20.8671	0	41.7341	Inf	Inf	6.13107e-10	5.61866e-08	Up	0	0	0	1.61795	0.964784	1.3147	LOC104879450	ACD6 {ECO:0000303|PubMed:10488236}; At4g14400 {ECO:0000312|EMBL:AEE83439.1}; dl3240w {ECO:0000312|EMBL:CAB10219.1}, FCAALL.190 {ECO:0000312|EMBL:CAB78482.1}	PREDICTED: receptor-interacting serine/threonine-protein kinase 4-like isoform X1 [Vitis vinifera]	GO:0005887,GO:0008219,GO:0009416,GO:0009615,GO:0009617,GO:0009751,GO:0009816,GO:0016020,GO:0016567,GO:0030176,GO:0050826,GO:0071446,GO:1900150,GO:1900426,GO:1902290,GO:2000031	integral component of plasma membrane|cell death|response to light stimulus|response to virus|response to bacterium|response to salicylic acid|defense response to bacterium, incompatible interaction|membrane|protein ubiquitination|integral component of endoplasmic reticulum membrane|response to freezing|cellular response to salicylic acid stimulus|regulation of defense response to fungus|positive…
VIT_218s0089g00690	37.2489	0	74.4978	Inf	Inf	2.10261e-14	5.07659e-12	Up	0	0	0	1.81648	2.04711	1.20749	LOC100255139	RLP12; At1g71400; F26A9.22, F3I17.30	PREDICTED: receptor-like protein 12 [Vitis vinifera]	GO:0005886,GO:0016021	plasma membrane|integral component of membrane
VIT_204s0023g02220	166.252	0	332.504	Inf	Inf	2.87405e-26	4.51047e-23	Up	0	0	0	10.582	9.26757	18.5765	LOC100265009	SAMT	PREDICTED: salicylate carboxymethyltransferase [Vitis vinifera]	GO:0008168,GO:0046872	methyltransferase activity|metal ion binding
VIT_206s0004g04990	4.49846	0	8.99693	Inf	Inf	0.00367513	0.0396914	Up	0	0	0	0.374029	0.167909	0.335326	LOC100245086	SCL14; At1g07530; F22G5.9	PREDICTED: scarecrow-like protein 14 [Vitis vinifera]	GO:0003700,GO:0005634,GO:0005829,GO:0006351,GO:0006355,GO:0009410,GO:0043565,GO:0045893	DNA binding transcription factor activity|nucleus|cytosol|transcription, DNA-templated|regulation of transcription, DNA-templated|response to xenobiotic stimulus|sequence-specific DNA binding|positive regulation of transcription, DNA-templated
VIT_214s0083g01082	8.98922	0	17.9784	Inf	Inf	2.28227e-05	0.000623589	Up	0	0	0	0.878945	0.460601	0.333074	LOC100263490	SCL3; At1g50420; F11F12.22	PREDICTED: scarecrow-like protein 3 [Vitis vinifera]	GO:0000989,GO:0003700,GO:0005634,GO:0006351,GO:0006355,GO:0009739,GO:0043565	transcription factor activity, transcription factor binding|DNA binding transcription factor activity|nucleus|transcription, DNA-templated|regulation of transcription, DNA-templated|response to gibberellin|sequence-specific DNA binding
VIT_218s0001g10110	2.71729	0	5.43458	Inf	Inf	0.0343559	0.19039	Up	0	0	0	0.108856	0.056065	0.306862	LOC100243791	TOGT1	PREDICTED: scopoletin glucosyltransferase-like [Vitis vinifera]	GO:0008152,GO:0042802,GO:0050275	metabolic process|identical protein binding|scopoletin glucosyltransferase activity
VIT_209s0002g02990	6.08246	0	12.1649	Inf	Inf	0.0128505	0.0986176	Up	0	0	0	0.0159356	0.0807368	0.375223	LOC104880223	At2g19210; F27F23.1	PREDICTED: senescence-induced receptor-like serine/threonine-protein kinase [Vitis vinifera]
VIT_205s0029g01410	7.33061	0	14.6612	Inf	Inf	0.0226532	0.145553	Up	0	0	0	0.239684	0.0222718	0.745535	LOC100250447	ACD6 {ECO:0000303|PubMed:10488236}; At4g14400 {ECO:0000312|EMBL:AEE83439.1}; dl3240w {ECO:0000312|EMBL:CAB10219.1}, FCAALL.190 {ECO:0000312|EMBL:CAB78482.1}	PREDICTED: serine/threonine-protein phosphatase 6 regulatory ankyrin repeat subunit B-like [Vitis vinifera]	GO:0005887,GO:0008219,GO:0009416,GO:0009615,GO:0009617,GO:0009751,GO:0009816,GO:0016020,GO:0016567,GO:0030176,GO:0050826,GO:0071446,GO:1900150,GO:1900426,GO:1902290,GO:2000031	integral component of plasma membrane|cell death|response to light stimulus|response to virus|response to bacterium|response to salicylic acid|defense response to bacterium, incompatible interaction|membrane|protein ubiquitination|integral component of endoplasmic reticulum membrane|response to freezing|cellular response to salicylic acid stimulus|regulation of defense response to fungus|positive…
VIT_211s0103g00200	19.3839	0	38.7679	Inf	Inf	1.48067e-05	0.000429822	Up	0	0	0	0.208899	1.53469	1.609	LOC100253912	SHT; At2g19070; T20K24.8	PREDICTED: spermidine hydroxycinnamoyl transferase [Vitis vinifera]	GO:0009555,GO:0010584,GO:0016410,GO:0080072,GO:0080073,GO:0080074,GO:0080075,GO:0080088	pollen development|pollen exine formation|N-acyltransferase activity|spermidine:sinapoyl CoA N-acyltransferase activity|spermidine:coumaroyl CoA N-acyltransferase activity|spermidine:caffeoyl CoA N-acyltransferase activity|spermidine:feruloyl CoA N-acyltransferase activity|spermidine hydroxycinnamate conjugate biosynthetic process	path:vvi00940,path:vvi00941,path:vvi00945	Phenylpropanoid biosynthesis|Flavonoid biosynthesis|Stilbenoid, diarylheptanoid and gingerol biosynthesis
VIT_212s0059g02060	8.44972	0	16.8994	Inf	Inf	0.00789974	0.070137	Up	0	0	0	0.38901	0.798048	0.0266273	LOC100241360	SYP124; At1g61290; T1F9.22	PREDICTED: syntaxin-124 [Vitis vinifera]	GO:0000149,GO:0005484,GO:0005886,GO:0006886,GO:0006887,GO:0006906,GO:0009860,GO:0016021,GO:0030133,GO:0031201,GO:0048278	SNARE binding|SNAP receptor activity|plasma membrane|intracellular protein transport|exocytosis|vesicle fusion|pollen tube growth|integral component of membrane|transport vesicle|SNARE complex|vesicle docking	path:vvi04130	SNARE interactions in vesicular transport
VIT_218s0001g06690	6.80562	0	13.6112	Inf	Inf	0.00546769	0.0535799	Up	0	0	0	0	0.48765	0.325431	LOC100264331	DLO2 {ECO:0000303|PubMed:25376907}; At4g10490 {ECO:0000312|Araport:AT4G10490}; F3H7.17 {ECO:0000312|EMBL:AAD03424.1}, F7L13.70 {ECO:0000312|EMBL:CAB40042.1}	PREDICTED: thebaine 6-O-demethylase [Vitis vinifera]	GO:0002229,GO:0046244,GO:0046872,GO:0051213	defense response to oomycetes|salicylic acid catabolic process|metal ion binding|dioxygenase activity
VIT_218s0041g01310	2.8961	0	5.79219	Inf	Inf	0.0275567	0.165505	Up	0	0	0	0.26744	0.240548	0.182339	LOC100255177		PREDICTED: TMV resistance protein N-like [Vitis vinifera]
VIT_200s0288g00040	20.3182	0	40.6365	Inf	Inf	9.64372e-10	8.26463e-08	Up	0	0	0	3.0475	4.25064	1.77276	LOC100263169	N	PREDICTED: TMV resistance protein N-like, partial [Vitis vinifera]	GO:0005524,GO:0005737,GO:0007165,GO:0009626,GO:0043531	ATP binding|cytoplasm|signal transduction|plant-type hypersensitive response|ADP binding
VIT_216s0039g01765	15.3228	0	30.6456	Inf	Inf	0.000399628	0.00680315	Up	0	0	0	0.198977	0.806177	1.69866	LOC104882006		PREDICTED: transcription factor MYB122-like [Vitis vinifera]	GO:0000902,GO:0000981,GO:0001135,GO:0003700,GO:0005634,GO:0006351,GO:0006357,GO:0009651,GO:0009723,GO:0009733,GO:0009739,GO:0009751,GO:0009753,GO:0030154,GO:0035017,GO:0043565,GO:0044212,GO:0046686,GO:1901957	cell morphogenesis|RNA polymerase II transcription factor activity, sequence-specific DNA binding|transcription factor activity, RNA polymerase II transcription factor recruiting|DNA binding transcription factor activity|nucleus|transcription, DNA-templated|regulation of transcription from RNA polymerase II promoter|response to salt stress|response to ethylene|response to auxin|response to gibber…
VIT_219s0014g01220	52.8872	0	105.774	Inf	Inf	3.40542e-07	1.59237e-05	Up	0	0	0	3.43975	5.02333	0.973652	LOC100854046	DOG1 {ECO:0000303|PubMed:17065317}; Synonyms=GSQ5 {ECO:0000303|PubMed:18410483}; At5g45830 {ECO:0000312|Araport:AT5G45830}; K15I22.3 {ECO:0000312|EMBL:BAB09311.1}	PREDICTED: transcription factor TGA4-like [Vitis vinifera]	GO:0005634,GO:0006351,GO:0006355,GO:0009738,GO:0010162,GO:0010182,GO:0043565,GO:2000033	nucleus|transcription, DNA-templated|regulation of transcription, DNA-templated|abscisic acid-activated signaling pathway|seed dormancy process|sugar mediated signaling pathway|sequence-specific DNA binding|regulation of seed dormancy process
VIT_216s0039g01756	11.0326	0	22.0651	Inf	Inf	0.000282347	0.00508954	Up	0	0	0	0.465483	0.405359	0.261914	LOC104882000		PREDICTED: transcription factor WER-like [Vitis vinifera]	GO:0000981,GO:0001135,GO:0003700,GO:0005634,GO:0006351,GO:0006357,GO:0009737,GO:0009825,GO:0010200,GO:0030154,GO:0042335,GO:0043565,GO:0044212,GO:0045892,GO:0080090,GO:0080091	RNA polymerase II transcription factor activity, sequence-specific DNA binding|transcription factor activity, RNA polymerase II transcription factor recruiting|DNA binding transcription factor activity|nucleus|transcription, DNA-templated|regulation of transcription from RNA polymerase II promoter|response to abscisic acid|multidimensional cell growth|response to chitin|cell differentiation|cutic…
VIT_204s0008g04535	4.97322	0	9.94643	Inf	Inf	0.0371528	0.200453	Up	0	0	0	0.496464	0.452647	0		OFP14; At1g79960; F18B13.4, F19K16.8	PREDICTED: transcription repressor OFP14-like [Vitis vinifera]	GO:0005634,GO:0006351,GO:0045892	nucleus|transcription, DNA-templated|negative regulation of transcription, DNA-templated
VIT_217s0000g02370	5.62767	0	11.2553	Inf	Inf	0.000954413	0.0137258	Up	0	0	0	0.0567056	0.160383	0.145826	LOC100243949	MIK2 {ECO:0000303|PubMed:26863186}; At4g08850 {ECO:0000312|Araport:AT4G08850}; T32A17.160 {ECO:0000312|EMBL:CAB82121.1}	PREDICTED: uncharacterized protein LOC100243949 [Vitis vinifera]
VIT_217s0000g03410	16.277	0	32.554	Inf	Inf	0.00738641	0.0665731	Up	0	0	0	2.66324	0.332828	0.617781	LOC100252627		PREDICTED: uncharacterized protein LOC100252627 [Vitis vinifera]
VIT_200s0398g00010	12.5641	0	25.1283	Inf	Inf	0.0195029	0.131433	Up	0	0	0	0.111528	1.12459	0.113382	LOC100265431	CRK25; At4g05200; C17L7.120, C6L9.3	PREDICTED: uncharacterized protein LOC100265431, partial [Vitis vinifera]
VIT_200s0317g00020	3.06493	0	6.12985	Inf	Inf	0.022282	0.144499	Up	0	0	0	0.257601	0.295199	0.110637	LOC100267224		PREDICTED: uncharacterized protein LOC100267224 [Vitis vinifera]
VIT_203s0017g00020	3.23943	0	6.47885	Inf	Inf	0.0179713	0.124761	Up	0	0	0	0	0	0	LOC100852691		PREDICTED: uncharacterized protein LOC100852691 [Vitis vinifera]
VIT_200s2386g00010	2.57816	0	5.15632	Inf	Inf	0.041737	0.21423	Up	0	0	0	0.170585	0.338679	0.0563444	LOC100852909		PREDICTED: uncharacterized protein LOC100852909, partial [Vitis vinifera]
VIT_211s0016g00950	6.40629	0	12.8126	Inf	Inf	0.015915	0.114404	Up	0	0	0	0.0718189	0.140127	0.344992	LOC100852952		PREDICTED: uncharacterized protein LOC100852952 [Vitis vinifera]
VIT_200s0281g00020	4.65619	0	9.31237	Inf	Inf	0.00302822	0.03419	Up	0	0	0	0.300617	0.289933	0.0614046	LOC100852691		PREDICTED: uncharacterized protein LOC100854509 [Vitis vinifera]
VIT_219s0015g00270	3.35973	0	6.71946	Inf	Inf	0.0291111	0.17148	Up	0	0	0	0.140336	0.136359	0.701961	LOC104877619		PREDICTED: uncharacterized protein LOC104877619 [Vitis vinifera]
VIT_201s0127g00932	3.05155	0	6.10309	Inf	Inf	0.0284336	0.168867	Up	0	0	0	0.0998869	0.40598	1.08802	LOC104879556		PREDICTED: uncharacterized protein LOC104879556 [Vitis vinifera]	GO:0000977,GO:0003700,GO:0005634,GO:0005737,GO:0006351,GO:0006355,GO:0006357,GO:0046983,GO:0090575	RNA polymerase II regulatory region sequence-specific DNA binding|DNA binding transcription factor activity|nucleus|cytoplasm|transcription, DNA-templated|regulation of transcription, DNA-templated|regulation of transcription from RNA polymerase II promoter|protein dimerization activity|RNA polymerase II transcription factor complex
VIT_207s0031g00886	23.9297	0	47.8594	Inf	Inf	6.67503e-11	7.72396e-09	Up	0	0	0	3.58947	2.20086	1.77439	LOC104879943		PREDICTED: uncharacterized protein LOC104879943 [Vitis vinifera]
VIT_202s0236g00050	5.49263	0	10.9853	Inf	Inf	0.00132792	0.0177834	Up	0	0	0	0.221362	0.150991	0	LOC104882175		PREDICTED: uncharacterized protein LOC104882172 [Vitis vinifera]
VIT_218s0001g08460	11.9481	0	23.8962	Inf	Inf	1.217e-06	4.82001e-05	Up	0	0	0	0.239348	0.297555	0.20254	LOC104882599		PREDICTED: uncharacterized protein LOC104882599 [Vitis vinifera]
VIT_208s0007g05668	6.95542	0	13.9108	Inf	Inf	0.00263148	0.0308336	Up	0	0	0	0.714415	0.717204	0.038331	LOC104880130	At3g47200; F13I12.250	PREDICTED: UPF0481 protein At3g47200-like [Vitis vinifera]	GO:0005886,GO:0016021	plasma membrane|integral component of membrane
VIT_208s0007g05666	3.8601	0	7.72021	Inf	Inf	0.00810075	0.0712469	Up	0	0	0	0.548855	0.128631	0.087634	LOC100852950		PREDICTED: UPF0481 protein At3g47200-like [Vitis vinifera]
VIT_214s0108g00690	201.737	0	403.474	Inf	Inf	5.55112e-06	0.000185849	Up	0	0	0	4.40792	35.5391	16.4595	LOC100854125		PREDICTED: vacuolar amino acid transporter 1 [Vitis vinifera]	GO:0003333,GO:0005774,GO:0015171,GO:0016021	amino acid transmembrane transport|vacuolar membrane|amino acid transmembrane transporter activity|integral component of membrane
VIT_201s0011g03100	3.57913	0	7.15825	Inf	Inf	0.0223093	0.144527	Up	0	0	0	0.0989107	0.6012	0.101174	LOC100252639	WIP6 {ECO:0000303|PubMed:11782451}; Synonyms=DOT5 {ECO:0000303|PubMed:18643975}; At1g13290 {ECO:0000312|Araport:AT1G13290}; T6J4.5 {ECO:0000312|EMBL:AAG09553.1}	PREDICTED: zinc finger protein WIP6 [Vitis vinifera]	GO:0003676,GO:0003700,GO:0005634,GO:0006351,GO:0010087,GO:0010305,GO:0010588,GO:0046872,GO:0048364,GO:0048367	nucleic acid binding|DNA binding transcription factor activity|nucleus|transcription, DNA-templated|phloem or xylem histogenesis|leaf vascular tissue pattern formation|cotyledon vascular tissue pattern formation|metal ion binding|root development|shoot system development
VIT_212s0028g00670	8.44101	0	16.882	Inf	Inf	0.00377384	0.0404099	Up	0	0	0	2.86111	0.090396	1.84996			Uncharacterized protein TCM_001981 [Theobroma cacao]
VIT_201s0127g00780	4.16057	0	8.32115	Inf	Inf	0.00551045	0.0538814	Up	0	0	0	0.0905405	0	0.0698544	LOC100260168	PAO	unnamed protein product, partial [Vitis vinifera]	GO:0052893,GO:0052896,GO:0052897,GO:0052898,GO:0052900	N1-acetylspermine:oxygen oxidoreductase (propane-1,3-diamine-forming) activity|spermidine oxidase (propane-1,3-diamine-forming) activity|N8-acetylspermidine:oxygen oxidoreductase (propane-1,3-diamine-forming) activity|N1-acetylspermidine:oxygen oxidoreductase (propane-1,3-diamine-forming) activity|spermine oxidase (propane-1,3-diamine-forming) activity	path:vvi00330,path:vvi00410	Arginine and proline metabolism|beta-Alanine metabolism
VIT_213s0067g02720	124.3	0	248.601	Inf	Inf	9.49249e-23	8.61661e-20	Up	0	0	0	9.54001	11.4459	6.89642	LOC100265709	CYP79A2; At5g05260; K18I23.6	unnamed protein product, partial [Vitis vinifera]	GO:0004497,GO:0005506,GO:0005789,GO:0009684,GO:0016020,GO:0016021,GO:0016705,GO:0020037,GO:0098542	monooxygenase activity|iron ion binding|endoplasmic reticulum membrane|indoleacetic acid biosynthetic process|membrane|integral component of membrane|oxidoreductase activity, acting on paired donors, with incorporation or reduction of molecular oxygen|heme binding|defense response to other organism	path:vvi00460,path:vvi00966	Cyanoamino acid metabolism|Glucosinolate biosynthesis
VIT_213s0067g02790	466.751	0	933.503	Inf	Inf	7.48254e-40	1.87886e-35	Up	0	0	0	20.405	26.8087	17.5528	LOC100253513	CYP79A2; At5g05260; K18I23.6	unnamed protein product, partial [Vitis vinifera]	GO:0004497,GO:0005506,GO:0005789,GO:0009684,GO:0016020,GO:0016021,GO:0016705,GO:0020037,GO:0098542	monooxygenase activity|iron ion binding|endoplasmic reticulum membrane|indoleacetic acid biosynthetic process|membrane|integral component of membrane|oxidoreductase activity, acting on paired donors, with incorporation or reduction of molecular oxygen|heme binding|defense response to other organism	path:vvi00460,path:vvi00966	Cyanoamino acid metabolism|Glucosinolate biosynthesis
VIT_213s0067g02830	129.246	0	258.491	Inf	Inf	1.50616e-26	2.52131e-23	Up	0	0	0	4.63117	8.05993	7.00547	LOC100253513	CYP79A2; At5g05260; K18I23.6	unnamed protein product, partial [Vitis vinifera]	GO:0004497,GO:0005506,GO:0005789,GO:0009684,GO:0016020,GO:0016021,GO:0016705,GO:0020037,GO:0098542	monooxygenase activity|iron ion binding|endoplasmic reticulum membrane|indoleacetic acid biosynthetic process|membrane|integral component of membrane|oxidoreductase activity, acting on paired donors, with incorporation or reduction of molecular oxygen|heme binding|defense response to other organism	path:vvi00460,path:vvi00966	Cyanoamino acid metabolism|Glucosinolate biosynthesis
VIT_200s1319g00010	20.7116	0	41.4232	Inf	Inf	6.90739e-10	6.21665e-08	Up	0	0	0	0.938696	0.838107	1.44338	LOC100854868	GES; Synonyms=LIS, TPS04; At1g61120; F11P17.15	unnamed protein product, partial [Vitis vinifera]	GO:0000287,GO:0000304,GO:0005737,GO:0009611,GO:0009617,GO:0009753,GO:0010333,GO:0016102,GO:0080013,GO:0080027	magnesium ion binding|response to singlet oxygen|cytoplasm|response to wounding|response to bacterium|response to jasmonic acid|terpene synthase activity|diterpenoid biosynthetic process|(E,E)-geranyllinalool synthase activity|response to herbivore	path:vvi00904	Diterpenoid biosynthesis
VIT_214s0108g01410	2.88612	0	5.77224	Inf	Inf	0.0277438	0.166224	Up	0	0	0	0.449949	0.466667	0.890835	LOC100254134	PTEN1 {ECO:0000303|PubMed:12368500}; At5g39400 {ECO:0000312|Araport:AT5G39400}; MUL8.80 {ECO:0000312|EMBL:BAB11013.1}	unnamed protein product, partial [Vitis vinifera]	GO:0004725,GO:0008138,GO:0009555,GO:0016314,GO:0016791,GO:0046856,GO:0052866	protein tyrosine phosphatase activity|protein tyrosine/serine/threonine phosphatase activity|pollen development|phosphatidylinositol-3,4,5-trisphosphate 3-phosphatase activity|phosphatase activity|phosphatidylinositol dephosphorylation|phosphatidylinositol phosphate phosphatase activity	path:vvi00562,path:vvi04070	Inositol phosphate metabolism|Phosphatidylinositol signaling system
VIT_211s0016g05310	3.87575	0	7.7515	Inf	Inf	0.00801837	0.0708092	Up	0	0	0	0.0611322	0.306125	0.063667	LOC100255891	PER25; Synonyms=P25; At2g41480; T26J13.7	unnamed protein product, partial [Vitis vinifera]	GO:0004601,GO:0005576,GO:0006979,GO:0009505,GO:0009506,GO:0020037,GO:0042744,GO:0046872	peroxidase activity|extracellular region|response to oxidative stress|plant-type cell wall|plasmodesma|heme binding|hydrogen peroxide catabolic process|metal ion binding	path:vvi00940	Phenylpropanoid biosynthesis
VIT_219s0014g04900	70.6878	0	141.376	Inf	Inf	0.00013177	0.00269881	Up	0	0	0	1.19987	3.37152	0.501214	LOC100257265	VIT_19s0014g04930; VIT_00014569001, VITISV_013313, VITISV_030783, Vv19s0014g04930	unnamed protein product, partial [Vitis vinifera]	GO:0000287,GO:0005737,GO:0016114,GO:0034004,GO:0052577	magnesium ion binding|cytoplasm|terpenoid biosynthetic process|germacradienol synthase activity|germacrene-D synthase activity	path:vvi00909	Sesquiterpenoid and triterpenoid biosynthesis
VIT_213s0047g00371	19.0408	0	38.0817	Inf	Inf	2.60574e-09	2.0511e-07	Up	0	0	0	1.47427	1.42033	2.21666	LOC100248996	At2g30650; T11J7.4	unnamed protein product, partial [Vitis vinifera]	GO:0003860,GO:0005777,GO:0006574	3-hydroxyisobutyryl-CoA hydrolase activity|peroxisome|valine catabolic process	path:vvi00280,path:vvi00410,path:vvi00640	Valine, leucine and isoleucine degradation|beta-Alanine metabolism|Propanoate metabolism
VIT_212s0134g00650	332.805	0	665.61	Inf	Inf	2.4727e-10	2.49355e-08	Up	0	0	0	6.51532	26.7482	29.5655	LOC100261365	3MAT {ECO:0000303|PubMed:12481098}	unnamed protein product, partial [Vitis vinifera]	GO:0009698,GO:0033809,GO:0102588	phenylpropanoid metabolic process|anthocyanin 6''-O-malonyltransferase activity|cyanidin 3-O-glucoside 6''-O-malonyltransferase activity
VIT_200s0302g00030	7.39275	0	14.7855	Inf	Inf	0.000127865	0.00263388	Up	0	0	0	0.578586	0.68085	0.084931	LOC100854282	AATL1; At1g47670; F16N3.4	unnamed protein product, partial [Vitis vinifera]	GO:0003333,GO:0005886,GO:0015171,GO:0016021	amino acid transmembrane transport|plasma membrane|amino acid transmembrane transporter activity|integral component of membrane
VIT_213s0106g00200	3.06084	0	6.12169	Inf	Inf	0.0223433	0.144604	Up	0	0.0356766	0	0.0714785	0.438754	0.260518	LOC100255160	ANKRD44	unnamed protein product, partial [Vitis vinifera]
VIT_210s0003g04190	41.0572	0	82.1143	Inf	Inf	1.60182e-09	1.31015e-07	Up	0	0	0	0.455992	0.952182	0.179853	LOC100266852	At1g06800; F4H5.11, F4H5_10	unnamed protein product, partial [Vitis vinifera]	GO:0004806,GO:0008970,GO:0009507,GO:0016042,GO:0047714	triglyceride lipase activity|phosphatidylcholine 1-acylhydrolase activity|chloroplast|lipid catabolic process|galactolipase activity
VIT_207s0005g04060	4.69745	0	9.3949	Inf	Inf	0.00295013	0.0336627	Up	0	0	0	0	0.216005	0.0279766	LOC100260006	At1g35710; F14D7.1	unnamed protein product, partial [Vitis vinifera]
VIT_209s0002g03010	4.33076	0	8.66153	Inf	Inf	0.020759	0.13739	Up	0	0	0	0.0407873	0.062424	0.270689	LOC100266874	At2g19230; F27F23.3	unnamed protein product, partial [Vitis vinifera]
VIT_211s0118g00030	2.59381	0	5.18761	Inf	Inf	0.0412943	0.21282	Up	0	0	0	0	0.0331315	0.130565	LOC100259059	At5g20260; F5O24.150	unnamed protein product, partial [Vitis vinifera]	GO:0000139,GO:0006486,GO:0016021,GO:0016757,GO:0071555	Golgi membrane|protein glycosylation|integral component of membrane|transferase activity, transferring glycosyl groups|cell wall organization
VIT_216s0050g01930	9.95118	0	19.9024	Inf	Inf	8.44383e-06	0.000264049	Up	0	0	0	1.08695	0.712831	0.844361	LOC100262816	At5g24080; MZF18.3	unnamed protein product, partial [Vitis vinifera]
VIT_210s0071g00130	4.48826	0	8.97652	Inf	Inf	0.0036992	0.0399102	Up	0	0	0	0.731765	0.533568	0.865337	LOC100253123	At5g66900; MUD21.16	unnamed protein product, partial [Vitis vinifera]
VIT_205s0165g00270	20.9169	0	41.8339	Inf	Inf	6.02203e-10	5.61866e-08	Up	0	0	0	0.875803	0.465634	0.401	LOC100252474	AVO2; YMR068W; YM9916.07	unnamed protein product, partial [Vitis vinifera]	GO:0001558,GO:0005774,GO:0005886,GO:0030950,GO:0031505,GO:0031929,GO:0031932	regulation of cell growth|vacuolar membrane|plasma membrane|establishment or maintenance of actin cytoskeleton polarity|fungal-type cell wall organization|TOR signaling|TORC2 complex
VIT_200s0384g00020	3.5628	0	7.1256	Inf	Inf	0.0119355	0.0934226	Up	0	0	0	0.2216	0.110269	0	LOC100852481	BHLH18; Synonyms=EN28; At2g22750; T30L20.1	unnamed protein product, partial [Vitis vinifera]	GO:0003677,GO:0003700,GO:0005634,GO:0006351,GO:0006355,GO:0046983	DNA binding|DNA binding transcription factor activity|nucleus|transcription, DNA-templated|regulation of transcription, DNA-templated|protein dimerization activity
VIT_216s0022g00240	21.26	0	42.5199	Inf	Inf	0.0058036	0.0560709	Up	0	0	0	1.85204	0.525571	0.250223	LOC100253626	BRL1; At1g55610; F20N2.4	unnamed protein product, partial [Vitis vinifera]
VIT_207s0005g04330	2.74133	0	5.48265	Inf	Inf	0.0337974	0.188273	Up	0	0	0	0.204573	0	0.137355	LOC104879821	CjBAp12	unnamed protein product, partial [Vitis vinifera]	GO:0005576	extracellular region
VIT_218s0001g03530	3.21403	0	6.42806	Inf	Inf	0.018279	0.125991	Up	0	0	0	0.755097	0.465958	0.513457	LOC104877962	CSA1 {ECO:0000303|PubMed:17114357}; At5g17880 {ECO:0000312|Araport:AT5G17880}; MPI7.4 {ECO:0000312|EMBL:BAB11221.1}	unnamed protein product, partial [Vitis vinifera]	GO:0005524,GO:0007165,GO:0007275,GO:0009416,GO:0010114,GO:0042742,GO:0043531	ATP binding|signal transduction|multicellular organism development|response to light stimulus|response to red light|defense response to bacterium|ADP binding
VIT_208s0007g00790	4.01714	0	8.03427	Inf	Inf	0.00894907	0.0763804	Up	0	0	0	0.0677605	0.209963	0.490502	LOC100263149	CYCD7-1; At5g02110; T7H20.160	unnamed protein product, partial [Vitis vinifera]	GO:0005634,GO:0007049,GO:0009793,GO:0051301,GO:0051726	nucleus|cell cycle|embryo development ending in seed dormancy|cell division|regulation of cell cycle
VIT_218s0122g01470	4.6784	0	9.3568	Inf	Inf	0.00298585	0.0339252	Up	0	0	0	0.266778	0.133499	0.413062	LOC100261556	CYP87A3; Os04g0570000, LOC_Os04g48170; OSJNBa0088I22.16	unnamed protein product, partial [Vitis vinifera]	GO:0004497,GO:0005506,GO:0007275,GO:0010268,GO:0016021,GO:0016125,GO:0016132,GO:0016705,GO:0020037,GO:0030659	monooxygenase activity|iron ion binding|multicellular organism development|brassinosteroid homeostasis|integral component of membrane|sterol metabolic process|brassinosteroid biosynthetic process|oxidoreductase activity, acting on paired donors, with incorporation or reduction of molecular oxygen|heme binding|cytoplasmic vesicle membrane
VIT_218s0122g00440	9.82226	0	19.6445	Inf	Inf	9.78375e-06	0.000298505	Up	0	0	0	0	0	0		EF1A	unnamed protein product, partial [Vitis vinifera]	GO:0003746,GO:0003924,GO:0005525,GO:0005737	translation elongation factor activity|GTPase activity|GTP binding|cytoplasm
VIT_210s0003g00760	4.04526	0	8.09052	Inf	Inf	0.00652788	0.0608094	Up	0	0	0	0.131419	0.169325	0.0169366	LOC100245259	GLR2.7; At2g29120; T9I4.20	unnamed protein product, partial [Vitis vinifera]	GO:0004970,GO:0005262,GO:0005773,GO:0005886,GO:0006816,GO:0008066,GO:0016021,GO:0019722,GO:0071230	ionotropic glutamate receptor activity|calcium channel activity|vacuole|plasma membrane|calcium ion transport|glutamate receptor activity|integral component of membrane|calcium-mediated signaling|cellular response to amino acid stimulus
VIT_205s0051g00780	136.195	0	272.389	Inf	Inf	6.22386e-09	4.56963e-07	Up	0	0	0	19.69	14.8257	4.78985	LOC100266584	GLR2.9; At2g29100; T9I4.18	unnamed protein product, partial [Vitis vinifera]	GO:0004970,GO:0005262,GO:0005622,GO:0005886,GO:0006816,GO:0008066,GO:0016021,GO:0019722,GO:0071230	ionotropic glutamate receptor activity|calcium channel activity|intracellular|plasma membrane|calcium ion transport|glutamate receptor activity|integral component of membrane|calcium-mediated signaling|cellular response to amino acid stimulus
VIT_212s0034g02000	23.8064	0	47.6129	Inf	Inf	7.37876e-11	8.42185e-09	Up	0	0	0	5.20507	5.55697	5.63296	LOC100263489	GY3	unnamed protein product, partial [Vitis vinifera]	GO:0045735	nutrient reservoir activity
VIT_218s0075g00820	4.20978	0	8.41956	Inf	Inf	0.00533802	0.0526257	Up	0	0	0	0.349082	0.361257	0.152792	LOC100249242	HAC1; Synonyms=PCAT2; At1g79000; YUP8H12R.38, YUP8H12R_22	unnamed protein product, partial [Vitis vinifera]	GO:0003712,GO:0004402,GO:0005634,GO:0006351,GO:0006355,GO:0008270	transcription cofactor activity|histone acetyltransferase activity|nucleus|transcription, DNA-templated|regulation of transcription, DNA-templated|zinc ion binding
VIT_219s0027g00880	51.9375	0	103.875	Inf	Inf	2.05473e-17	7.70064e-15	Up	0	0	0	3.90642	4.19715	5.01536	LOC100268026	JUB1; Synonyms=NAC042; At2g43000; F23E6.1	unnamed protein product, partial [Vitis vinifera]	GO:0003677,GO:0003700,GO:0005634,GO:0005992,GO:0006351,GO:0006561,GO:0009718,GO:0010120,GO:0010150,GO:0042538,GO:1900056	DNA binding|DNA binding transcription factor activity|nucleus|trehalose biosynthetic process|transcription, DNA-templated|proline biosynthetic process|anthocyanin-containing compound biosynthetic process|camalexin biosynthetic process|leaf senescence|hyperosmotic salinity response|negative regulation of leaf senescence
VIT_200s0211g00155	2.88068	0	5.76136	Inf	Inf	0.0278466	0.166522	Up	0	0	0	0.607606	0.236399	0.556157		LECRK91 {ECO:0000303|PubMed:19773388}; At5g10530 {ECO:0000312|Araport:AT5G10530}; F12B17.120 {ECO:0000312|EMBL:CAB89390.1}	unnamed protein product, partial [Vitis vinifera]
VIT_200s0838g00010	4.65052	0	9.30104	Inf	Inf	0.00755681	0.0678168	Up	0	0	0	0.758227	0.421097	0.175521	LOC104878525	LUG {ECO:0000303|PubMed:11058164}; Synonyms=RON2 {ECO:0000303|PubMed:15208345}; At4g32551 {ECO:0000312|Araport:AT4G32551}; L23H3.30 {ECO:0000312|EMBL:CAB43692.1}	unnamed protein product, partial [Vitis vinifera]	GO:0001666,GO:0005634,GO:0006351,GO:0006974,GO:0006979,GO:0009414,GO:0009611,GO:0009617,GO:0009620,GO:0009624,GO:0009733,GO:0009908,GO:0009909,GO:0009944,GO:0010073,GO:0010272,GO:0010393,GO:0030154,GO:0045892,GO:0045995,GO:0046898,GO:0048359,GO:0051512,GO:0071217,GO:0080001,GO:1902074,GO:1902183,GO:2000024	response to hypoxia|nucleus|transcription, DNA-templated|cellular response to DNA damage stimulus|response to oxidative stress|response to water deprivation|response to wounding|response to bacterium|response to fungus|response to nematode|response to auxin|flower development|regulation of flower development|polarity specification of adaxial/abaxial axis|meristem maintenance|response to silver io…
VIT_211s0016g05690	9.62372	0	19.2474	Inf	Inf	1.17646e-05	0.000350427	Up	0	0	0	0.552402	0.351158	0.483729	LOC100266468	MYB82; At5g52600; F6N7.8	unnamed protein product, partial [Vitis vinifera]	GO:0000981,GO:0001135,GO:0005634,GO:0006351,GO:0006357,GO:0007275,GO:0010026,GO:0043565,GO:0044212,GO:0045893	RNA polymerase II transcription factor activity, sequence-specific DNA binding|transcription factor activity, RNA polymerase II transcription factor recruiting|nucleus|transcription, DNA-templated|regulation of transcription from RNA polymerase II promoter|multicellular organism development|trichome differentiation|sequence-specific DNA binding|transcription regulatory region DNA binding|positive…
VIT_202s0012g00440	4.51433	0	9.02867	Inf	Inf	0.00363809	0.0393761	Up	0	0	0	0.630141	1.60438	0.425195	LOC100248938	NCS1	unnamed protein product, partial [Vitis vinifera]	GO:0009820,GO:0016491,GO:0046872,GO:0050474	alkaloid metabolic process|oxidoreductase activity|metal ion binding|(S)-norcoclaurine synthase activity
VIT_206s0004g07320	4.02961	0	8.05923	Inf	Inf	0.00659442	0.0613017	Up	0	0	0	1.29819	1.04216	0.127335	LOC100252220	PERK2; At3g24400; K7M2.20	unnamed protein product, partial [Vitis vinifera]
VIT_209s0002g03920	57.9121	0	115.824	Inf	Inf	6.64318e-06	0.000214249	Up	0	0	0	3.06902	3.05538	0.568387	LOC100253256	PLA2G6; Synonyms=PLPLA9	unnamed protein product, partial [Vitis vinifera]
VIT_202s0012g01950	4.4869	0	8.9738	Inf	Inf	0.00370241	0.0399145	Up	0	0	0	0	0	0		psbA {ECO:0000255|HAMAP-Rule:MF_01379}	unnamed protein product, partial [Vitis vinifera]	GO:0009523,GO:0009535,GO:0009635,GO:0009772,GO:0016021,GO:0016168,GO:0018298,GO:0045156,GO:0046872	photosystem II|chloroplast thylakoid membrane|response to herbicide|photosynthetic electron transport in photosystem II|integral component of membrane|chlorophyll binding|protein-chromophore linkage|electron transporter, transferring electrons within the cyclic electron transport pathway of photosynthesis activity|metal ion binding
VIT_218s0041g02350	11.2429	0	22.4858	Inf	Inf	2.33662e-06	8.73102e-05	Up	0	0	0	1.34589	0.755758	0.187058	LOC100853815	RPS4 {ECO:0000303|PubMed:19519800}	unnamed protein product, partial [Vitis vinifera]	GO:0005634,GO:0006952,GO:0007165,GO:0043531	nucleus|defense response|signal transduction|ADP binding
VIT_203s0038g03520	9.45376	0	18.9075	Inf	Inf	1.39503e-05	0.00040779	Up	0	0	0	0.660907	0.272037	0.196035	LOC100247009	SAUR64 {ECO:0000303|PubMed:12036261}; At1g29450 {ECO:0000312|Araport:AT1G29450}; F15D2.4 {ECO:0000312|EMBL:AAG51748.1}	unnamed protein product, partial [Vitis vinifera]	GO:0005886,GO:0007275,GO:0009734,GO:0009926,GO:0046620	plasma membrane|multicellular organism development|auxin-activated signaling pathway|auxin polar transport|regulation of organ growth
VIT_210s0003g02290	3.07989	0	6.15979	Inf	Inf	0.0220594	0.143463	Up	0	0	0	0.652522	0.61708	0.0412771	LOC100245262	SRG1; At1g17020; F20D23.28, F6I1.30	unnamed protein product, partial [Vitis vinifera]	GO:0010150,GO:0016682,GO:0046872	leaf senescence|oxidoreductase activity, acting on diphenols and related substances as donors, oxygen as acceptor|metal ion binding
VIT_218s0001g04930	5.32538	0	10.6508	Inf	Inf	0.00137791	0.0183648	Up	0	0	0	0	0.20544	0.283802	LOC100233023	SULTR1;2; At1g78000; F28K19.22	unnamed protein product, partial [Vitis vinifera]	GO:0005886,GO:0005887,GO:0008271,GO:0009970,GO:0015293	plasma membrane|integral component of plasma membrane|secondary active sulfate transmembrane transporter activity|cellular response to sulfate starvation|symporter activity
VIT_203s0038g00530	13.6304	0	27.2609	Inf	Inf	1.10987e-06	4.46616e-05	Up	0	0	0	0.924585	1.24532	1.15015	LOC104878148	ULP1A; At3g06910; F17A9.6	unnamed protein product, partial [Vitis vinifera]	GO:0004175,GO:0005634,GO:0009506,GO:0016926,GO:0070140	endopeptidase activity|nucleus|plasmodesma|protein desumoylation|SUMO-specific isopeptidase activity
VIT_217s0000g04400	64.5021	0	129.004	Inf	Inf	1.77739e-19	1.03791e-16	Up	0	0	0	3.1019	3.70148	2.79819	LOC100250718	WAKL8; At1g16260; F3O9.6	unnamed protein product, partial [Vitis vinifera]
VIT_217s0000g03940	85.3968	0	170.794	Inf	Inf	1.6321e-12	2.76905e-10	Up	0	0	0	3.31134	6.40204	2.91153	LOC104882340		unnamed protein product, partial [Vitis vinifera]	GO:0004497,GO:0005506,GO:0016021,GO:0016705,GO:0020037	monooxygenase activity|iron ion binding|integral component of membrane|oxidoreductase activity, acting on paired donors, with incorporation or reduction of molecular oxygen|heme binding
VIT_219s0015g02440	6.79406	0	13.5881	Inf	Inf	0.00025541	0.00467105	Up	0	0	0	0.126639	0.459123	0.336972	LOC100265207		unnamed protein product, partial [Vitis vinifera]	GO:0004497,GO:0005506,GO:0016021,GO:0016705,GO:0020037	monooxygenase activity|iron ion binding|integral component of membrane|oxidoreductase activity, acting on paired donors, with incorporation or reduction of molecular oxygen|heme binding
VIT_219s0090g00170	5.66803	0	11.3361	Inf	Inf	0.000931232	0.0134619	Up	0	0	0	0	0	0	LOC100262336		unnamed protein product, partial [Vitis vinifera]	GO:0004497,GO:0005506,GO:0016021,GO:0016705,GO:0020037	monooxygenase activity|iron ion binding|integral component of membrane|oxidoreductase activity, acting on paired donors, with incorporation or reduction of molecular oxygen|heme binding
VIT_219s0135g00290	2.58882	0	5.17763	Inf	Inf	0.0414347	0.213224	Up	0	0	0	0	0.0254217	0.206284	LOC100265207		unnamed protein product, partial [Vitis vinifera]	GO:0004497,GO:0005506,GO:0016021,GO:0016705,GO:0020037	monooxygenase activity|iron ion binding|integral component of membrane|oxidoreductase activity, acting on paired donors, with incorporation or reduction of molecular oxygen|heme binding
VIT_201s0150g00080	11.9864	0	23.9727	Inf	Inf	0.00242915	0.0288534	Up	0	0	0	5.34544	0.739503	0.781361	LOC100241834		unnamed protein product, partial [Vitis vinifera]
VIT_203s0091g00140	2.58791	0	5.17582	Inf	Inf	0.0414603	0.213246	Up	0	0	0	0	0	0.655373	LOC100254416		unnamed protein product, partial [Vitis vinifera]
VIT_205s0020g03700	20.5285	0	41.057	Inf	Inf	3.67021e-05	0.000923438	Up	0	0	0	16.4038	4.97316	3.44297			unnamed protein product, partial [Vitis vinifera]
VIT_208s0007g05730	4.80506	0	9.61013	Inf	Inf	0.0025119	0.0296538	Up	0	0	0	0.836655	0	0.844717	LOC104880178		unnamed protein product, partial [Vitis vinifera]
VIT_210s0003g01820	3.0808	0	6.1616	Inf	Inf	0.022046	0.143413	Up	0	0	0	0.449489	0.57927	0.458674	LOC100258404		unnamed protein product, partial [Vitis vinifera]
VIT_211s0016g01680	5.7863	0	11.5726	Inf	Inf	0.000791887	0.0117778	Up	0	0	0	0	0	0			unnamed protein product, partial [Vitis vinifera]
VIT_214s0006g02130	3.7008	0	7.40159	Inf	Inf	0.0100965	0.0833954	Up	0	0	0	0	0	0	LOC104878148		unnamed protein product, partial [Vitis vinifera]
VIT_215s0021g00710	22.1167	0	44.2333	Inf	Inf	3.07355e-08	1.90091e-06	Up	0	0	0	5.59501	8.99622	2.19499			unnamed protein product, partial [Vitis vinifera]
VIT_215s0021g02120	12.0265	0	24.053	Inf	Inf	0.00211959	0.0259751	Up	0	0	0	6.24419	1.94021	0.724489	LOC104878148		unnamed protein product, partial [Vitis vinifera]
VIT_215s0048g02060	2.72704	0	5.45408	Inf	Inf	0.0341278	0.189538	Up	0	0	0	0.124612	0.174212	0	LOC100257406		unnamed protein product, partial [Vitis vinifera]
VIT_216s0050g01380	2.70618	0	5.41236	Inf	Inf	0.0346185	0.191301	Up	0	0	0	0.207982	0	0.244517	LOC100266905		unnamed protein product, partial [Vitis vinifera]
VIT_218s0166g00060	43.796	0	87.592	Inf	Inf	4.5839e-12	6.89232e-10	Up	0	0	0	715.727	390.808	262.62			unnamed protein product, partial [Vitis vinifera]
VIT_216s0050g02200	5.97032	0	11.9406	Inf	Inf	0.000647722	0.010077	Up	0	0	0	0	0	0	CHIT3					path:vvi00520	Amino sugar and nucleotide sugar metabolism
VIT_200s0524g00040	4.64099	0	9.28199	Inf	Inf	0.00305764	0.0344756	Up	0	0	0	0.770283	2.09499	1.52696	LOC100264137
VIT_200s2342g00020	3.20814	0	6.41627	Inf	Inf	0.0183514	0.126351	Up	0	0	0	0.530244	0.256791	0	LOC100264137
VIT_201s0010g02400	2.71162	0	5.42324	Inf	Inf	0.0344895	0.190798	Up	0	0	0	0.519667	0	1.1422	LOC100244197
VIT_203s0063g00470	4.50753	0	9.01507	Inf	Inf	0.0036539	0.0395131	Up	0	0	0	0	0	0
VIT_218s0001g12215	59.8195	0	119.639	Inf	Inf	2.00779e-07	1.00792e-05	Up	0	0	0	1.43058	3.6519	6.51135
VIT_218s0001g10920	361.087	0.290744	721.883	2482.88	11.2778	2.21418e-09	1.75943e-07	Up	0	0	0	25.8784	18.0867	2.55226	LOC100267749	PLP2; At2g26560; T9J22.23	unnamed protein product, partial [Vitis vinifera]	GO:0004620,GO:0005737,GO:0006629,GO:0009626,GO:0016020,GO:0016042,GO:0016298,GO:0031408,GO:0046686,GO:0047372,GO:0051607,GO:0071456	phospholipase activity|cytoplasm|lipid metabolic process|plant-type hypersensitive response|membrane|lipid catabolic process|lipase activity|oxylipin biosynthetic process|response to cadmium ion|acylglycerol lipase activity|defense response to virus|cellular response to hypoxia
VIT_204s0008g07250	408.952	0.361092	817.544	2264.09	11.1447	2.43515e-14	5.76855e-12	Up	0.0314097	0	0	31.9301	30.527	11.2144	LOC100265510	At5g10770 {ECO:0000312|Araport:AT5G10770}; T30N20_40 {ECO:0000312|EMBL:CAB96832.1}	PREDICTED: protein ASPARTIC PROTEASE IN GUARD CELL 2-like isoform X1 [Vitis vinifera]	GO:0004190,GO:0005886,GO:0006508,GO:0030163,GO:0031225	aspartic-type endopeptidase activity|plasma membrane|proteolysis|protein catabolic process|anchored component of membrane
VIT_213s0067g02780	378.656	0.361092	756.951	2096.28	11.0336	3.1216e-23	3.26875e-20	Up	0.0260437	0	0	11.3509	14.0058	6.94184	LOC100241541	CYP79A2; At5g05260; K18I23.6	PREDICTED: phenylalanine N-monooxygenase-like [Vitis vinifera]	GO:0004497,GO:0005506,GO:0005789,GO:0009684,GO:0016020,GO:0016021,GO:0016705,GO:0020037,GO:0098542	monooxygenase activity|iron ion binding|endoplasmic reticulum membrane|indoleacetic acid biosynthetic process|membrane|integral component of membrane|oxidoreductase activity, acting on paired donors, with incorporation or reduction of molecular oxygen|heme binding|defense response to other organism	path:vvi00460,path:vvi00966	Cyanoamino acid metabolism|Glucosinolate biosynthesis
VIT_200s0271g00060	1321.22	1.60558	2640.83	1644.78	10.6837	1.19572e-06	4.75073e-05	Up	0	0.0656539	0.0443529	5.20298	69.8581	98.5228	LOC100266449		PREDICTED: (3S,6E)-nerolidol synthase 1-like [Vitis vinifera]	GO:0000287,GO:0009507,GO:0010333,GO:0016114	magnesium ion binding|chloroplast|terpene synthase activity|terpenoid biosynthetic process	path:vvi00909	Sesquiterpenoid and triterpenoid biosynthesis
VIT_218s0122g00800	284.073	0.366673	567.779	1548.46	10.5966	8.55579e-06	0.000266546	Up	0	0	0	17.8104	7.99041	2.23778	LOC100256459	NAC031; Synonyms=CUC3, NAC368; At1g76420; F14G6.2, F15M4.8	PREDICTED: protein CUP-SHAPED COTYLEDON 3 [Vitis vinifera]	GO:0003677,GO:0003700,GO:0005634,GO:0006351,GO:0007275,GO:0010014,GO:0010199	DNA binding|DNA binding transcription factor activity|nucleus|transcription, DNA-templated|multicellular organism development|meristem initiation|organ boundary specification between lateral organs and the meristem
VIT_217s0000g08550	217.297	0.290744	434.303	1493.76	10.5447	1.07615e-30	3.8603e-27	Up	0	0.0214589	0	8.41792	11.2832	7.8566	LOC100243240	MYB98; At4g18770; F28A21.180	PREDICTED: transcription factor MYB98 [Vitis vinifera]	GO:0000981,GO:0001135,GO:0003700,GO:0005634,GO:0006351,GO:0006355,GO:0006357,GO:0009553,GO:0010183,GO:0043565,GO:0044212,GO:0045691,GO:0045697	RNA polymerase II transcription factor activity, sequence-specific DNA binding|transcription factor activity, RNA polymerase II transcription factor recruiting|DNA binding transcription factor activity|nucleus|transcription, DNA-templated|regulation of transcription, DNA-templated|regulation of transcription from RNA polymerase II promoter|embryo sac development|pollen tube guidance|sequence-spec…
VIT_215s0021g01610	174.741	0.366673	349.115	952.114	9.89499	1.08736e-10	1.1923e-08	Up	0	0	0.0503449	16.9275	22.2685	7.08108	LOC100247982	ERF2; Synonyms=ERF-2, ERF101; At5g47220; MQL5.7	PREDICTED: ethylene-responsive transcription factor 2 [Vitis vinifera]	GO:0003677,GO:0003700,GO:0005634,GO:0006351,GO:0009864,GO:0009873,GO:0010087,GO:0010200,GO:0045893,GO:0051301	DNA binding|DNA binding transcription factor activity|nucleus|transcription, DNA-templated|induced systemic resistance, jasmonic acid mediated signaling pathway|ethylene-activated signaling pathway|phloem or xylem histogenesis|response to chitin|positive regulation of transcription, DNA-templated|cell division	path:vvi04075	Plant hormone signal transduction
VIT_216s0098g00570	1470.82	3.62963	2938.02	809.455	9.66081	4.34412e-17	1.53635e-14	Up	0.0178519	0.0922139	0	38.2285	31.7013	13.7025	LOC100255500	ABCB19; Synonyms=MDR1, MDR11, PGP19; At3g28860; MLD15.2	unnamed protein product, partial [Vitis vinifera]	GO:0005524,GO:0005886,GO:0008361,GO:0009637,GO:0009639,GO:0009640,GO:0009733,GO:0009734,GO:0009926,GO:0009958,GO:0010218,GO:0010329,GO:0010540,GO:0010541,GO:0016021,GO:0042626,GO:0043481,GO:0048364,GO:0048443,GO:0048527,GO:0060918,GO:0090691	ATP binding|plasma membrane|regulation of cell size|response to blue light|response to red or far red light|photomorphogenesis|response to auxin|auxin-activated signaling pathway|auxin polar transport|positive gravitropism|response to far red light|auxin efflux transmembrane transporter activity|basipetal auxin transport|acropetal auxin transport|integral component of membrane|ATPase activity, co…	path:vvi02010	ABC transporters
VIT_218s0166g00050	283.331	0.722184	565.939	783.65	9.61406	3.47135e-11	4.25197e-09	Up	0.0343688	0	0	10.0291	13.5795	4.15332	LOC100854714	At3g47570; F1P2.120	PREDICTED: probable LRR receptor-like serine/threonine-protein kinase At3g47570 [Vitis vinifera]
VIT_205s0020g04240	100.643	0.290744	200.995	691.31	9.43319	9.60833e-23	8.61661e-20	Up	0	0.0134217	0	3.44948	2.58543	1.89794	LOC100246058	ACA13; At3g22910; F5N5.8	PREDICTED: putative calcium-transporting ATPase 13, plasma membrane-type isoform X1 [Vitis vinifera]	GO:0005388,GO:0005516,GO:0005524,GO:0005887,GO:0043231,GO:0046872	calcium-transporting ATPase activity|calmodulin binding|ATP binding|integral component of plasma membrane|intracellular membrane-bounded organelle|metal ion binding
VIT_207s0031g01460	584.37	1.81662	1166.92	642.359	9.32724	2.91019e-06	0.000105144	Up	0.116808	0	0.0811964	83.5188	51.6447	8.59748	LOC100245836	NFYB3; Synonyms=HAP3C; At4g14540; dl3310w, FCAALL.252	unnamed protein product, partial [Vitis vinifera]	GO:0003700,GO:0005634,GO:0006351,GO:0043565,GO:0046982	DNA binding transcription factor activity|nucleus|transcription, DNA-templated|sequence-specific DNA binding|protein heterodimerization activity
VIT_212s0134g00020	288.147	1.02409	575.269	561.736	9.13375	1.15837e-08	7.96898e-07	Up	0	0.019992	0.0408383	14.0175	9.52551	2.8759	LOC100243167	ISPS	uncharacterized protein LOC100243167 [Vitis vinifera]	GO:0000287,GO:0009408,GO:0009409,GO:0009507,GO:0034009,GO:0043612,GO:0050993,GO:0071482,GO:0071485	magnesium ion binding|response to heat|response to cold|chloroplast|isoprene synthase activity|isoprene biosynthetic process|dimethylallyl diphosphate metabolic process|cellular response to light stimulus|cellular response to absence of light	path:vvi00900	Terpenoid backbone biosynthesis
VIT_218s0001g10860	96.2279	0.366673	192.089	523.87	9.03307	1.43179e-09	1.18654e-07	Up	0	0	0	0	0	0	LOC100267749	PLP2; At2g26560; T9J22.23	unnamed protein product, partial [Vitis vinifera]	GO:0004620,GO:0005737,GO:0006629,GO:0009626,GO:0016020,GO:0016042,GO:0016298,GO:0031408,GO:0046686,GO:0047372,GO:0051607,GO:0071456	phospholipase activity|cytoplasm|lipid metabolic process|plant-type hypersensitive response|membrane|lipid catabolic process|lipase activity|oxylipin biosynthetic process|response to cadmium ion|acylglycerol lipase activity|defense response to virus|cellular response to hypoxia
VIT_211s0016g05640	4314.15	16.5702	8611.72	519.713	9.02157	6.96181e-11	8.01885e-09	Up	0.501424	0.350871	0.397289	98.7672	319.715	411.834	LOC100266398	IAA12; Synonyms=BDL; At1g04550; T1G11.20	PREDICTED: auxin-responsive protein IAA9-like isoform X1 [Vitis vinifera]	GO:0003700,GO:0005634,GO:0006351,GO:0009734,GO:0009880,GO:0010051,GO:0045892,GO:0048364	DNA binding transcription factor activity|nucleus|transcription, DNA-templated|auxin-activated signaling pathway|embryonic pattern specification|xylem and phloem pattern formation|negative regulation of transcription, DNA-templated|root development	path:vvi04075	Plant hormone signal transduction
VIT_214s0066g02660	470.305	1.97225	938.638	475.922	8.89458	1.23472e-34	1.03346e-30	Up	0	0.0609829	0.0617472	23.9779	18.3091	14.2229	LOC100256082	At1g35710; F14D7.1	PREDICTED: probable LRR receptor-like serine/threonine-protein kinase At4g08850 [Vitis vinifera]
VIT_212s0028g02920	1278.32	5.61304	2551.04	454.484	8.82809	1.61072e-15	4.64887e-13	Up	0	0.468301	0.18269	123.995	103.48	46.1142	LOC100263651	ROMT; VIT_12s0028g01880	PREDICTED: trans-resveratrol di-O-methyltransferase [Vitis vinifera]	GO:0008171,GO:0008757,GO:0019438,GO:0046983,GO:0102303	O-methyltransferase activity|S-adenosylmethionine-dependent methyltransferase activity|aromatic compound biosynthetic process|protein dimerization activity|resveratrol 3,5-O-dimethyltransferase activity	path:vvi00945	Stilbenoid, diarylheptanoid and gingerol biosynthesis
VIT_211s0052g01730	8441.57	43.3228	16839.8	388.706	8.60253	5.52706e-29	1.38784e-25	Up	0.0477149	0.732326	1.03772	321.626	270.504	167.101	LOC100247834	Os07g0190000, LOC_Os07g09190; OsJ_23394, OSJNBb0002L09.31, OSJNBb0003E08.7	PREDICTED: probable 1-deoxy-D-xylulose-5-phosphate synthase 2, chloroplastic [Vitis vinifera]	GO:0008661,GO:0009228,GO:0009507,GO:0016114,GO:0046872,GO:0052865	1-deoxy-D-xylulose-5-phosphate synthase activity|thiamine biosynthetic process|chloroplast|terpenoid biosynthetic process|metal ion binding|1-deoxy-D-xylulose 5-phosphate biosynthetic process	path:vvi00730,path:vvi00900	Thiamine metabolism|Terpenoid backbone biosynthesis
VIT_205s0051g00770	142.124	0.733346	283.515	386.605	8.59472	1.47711e-11	1.98344e-09	Up	0	0	0.0922768	12.8732	8.32575	4.33494	LOC100248777		hypothetical protein VITISV_037882 [Vitis vinifera]
VIT_218s0001g10880	141.785	0.733346	282.838	385.681	8.59126	2.22048e-10	2.27577e-08	Up	0	0	0	6.31654	2.4417	2.42954	LOC100254055	PLP2; At2g26560; T9J22.23	unnamed protein product, partial [Vitis vinifera]	GO:0004620,GO:0005737,GO:0006629,GO:0009626,GO:0016020,GO:0016042,GO:0016298,GO:0031408,GO:0046686,GO:0047372,GO:0051607,GO:0071456	phospholipase activity|cytoplasm|lipid metabolic process|plant-type hypersensitive response|membrane|lipid catabolic process|lipase activity|oxylipin biosynthetic process|response to cadmium ion|acylglycerol lipase activity|defense response to virus|cellular response to hypoxia
VIT_205s0165g00090	206.827	1.10002	412.553	375.042	8.55091	2.42289e-28	5.53081e-25	Up	0	0	0.148545	19.2564	17.1079	13.0328	LOC104879438	ACD6 {ECO:0000303|PubMed:10488236}; At4g14400 {ECO:0000312|EMBL:AEE83439.1}; dl3240w {ECO:0000312|EMBL:CAB10219.1}, FCAALL.190 {ECO:0000312|EMBL:CAB78482.1}	hypothetical protein VITISV_043998 [Vitis vinifera]	GO:0005887,GO:0008219,GO:0009416,GO:0009615,GO:0009617,GO:0009751,GO:0009816,GO:0016020,GO:0016567,GO:0030176,GO:0050826,GO:0071446,GO:1900150,GO:1900426,GO:1902290,GO:2000031	integral component of plasma membrane|cell death|response to light stimulus|response to virus|response to bacterium|response to salicylic acid|defense response to bacterium, incompatible interaction|membrane|protein ubiquitination|integral component of endoplasmic reticulum membrane|response to freezing|cellular response to salicylic acid stimulus|regulation of defense response to fungus|positive…
VIT_210s0116g01150	263.771	1.44995	526.092	362.834	8.50317	1.51334e-13	3.24786e-11	Up	0.29203	0	0.099151	49.474	36.9872	16.116	LOC100267596		PREDICTED: uncharacterized protein LOC100267596 [Vitis vinifera]
VIT_207s0031g00904	102.522	0.651836	204.392	313.564	8.29261	5.62149e-22	4.41111e-19	Up	0.048021	0.0487509	0	10.5873	9.71535	13.2376	LOC100854101		PREDICTED: uncharacterized protein LOC104879944 [Vitis vinifera]
VIT_218s0001g00680	4910.32	31.8945	9788.75	306.91	8.26167	2.31782e-18	1.11924e-15	Up	0.215012	0.3373	0.766421	197.003	211.308	88.839	LOC100254477	LAC14; At5g09360; T5E8.160	PREDICTED: laccase-14 [Vitis vinifera]	GO:0005507,GO:0016722,GO:0046274,GO:0048046,GO:0052716	copper ion binding|oxidoreductase activity, oxidizing metal ions|lignin catabolic process|apoplast|hydroquinone:oxygen oxidoreductase activity
VIT_212s0028g02950	865.355	5.7649	1724.95	299.215	8.22504	2.8565e-14	6.70344e-12	Up	0	0.363148	0.257647	89.9182	76.7683	32.9743	LOC100257423	ROMT; VIT_12s0028g01880	PREDICTED: trans-resveratrol di-O-methyltransferase [Vitis vinifera]	GO:0008171,GO:0008757,GO:0019438,GO:0046983,GO:0102303	O-methyltransferase activity|S-adenosylmethionine-dependent methyltransferase activity|aromatic compound biosynthetic process|protein dimerization activity|resveratrol 3,5-O-dimethyltransferase activity	path:vvi00945	Stilbenoid, diarylheptanoid and gingerol biosynthesis
VIT_201s0011g03270	224.421	1.52407	447.318	293.503	8.19723	8.65578e-28	1.6719e-24	Up	0.0468915	0.183916	0	22.989	13.4536	19.74	LOC100261259	CXE6; At1g68620; F24J5.14	PREDICTED: probable carboxylesterase 6 [Vitis vinifera]	GO:0009056,GO:0016787,GO:0052689	catabolic process|hydrolase activity|carboxylic ester hydrolase activity
VIT_212s0028g02880	690.736	5.0222	1376.45	274.073	8.09842	8.027e-18	3.30423e-15	Up	0.106283	0.166775	0.141724	50.2179	47.1949	22.4618	LOC100247173	ROMT; VIT_12s0028g01880	PREDICTED: trans-resveratrol di-O-methyltransferase [Vitis vinifera]	GO:0008171,GO:0008757,GO:0019438,GO:0046983,GO:0102303	O-methyltransferase activity|S-adenosylmethionine-dependent methyltransferase activity|aromatic compound biosynthetic process|protein dimerization activity|resveratrol 3,5-O-dimethyltransferase activity	path:vvi00945	Stilbenoid, diarylheptanoid and gingerol biosynthesis
VIT_211s0016g00980	251.933	1.89074	501.975	265.491	8.05252	4.75041e-14	1.09434e-11	Up	0.0204116	0.0824401	0.0209027	12.6064	14.6221	5.87029	LOC100250788	CYP75B2; Synonyms=HT1	PREDICTED: flavonoid 3'-monooxygenase [Vitis vinifera]	GO:0005506,GO:0005789,GO:0009813,GO:0016021,GO:0016711,GO:0020037	iron ion binding|endoplasmic reticulum membrane|flavonoid biosynthetic process|integral component of membrane|flavonoid 3'-monooxygenase activity|heme binding
VIT_218s0166g00070	95.2098	0.727765	189.692	260.65	8.02597	6.69452e-09	4.84436e-07	Up	0	0	0.27038	17.5285	28.6936	9.29933			unnamed protein product, partial [Vitis vinifera]
VIT_200s0274g00010	84.7273	0.651836	168.803	258.965	8.01661	0.00523435	0.0519286	Up	0.121528	0.126978	0	0	0	0	LOC109122093	MSH3; At4g25540; M7J2.90	unnamed protein product, partial [Vitis vinifera]	GO:0000404,GO:0003684,GO:0005524,GO:0005634,GO:0006298,GO:0008094,GO:0030983,GO:0032300,GO:0043570	heteroduplex DNA loop binding|damaged DNA binding|ATP binding|nucleus|mismatch repair|DNA-dependent ATPase activity|mismatched DNA binding|mismatch repair complex|maintenance of DNA repeat elements
VIT_204s0044g00840	182.484	1.44437	363.525	251.684	7.97547	1.0663e-07	5.78288e-06	Up	0.0455599	0	0	6.88844	13.371	3.40893	LOC100253884	LECRK3 {ECO:0000303|PubMed:25485617}; H0512B01.11 {ECO:0000312|EMBL:CAH67716.1}, OsI_14844 {ECO:0000312|EMBL:EAY93045.1}, OSIGBa0147O06.1 {ECO:0000312|EMBL:CAH66271.1}	PREDICTED: G-type lectin S-receptor-like serine/threonine-protein kinase RLK1 [Vitis vinifera]	GO:0004674,GO:0005524,GO:0006952,GO:0016021,GO:0030246	protein serine/threonine kinase activity|ATP binding|defense response|integral component of membrane|carbohydrate binding
VIT_210s0116g00710	223.337	1.83337	444.841	242.636	7.92265	3.66066e-05	0.000922884	Up	0	0	0.0621596	0.543105	7.25274	5.04748	LOC100250414	TSB2; At4g27070; T24A18.20	PREDICTED: tryptophan synthase beta chain 1 [Vitis vinifera]	GO:0000162,GO:0004834,GO:0009570,GO:0009941	tryptophan biosynthetic process|tryptophan synthase activity|chloroplast stroma|chloroplast envelope	path:vvi00260,path:vvi00400	Glycine, serine and threonine metabolism|Phenylalanine, tyrosine and tryptophan biosynthesis
VIT_214s0030g01450	43.0237	0.361092	85.6863	237.298	7.89055	1.45423e-14	3.65157e-12	Up	0.0292291	0	0	2.97024	1.73712	2.23925	LOC100257180	GLOX {ECO:0000303|PubMed:23090239}	PREDICTED: galactose oxidase [Vitis vinifera]	GO:0004031,GO:0005615,GO:0005618,GO:0050832,GO:0102797,GO:0102798	aldehyde oxidase activity|extracellular space|cell wall|defense response to fungus|geranial:oxygen oxidoreductase activity|heptaldehyde:oxygen oxidoreductase activity
VIT_204s0008g07220	233.137	1.96667	464.307	236.088	7.88318	3.81693e-16	1.21321e-13	Up	0.0557227	0	0.113231	17.7367	20.958	10.0721	LOC100243406	At5g10770 {ECO:0000312|Araport:AT5G10770}; T30N20_40 {ECO:0000312|EMBL:CAB96832.1}	hypothetical protein VITISV_040904 [Vitis vinifera]	GO:0004190,GO:0005886,GO:0006508,GO:0030163,GO:0031225	aspartic-type endopeptidase activity|plasma membrane|proteolysis|protein catabolic process|anchored component of membrane
VIT_203s0132g00340	566.306	5.12045	1127.49	220.194	7.78263	1.69093e-17	6.63427e-15	Up	0	0.231511	0.478111	73.657	54.1603	32.7104	LOC100257661	WAKL2; At1g16130; T24D18.21	PREDICTED: wall-associated receptor kinase-like 1 [Vitis vinifera]
VIT_211s0016g01020	61.8987	0.581488	123.216	211.897	7.72722	1.86943e-10	1.93574e-08	Up	0	0.0396575	0	2.32705	3.54037	1.59181	LOC100254375	CYP75B2; Synonyms=HT1	PREDICTED: flavonoid 3'-monooxygenase [Vitis vinifera]	GO:0005506,GO:0005789,GO:0009813,GO:0016021,GO:0016711,GO:0020037	iron ion binding|endoplasmic reticulum membrane|flavonoid biosynthetic process|integral component of membrane|flavonoid 3'-monooxygenase activity|heme binding
VIT_211s0016g01050	3311.73	31.2857	6592.18	210.709	7.71911	1.70525e-15	4.86579e-13	Up	0.0200342	0.708473	1.08832	173.261	158.844	70.8037	LOC100262821	CYP75B2; Synonyms=HT1	PREDICTED: flavonoid 3'-monooxygenase-like [Vitis vinifera]	GO:0005506,GO:0005789,GO:0009813,GO:0016021,GO:0016711,GO:0020037	iron ion binding|endoplasmic reticulum membrane|flavonoid biosynthetic process|integral component of membrane|flavonoid 3'-monooxygenase activity|heme binding
VIT_217s0053g00555	215.038	2.03521	428.041	210.318	7.71643	2.70173e-07	1.2922e-05	Up	0	0.232765	0	6.90996	24.2153	13.307	LOC104882441		PREDICTED: uncharacterized protein LOC104882441 [Vitis vinifera]
VIT_207s0031g01120	28.2734	0.290744	56.256	193.49	7.59611	2.14385e-06	8.0829e-05	Up	0	0.0808272	0	2.40327	3.35747	0.994477	LOC109122892		unnamed protein product, partial [Vitis vinifera]	GO:0005507,GO:0005576,GO:0008447	copper ion binding|extracellular region|L-ascorbate oxidase activity
VIT_216s0050g01910	34.8126	0.366673	69.2585	188.883	7.56135	1.23584e-05	0.000365943	Up	0	0	0.0340019	3.61026	2.50495	0.611573	LOC100853486		hypothetical protein VITISV_022720 [Vitis vinifera]
VIT_213s0067g03700	10182.2	107.459	20257	188.509	7.55849	2.16629e-36	2.71978e-32	Up	0.0989113	1.96114	3.58128	356.079	449.09	395.957	LOC100261705		PREDICTED: (-)-alpha-terpineol synthase [Vitis vinifera]	GO:0000287,GO:0010333,GO:0016114	magnesium ion binding|terpene synthase activity|terpenoid biosynthetic process
VIT_200s0840g00010	430.55	4.77948	856.321	179.166	7.48515	2.92999e-05	0.000765578	Up	0.249421	0.123932	0.124288	3.85202	28.3148	40.615	LOC100258512	ACS3	PREDICTED: 1-aminocyclopropane-1-carboxylate synthase 3 [Vitis vinifera]	GO:0009693,GO:0009835,GO:0016847,GO:0030170	ethylene biosynthetic process|fruit ripening|1-aminocyclopropane-1-carboxylate synthase activity|pyridoxal phosphate binding	path:vvi00270	Cysteine and methionine metabolism
VIT_218s0001g10240	601.934	6.70009	1197.17	178.679	7.48123	3.28077e-07	1.53981e-05	Up	0	0.50999	0.109476	56.0581	36.5327	12.163	LOC100260914	At3g50280; F11C1.120	PREDICTED: uncharacterized acetyltransferase At3g50280-like [Vitis vinifera]	GO:0016747	transferase activity, transferring acyl groups other than amino-acyl groups
VIT_207s0005g04870	83.138	0.948162	165.328	174.367	7.44598	4.30143e-19	2.29806e-16	Up	0	0.113318	0	8.47513	4.79955	4.73433	LOC100243021		PREDICTED: probable glutathione S-transferase [Vitis vinifera]	GO:0004364,GO:0009734	glutathione transferase activity|auxin-activated signaling pathway	path:vvi00480	Glutathione metabolism
VIT_214s0108g00340	138.276	1.59442	274.957	172.45	7.43003	2.80319e-07	1.33564e-05	Up	0.0545996	0	0	11.406	7.45324	2.60808	LOC100268107	MIK2 {ECO:0000303|PubMed:26863186}; At4g08850 {ECO:0000312|Araport:AT4G08850}; T32A17.160 {ECO:0000312|EMBL:CAB82121.1}	PREDICTED: probable leucine-rich repeat receptor-like protein kinase At1g35710 isoform X1 [Vitis vinifera]
VIT_207s0104g00920	53.3636	0.651836	106.075	162.733	7.34636	2.19337e-15	6.11951e-13	Up	0	0	0	1.08323	0.203218	1.31638			unnamed protein product, partial [Vitis vinifera]
VIT_200s0265g00170	245.013	3.05553	486.971	159.374	7.31627	1.89271e-07	9.58183e-06	Up	0.0255421	0.0759435	0.0764219	15.2474	13.6449	3.24621	LOC100256311	LOX3.1; Synonyms=LOX-H3	unnamed protein product, partial [Vitis vinifera]	GO:0009534,GO:0009570,GO:0016165,GO:0031408,GO:0046872	chloroplast thylakoid|chloroplast stroma|linoleate 13S-lipoxygenase activity|oxylipin biosynthetic process|metal ion binding
VIT_219s0014g04930	635.504	8.09266	1262.92	156.057	7.28593	5.16781e-13	9.61213e-11	Up	0.0235542	0.289176	0.19766	30.1482	35.7162	13.58	LOC100232954	VIT_19s0014g04930; VIT_00014569001, VITISV_013313, VITISV_030783, Vv19s0014g04930	unnamed protein product, partial [Vitis vinifera]	GO:0000287,GO:0005737,GO:0016114,GO:0034004,GO:0052577	magnesium ion binding|cytoplasm|terpenoid biosynthetic process|germacradienol synthase activity|germacrene-D synthase activity	path:vvi00909	Sesquiterpenoid and triterpenoid biosynthesis
VIT_201s0011g02360	228.188	2.93339	453.443	154.58	7.27221	7.50368e-08	4.2725e-06	Up	0	0	0.554965	44.1286	38.6789	10.6866	LOC104878973	RHA2B {ECO:0000303|PubMed:9781696}; At2g01150; F10A8.3	hypothetical protein VITISV_039590 [Vitis vinifera]	GO:0004842,GO:0005634,GO:0005737,GO:0009738,GO:0009789,GO:0016567,GO:0043161,GO:0046872,GO:0047484,GO:0061630,GO:0080167	ubiquitin-protein transferase activity|nucleus|cytoplasm|abscisic acid-activated signaling pathway|positive regulation of abscisic acid-activated signaling pathway|protein ubiquitination|proteasome-mediated ubiquitin-dependent protein catabolic process|metal ion binding|regulation of response to osmotic stress|ubiquitin protein ligase activity|response to karrikin
VIT_214s0081g00730	2793.06	36.3987	5549.72	152.47	7.25238	1.31841e-33	6.62105e-30	Up	0	2.21473	2.1346	201.405	254.143	182.93	LOC104877303	ERF1B; Synonyms=ERF092, ERF1; At3g23240; K14B15.15	PREDICTED: ethylene-responsive transcription factor 1B-like [Vitis vinifera]	GO:0003677,GO:0003700,GO:0005634,GO:0006351,GO:0006952,GO:0009867,GO:0009873	DNA binding|DNA binding transcription factor activity|nucleus|transcription, DNA-templated|defense response|jasmonic acid mediated signaling pathway|ethylene-activated signaling pathway	path:vvi04016,path:vvi04075	MAPK signaling pathway - plant|Plant hormone signal transduction
VIT_204s0008g07190	100.802	1.31483	200.289	152.33	7.25106	2.60258e-13	5.22805e-11	Up	0	0.106936	0.267729	25.783	26.0249	10.6069	LOC100854572	At5g10770 {ECO:0000312|Araport:AT5G10770}; T30N20_40 {ECO:0000312|EMBL:CAB96832.1}	PREDICTED: aspartic proteinase nepenthesin-2-like [Vitis vinifera]	GO:0004190,GO:0005886,GO:0006508,GO:0030163,GO:0031225	aspartic-type endopeptidase activity|plasma membrane|proteolysis|protein catabolic process|anchored component of membrane
VIT_200s1437g00010	1110.12	14.5536	2205.68	151.555	7.2437	2.27198e-05	0.000621453	Up	0.211185	0.373032	0.375256	6.82999	63.6656	80.4579	LOC100853374	ACS3	PREDICTED: 1-aminocyclopropane-1-carboxylate synthase 3-like [Vitis vinifera]	GO:0009693,GO:0009835,GO:0016847,GO:0030170	ethylene biosynthetic process|fruit ripening|1-aminocyclopropane-1-carboxylate synthase activity|pyridoxal phosphate binding	path:vvi00270	Cysteine and methionine metabolism
VIT_212s0059g01715	96.2775	1.30925	191.246	146.072	7.19054	7.3416e-09	5.25207e-07	Up	0.0344218	0	0.0362612	7.91997	3.12563	3.96291	LOC104880896		hypothetical protein VITISV_031601 [Vitis vinifera]	GO:0005829,GO:0005886,GO:0006970,GO:0009737,GO:0009738,GO:0010116,GO:0016021,GO:1902074	cytosol|plasma membrane|response to osmotic stress|response to abscisic acid|abscisic acid-activated signaling pathway|positive regulation of abscisic acid biosynthetic process|integral component of membrane|response to salt
VIT_207s0031g00690	47.0594	0.651836	93.4669	143.39	7.1638	1.7935e-14	4.41517e-12	Up	0.027075	0.0279571	0	1.41889	2.27164	2.57564	HYD3	CYP707A7; Synonyms=ABA8OX3; Os09g0457100, LOC_Os09g28390; B1342C04.43, OsJ_028469	abscisic acid 8'-hydroxylase 3-like precursor [Vitis vinifera]	GO:0005506,GO:0007275,GO:0010268,GO:0010295,GO:0016021,GO:0016125,GO:0016132,GO:0020037,GO:0046345	iron ion binding|multicellular organism development|brassinosteroid homeostasis|(+)-abscisic acid 8'-hydroxylase activity|integral component of membrane|sterol metabolic process|brassinosteroid biosynthetic process|heme binding|abscisic acid catabolic process	path:vvi00906	Carotenoid biosynthesis
VIT_200s0480g00070	89.432	1.23891	177.625	143.373	7.16363	4.26631e-19	2.29806e-16	Up	0	0.155839	0.0534755	10.3295	10.9035	7.4501	LOC100256583		PREDICTED: LOW QUALITY PROTEIN: polyphenol oxidase, chloroplastic [Vitis vinifera]	GO:0004097,GO:0009543,GO:0046148,GO:0046872	catechol oxidase activity|chloroplast thylakoid lumen|pigment biosynthetic process|metal ion binding
VIT_219s0090g00800	20.6901	0.290744	41.0894	141.325	7.14287	7.7011e-05	0.00170074	Up	0	0.0318186	0	1.71818	2.06705	0.304581	LOC100257348	At4g22030; F1N20.130	PREDICTED: probable F-box protein At4g22030 [Vitis vinifera]
VIT_216s0100g00380	8191.66	118.13	16265.2	137.689	7.10527	1.06878e-33	6.62105e-30	Up	2.28904	3.04198	5.15933	509.83	676.865	508.642	CBF4	DREB1D; Synonyms=CBF4, ERF028; At5g51990; MSG15.7	PREDICTED: dehydration-responsive element-binding protein 1B [Vitis vinifera]	GO:0003700,GO:0005634,GO:0006351,GO:0009738,GO:0019760,GO:0043565	DNA binding transcription factor activity|nucleus|transcription, DNA-templated|abscisic acid-activated signaling pathway|glucosinolate metabolic process|sequence-specific DNA binding
VIT_215s0048g02820	1491.17	21.6688	2960.67	136.633	7.09416	1.4963e-31	6.26201e-28	Up	0	0.539521	0.301775	34.7931	38.4907	33.0661	LOC100262545	MYC2; Synonyms=BHLH6, EN38, JAI1, JIN1, RAP1, RD22BP1, ZBF1; At1g32640; F6N18.4	PREDICTED: transcription factor MYC2-like [Vitis vinifera]	GO:0003677,GO:0003700,GO:0005634,GO:0006351,GO:0009269,GO:0009611,GO:0009737,GO:0009738,GO:0009753,GO:0009963,GO:0010200,GO:0043565,GO:0043619,GO:0045893,GO:0046983,GO:0051090,GO:2000068	DNA binding|DNA binding transcription factor activity|nucleus|transcription, DNA-templated|response to desiccation|response to wounding|response to abscisic acid|abscisic acid-activated signaling pathway|response to jasmonic acid|positive regulation of flavonoid biosynthetic process|response to chitin|sequence-specific DNA binding|regulation of transcription from RNA polymerase II promoter in res…	path:vvi04016,path:vvi04075	MAPK signaling pathway - plant|Plant hormone signal transduction
VIT_200s0790g00020	461.64	6.8352	916.445	134.077	7.06692	3.46632e-28	7.25328e-25	Up	0.0705808	0.35554	0.0724357	15.4692	22.2827	26.8147	LOC100853341	CYP81E1; Synonyms=CYP91A4	unnamed protein product, partial [Vitis vinifera]	GO:0005506,GO:0016020,GO:0020037,GO:0033773	iron ion binding|membrane|heme binding|isoflavone 2'-hydroxylase activity
VIT_210s0116g00560	200.272	2.98337	397.562	133.259	7.05809	5.42881e-24	6.81587e-21	Up	0	0.236141	0.0265558	11.2596	13.6173	9.03479	PPO		unnamed protein product, partial [Vitis vinifera]	GO:0004097,GO:0009543,GO:0046148,GO:0046872	catechol oxidase activity|chloroplast thylakoid lumen|pigment biosynthetic process|metal ion binding	path:vvi00350,path:vvi00950	Tyrosine metabolism|Isoquinoline alkaloid biosynthesis
VIT_200s0179g00280	630.763	9.55377	1251.97	131.045	7.03392	3.69096e-13	7.18449e-11	Up	0.0676717	0.787653	0.813062	53.7932	51.5916	24.527	LOC100249330	CML8; Synonyms=CAM8; At4g14640; dl3360w, FCAALL.157	PREDICTED: calmodulin-like protein 8 isoform X1 [Vitis vinifera]	GO:0005509,GO:0005513,GO:0005622,GO:0019722	calcium ion binding|detection of calcium ion|intracellular|calcium-mediated signaling
VIT_209s0002g00420	1143.39	17.7262	2269.05	128.005	7.00006	1.49066e-17	5.94135e-15	Up	0	0.354743	1.80175	60.1788	118.398	133.381	LOC100253160	MARD1 {ECO:0000303|PubMed:15159630}; Synonyms=SAG102 {ECO:0000303|PubMed:11402199}; At3g63210 {ECO:0000312|Araport:AT3G63210}; F16M2.6 {ECO:0000312|EMBL:AAL38351.1}	PREDICTED: uncharacterized protein LOC100253160 [Vitis vinifera]	GO:0000932,GO:0009737,GO:0010162,GO:0010494,GO:0046872	P-body|response to abscisic acid|seed dormancy process|cytoplasmic stress granule|metal ion binding
VIT_205s0124g00210	108.873	1.74627	215.999	123.692	6.9506	6.72327e-17	2.34474e-14	Up	0.0569206	0.0283905	0.0576871	3.41418	6.25357	7.48514	LOC100242894	DGL; Synonyms=DAL6; At1g05800; T20M3.6	PREDICTED: galactolipase DONGLE, chloroplastic [Vitis vinifera]	GO:0005811,GO:0008970,GO:0009507,GO:0009611,GO:0009695,GO:0016042,GO:0030308,GO:0047714,GO:0050832,GO:0052739,GO:0052740,GO:0102549	lipid droplet|phosphatidylcholine 1-acylhydrolase activity|chloroplast|response to wounding|jasmonic acid biosynthetic process|lipid catabolic process|negative regulation of cell growth|galactolipase activity|defense response to fungus|phosphatidylserine 1-acylhydrolase activity|1-acyl-2-lysophosphatidylserine acylhydrolase activity|1-18:1-2-16:0-monogalactosyldiacylglycerol lipase activity
VIT_212s0059g02710	325.964	5.52218	646.406	117.056	6.87106	0.000110878	0.00232983	Up	0.086695	0.13317	0.0228193	20.4	7.74667	4.03724	LOC100260170	TPS9; RCOM_1545320	PREDICTED: probable terpene synthase 9 [Vitis vinifera]	GO:0000287,GO:0008152,GO:0010333	magnesium ion binding|metabolic process|terpene synthase activity
VIT_209s0096g00490	123.181	2.12411	244.238	114.984	6.84528	4.5672e-10	4.32764e-08	Up	0	0.0253029	0.129229	3.74519	9.73133	5.6544	LOC100260092	HST; Synonyms=HCT; At5g48930; K19E20.4	PREDICTED: shikimate O-hydroxycinnamoyltransferase-like [Vitis vinifera]	GO:0005737,GO:0005829,GO:0009809,GO:0009963,GO:0010252,GO:0016020,GO:0047172,GO:0047205,GO:0071555	cytoplasm|cytosol|lignin biosynthetic process|positive regulation of flavonoid biosynthetic process|auxin homeostasis|membrane|shikimate O-hydroxycinnamoyltransferase activity|quinate O-hydroxycinnamoyltransferase activity|cell wall organization
VIT_205s0049g00640	33.2834	0.581488	65.9852	113.476	6.82625	1.44074e-11	1.94499e-09	Up	0	0.136873	0	4.04203	3.79061	4.32841	LOC100251179	MIMI_L728	PREDICTED: LOW QUALITY PROTEIN: uncharacterized protein LOC100251179 [Vitis vinifera]
VIT_218s0117g00020	83.2214	1.46111	164.982	112.915	6.8191	2.14305e-07	1.05721e-05	Up	0.0557611	0	0	7.96869	6.00938	2.17751	LOC100263169	N	PREDICTED: TMV resistance protein N-like, partial [Vitis vinifera]	GO:0005524,GO:0005737,GO:0007165,GO:0009626,GO:0043531	ATP binding|cytoplasm|signal transduction|plant-type hypersensitive response|ADP binding
VIT_211s0037g00670	32.0588	0.581488	63.5361	109.265	6.77168	3.25093e-08	1.991e-06	Up	0	0.0656923	0	2.11885	2.2131	0.914839	LOC100267270	MIK2 {ECO:0000303|PubMed:26863186}; At4g08850 {ECO:0000312|Araport:AT4G08850}; T32A17.160 {ECO:0000312|EMBL:CAB82121.1}	PREDICTED: probable LRR receptor-like serine/threonine-protein kinase At4g08850 [Vitis vinifera]
VIT_212s0055g00250	94.6862	1.74627	187.626	107.444	6.74744	1.06967e-06	4.32517e-05	Up	0.0599478	0.059765	0.090579	5.39469	11.9354	3.89029	LOC100241766	GT6 {ECO:0000312|EMBL:ABB92748.1}	PREDICTED: anthocyanidin 3-O-glucosyltransferase 2 [Vitis vinifera]	GO:0008152,GO:0047893,GO:0102360,GO:0102425	metabolic process|flavonol 3-O-glucosyltransferase activity|daphnetin 3-O-glucosyltransferase activity|myricetin 3-O-glucosyltransferase activity
VIT_218s0082g00270	1176.55	22.2058	2330.9	104.968	6.71381	1.14113e-29	3.58172e-26	Up	0.193199	0.676872	1.23089	83.9624	93.6703	61.8368	LOC100243187	ERF020; At1g71520; F26A9.11	hypothetical protein VITISV_028805, partial [Vitis vinifera]	GO:0003677,GO:0003700,GO:0005634,GO:0006351,GO:0009873,GO:0010200	DNA binding|DNA binding transcription factor activity|nucleus|transcription, DNA-templated|ethylene-activated signaling pathway|response to chitin
VIT_200s0187g00020	15.3103	0.290744	30.3298	104.318	6.70484	5.36507e-06	0.000181071	Up	0	0.0620302	0	1.27362	1.28041	0.318832	LOC100853073		PREDICTED: uncharacterized protein LOC100853073 [Vitis vinifera]
VIT_209s0054g00725	15.1615	0.290744	30.0322	103.294	6.69062	0.0145664	0.107831	Up	0	0.0455631	0	0.768668	0.432933	3.36239	LOC100253008	SAUR32 {ECO:0000303|PubMed:12036261}; Synonyms=AAM1 {ECO:0000303|Ref.6}; At2g46690 {ECO:0000312|Araport:AT2G46690}	PREDICTED: uncharacterized protein LOC100253008 [Vitis vinifera]	GO:0005634,GO:0005737,GO:0007275,GO:0009734,GO:0040008,GO:1900140	nucleus|cytoplasm|multicellular organism development|auxin-activated signaling pathway|regulation of growth|regulation of seedling development	path:vvi04075	Plant hormone signal transduction
VIT_219s0014g02620	44.6121	0.872233	88.3519	101.294	6.6624	2.72144e-13	5.42344e-11	Up	0	0.0544608	0	1.27516	1.8793	1.29131	LOC100253752	At2g19130; T20K24.15	unnamed protein product, partial [Vitis vinifera]
VIT_201s0011g02560	185.646	3.64079	367.652	100.981	6.65794	2.01109e-22	1.62898e-19	Up	0	1.11485	0	8.44341	10.1362	12.3209			unnamed protein product, partial [Vitis vinifera]
VIT_210s0003g02280	1224.46	24.8889	2424.02	97.3939	6.60576	2.55261e-11	3.30392e-09	Up	0.35724	0.275374	1.31504	82.7017	58.7461	32.5936	LOC100265856	SRG1; At1g17020; F20D23.28, F6I1.30	unnamed protein product, partial [Vitis vinifera]	GO:0010150,GO:0016682,GO:0046872	leaf senescence|oxidoreductase activity, acting on diphenols and related substances as donors, oxygen as acceptor|metal ion binding
VIT_200s2419g00010	105.819	2.18707	209.451	95.7678	6.58147	1.71869e-13	3.62658e-11	Up	0	0	0	2.50951	4.13162	5.36681	LOC104878696		PREDICTED: uncharacterized protein LOC104878696 [Vitis vinifera]
VIT_218s0001g08785	527.615	11.4278	1043.8	91.3391	6.51316	3.13214e-18	1.42996e-15	Up	0.371101	0.951566	0.523803	76.907	58.8665	38.9506	LOC104882519		hypothetical protein VITISV_020689 [Vitis vinifera]
VIT_216s0115g00050	16.9186	0.366673	33.4706	91.2817	6.51225	1.05011e-05	0.00031769	Up	0	0	0.203371	6.24531	3.26555	1.63455	LOC104878855		PREDICTED: uncharacterized protein LOC104878903 [Vitis vinifera]
VIT_206s0004g04000	126.645	2.77595	250.514	90.2446	6.49577	2.39034e-20	1.57951e-17	Up	0.0225944	0.0457219	0.115806	5.3638	4.9	7.50258	LOC100241584	KCS12 {ECO:0000303|PubMed:18465198}; At2g28630 {ECO:0000312|Araport:AT2G28630}; T8O18.8 {ECO:0000312|EMBL:AAD24372.1}	PREDICTED: 3-ketoacyl-CoA synthase 12 [Vitis vinifera]	GO:0005783,GO:0006633,GO:0016020,GO:0102336,GO:0102337,GO:0102338,GO:0102756	endoplasmic reticulum|fatty acid biosynthetic process|membrane|3-oxo-arachidoyl-CoA synthase activity|3-oxo-cerotoyl-CoA synthase activity|3-oxo-lignoceronyl-CoA synthase activity|very-long-chain 3-ketoacyl-CoA synthase activity	path:vvi00062	Fatty acid elongation
VIT_202s0025g01280	5966.65	130.932	11802.4	90.141	6.49411	9.22757e-15	2.41359e-12	Up	0.492006	1.8498	1.83605	143.895	162.97	70.4402	LOC100253577	WRKY53; At4g23810; F9D16.280	PREDICTED: probable WRKY transcription factor 41 [Vitis vinifera]	GO:0003677,GO:0003700,GO:0005634,GO:0006351,GO:0009507,GO:0009751,GO:0009816,GO:0010150,GO:0010193,GO:0010200,GO:0031347,GO:0042542,GO:0043565,GO:0045893	DNA binding|DNA binding transcription factor activity|nucleus|transcription, DNA-templated|chloroplast|response to salicylic acid|defense response to bacterium, incompatible interaction|leaf senescence|response to ozone|response to chitin|regulation of defense response|response to hydrogen peroxide|sequence-specific DNA binding|positive regulation of transcription, DNA-templated
VIT_209s0002g05830	49.3446	1.10002	97.5892	88.7159	6.47112	5.86978e-07	2.57675e-05	Up	0	0	0.187189	3.0067	4.19283	8.66827		RFL1; At1g12210; T28K15.6	hypothetical protein VITISV_040011 [Vitis vinifera]
VIT_219s0014g04165	12.8132	0.290744	25.3356	87.1404	6.44527	0.00349369	0.0380097	Up	0	0	0	0.21537	0.540131	2.17133	LOC109121472	At4g27290; M4I22.100	PREDICTED: G-type lectin S-receptor-like serine/threonine-protein kinase At4g27290 [Ziziphus jujuba]
VIT_212s0028g03510	424.641	9.67788	839.604	86.755	6.43888	5.67861e-13	1.0408e-10	Up	0.0122089	0.339064	0.0512423	12.38	13.6757	5.81297	LOC109121483	At2g19130; T20K24.15	hypothetical protein VITISV_029423 [Vitis vinifera]
VIT_219s0027g00860	259.153	5.9074	512.398	86.7383	6.4386	5.3895e-12	8.00772e-10	Up	0.138259	0.192815	0.447795	13.853	32.5556	21.2507	LOC100257751	JUB1; Synonyms=NAC042; At2g43000; F23E6.1	PREDICTED: transcription factor JUNGBRUNNEN 1 [Vitis vinifera]	GO:0003677,GO:0003700,GO:0005634,GO:0005992,GO:0006351,GO:0006561,GO:0009718,GO:0010120,GO:0010150,GO:0042538,GO:1900056	DNA binding|DNA binding transcription factor activity|nucleus|trehalose biosynthetic process|transcription, DNA-templated|proline biosynthetic process|anthocyanin-containing compound biosynthetic process|camalexin biosynthetic process|leaf senescence|hyperosmotic salinity response|negative regulation of leaf senescence
VIT_214s0083g00920	1856.95	42.5214	3671.38	86.342	6.43199	3.12425e-23	3.26875e-20	Up	6.82042	2.3711	0	274.536	176.257	131.02			unnamed protein product, partial [Vitis vinifera]
VIT_204s0008g07140	978.654	22.4743	1934.83	86.0908	6.42779	1.02018e-25	1.50686e-22	Up	0.115264	1.01973	1.02744	41.8529	35.0439	22.105	LOC100242384	At5g10770 {ECO:0000312|Araport:AT5G10770}; T30N20_40 {ECO:0000312|EMBL:CAB96832.1}	PREDICTED: aspartic proteinase CDR1-like [Vitis vinifera]	GO:0004190,GO:0005886,GO:0006508,GO:0030163,GO:0031225	aspartic-type endopeptidase activity|plasma membrane|proteolysis|protein catabolic process|anchored component of membrane
VIT_219s0027g00870	160.833	3.72411	317.941	85.3737	6.41572	2.21497e-21	1.58908e-18	Up	0.0440679	0.137969	0.284668	13.9715	16.3087	8.82941	LOC100262877	JUB1; Synonyms=NAC042; At2g43000; F23E6.1	PREDICTED: transcription factor JUNGBRUNNEN 1 [Vitis vinifera]	GO:0003677,GO:0003700,GO:0005634,GO:0005992,GO:0006351,GO:0006561,GO:0009718,GO:0010120,GO:0010150,GO:0042538,GO:1900056	DNA binding|DNA binding transcription factor activity|nucleus|trehalose biosynthetic process|transcription, DNA-templated|proline biosynthetic process|anthocyanin-containing compound biosynthetic process|camalexin biosynthetic process|leaf senescence|hyperosmotic salinity response|negative regulation of leaf senescence
VIT_218s0001g10940	15.3473	0.366673	30.3279	82.7111	6.37001	0.000115624	0.0024074	Up	0	0	0.030647	0.335087	0.310951	0.0313696	LOC100255738	PLP2; At2g26560; T9J22.23	PREDICTED: patatin-like protein 2 [Vitis vinifera]	GO:0004620,GO:0005737,GO:0006629,GO:0009626,GO:0016020,GO:0016042,GO:0016298,GO:0031408,GO:0046686,GO:0047372,GO:0051607,GO:0071456	phospholipase activity|cytoplasm|lipid metabolic process|plant-type hypersensitive response|membrane|lipid catabolic process|lipase activity|oxylipin biosynthetic process|response to cadmium ion|acylglycerol lipase activity|defense response to virus|cellular response to hypoxia
VIT_207s0031g02060	45.0367	1.08328	88.99	82.149	6.36017	2.31713e-13	4.76912e-11	Up	0.0306252	0	0	0.883588	1.07301	0.684047	LOC100264552	CESA2; Synonyms=ATHA; At4g39350; T22F8.250	PREDICTED: cellulose synthase A catalytic subunit 2 [UDP-forming] [Vitis vinifera]	GO:0005794,GO:0005886,GO:0016021,GO:0016760,GO:0030244,GO:0046872,GO:0071555	Golgi apparatus|plasma membrane|integral component of membrane|cellulose synthase (UDP-forming) activity|cellulose biosynthetic process|metal ion binding|cell wall organization
VIT_205s0020g04780	6036.7	145.229	11928.2	82.1335	6.3599	4.08383e-29	1.13939e-25	Up	0.811622	2.88019	5.67461	313.95	303.088	214.323	LOC100247714	BHLH92; Synonyms=EN22; At5g43650; K9D7.15	PREDICTED: transcription factor bHLH92 [Vitis vinifera]	GO:0003677,GO:0003700,GO:0005634,GO:0006351,GO:0006355,GO:0046983	DNA binding|DNA binding transcription factor activity|nucleus|transcription, DNA-templated|regulation of transcription, DNA-templated|protein dimerization activity
VIT_214s0108g01080	105.684	2.55374	208.814	81.768	6.35346	1.2483e-06	4.92842e-05	Up	0	0.099416	0.0598662	1.12473	5.15679	5.24361	LOC100245564		PREDICTED: myb-related protein 306-like [Vitis vinifera]	GO:0000902,GO:0000981,GO:0001135,GO:0003700,GO:0005634,GO:0006351,GO:0006357,GO:0009651,GO:0009723,GO:0009733,GO:0009739,GO:0009751,GO:0009753,GO:0030154,GO:0035017,GO:0043565,GO:0044212,GO:0046686,GO:1901957	cell morphogenesis|RNA polymerase II transcription factor activity, sequence-specific DNA binding|transcription factor activity, RNA polymerase II transcription factor recruiting|DNA binding transcription factor activity|nucleus|transcription, DNA-templated|regulation of transcription from RNA polymerase II promoter|response to salt stress|response to ethylene|response to auxin|response to gibber…
VIT_217s0000g04360	710.239	17.4205	1403.06	80.5408	6.33165	3.98117e-07	1.81758e-05	Up	0.149678	0.572855	0.447041	47.8906	33.4952	12.6412	LOC100247390	WAKL8; At1g16260; F3O9.6	PREDICTED: wall-associated receptor kinase-like 8 [Vitis vinifera]
VIT_201s0026g02700	290.44	7.13711	573.743	80.3888	6.32892	1.98853e-23	2.37771e-20	Up	0.0299115	0.366937	0.0313149	14.539	10.3139	12.8682	LOC100258457	CYP704B1; At1g69500; F10D13.15	PREDICTED: cytochrome P450 704B1 [Vitis vinifera]	GO:0005506,GO:0010584,GO:0016021,GO:0018685,GO:0020037,GO:0080110	iron ion binding|pollen exine formation|integral component of membrane|alkane 1-monooxygenase activity|heme binding|sporopollenin biosynthetic process	path:vvi00071,path:vvi00073	Fatty acid degradation|Cutin, suberine and wax biosynthesis
VIT_218s0001g03400	43.7873	1.08886	86.4858	79.4281	6.31158	3.91408e-13	7.44565e-11	Up	0.0471087	0	0.0479579	2.53158	1.56813	2.68519	LOC104877966	N	PREDICTED: TMV resistance protein N-like [Vitis vinifera]	GO:0005524,GO:0005737,GO:0007165,GO:0009626,GO:0043531	ATP binding|cytoplasm|signal transduction|plant-type hypersensitive response|ADP binding
VIT_212s0034g01980	107.174	2.69263	211.655	78.6054	6.29656	3.04897e-18	1.41777e-15	Up	0	0.419778	0.0535012	7.96078	12.7791	9.40214	LOC100263489	GLUA2; Synonyms=GLUA-2, GT1; Os10g0400200, LOC_Os10g26060; OSJNBa0050N08.16	PREDICTED: glutelin type-A 3 [Vitis vinifera]	GO:0045735	nutrient reservoir activity
VIT_206s0004g01190	85.6913	2.16655	169.216	78.1038	6.28732	1.58783e-05	0.000455662	Up	0.2559	0	0	2.39617	9.5239	5.42695	LOC100265513		unnamed protein product, partial [Vitis vinifera]	GO:0004601,GO:0005576,GO:0006979,GO:0020037,GO:0042744,GO:0046872	peroxidase activity|extracellular region|response to oxidative stress|heme binding|hydrogen peroxide catabolic process|metal ion binding	path:vvi00940	Phenylpropanoid biosynthesis
VIT_219s0014g03600	14.3629	0.366673	28.3591	77.3416	6.27317	1.03429e-06	4.21607e-05	Up	0	0	0.0824936	1.27881	2.50555	2.69026	LOC100255528		hypothetical protein VITISV_031702 [Vitis vinifera]
VIT_210s0003g02260	28.7107	0.733346	56.6881	77.3006	6.27241	3.00411e-08	1.87179e-06	Up	0	0	0.0279612	0.710424	0.52592	1.31839	LOC100258917	SRG1; At1g17020; F20D23.28, F6I1.30	hypothetical protein VITISV_017242 [Vitis vinifera]	GO:0010150,GO:0016682,GO:0046872	leaf senescence|oxidoreductase activity, acting on diphenols and related substances as donors, oxygen as acceptor|metal ion binding
VIT_213s0074g00340	579.002	14.8518	1143.15	76.9707	6.26624	6.40616e-15	1.71126e-12	Up	0.089336	0.13502	0.045646	4.36627	9.73587	4.19293	LOC100854584		PREDICTED: uncharacterized protein LOC100854584 [Vitis vinifera]
VIT_210s0003g00780	22.5055	0.581488	44.4295	76.4065	6.25562	1.03357e-08	7.18919e-07	Up	0	0.046399	0	0.9793	1.03419	0.556798	LOC100266584	GLR3.2; Synonyms=GLUR2; At4g35290; F23E12.150	hypothetical protein VITISV_040876 [Vitis vinifera]	GO:0004970,GO:0005262,GO:0005622,GO:0005886,GO:0006816,GO:0008066,GO:0016021,GO:0019722,GO:0071230	ionotropic glutamate receptor activity|calcium channel activity|intracellular|plasma membrane|calcium ion transport|glutamate receptor activity|integral component of membrane|calcium-mediated signaling|cellular response to amino acid stimulus
VIT_212s0142g00230	14.1456	0.366673	27.9246	76.1566	6.2509	0.00127468	0.0172267	Up	0	0	0.077311	0.239449	0.819828	0.389149	LOC100247213	CYP716B2	unnamed protein product, partial [Vitis vinifera]	GO:0004497,GO:0005506,GO:0016021,GO:0016705,GO:0020037	monooxygenase activity|iron ion binding|integral component of membrane|oxidoreductase activity, acting on paired donors, with incorporation or reduction of molecular oxygen|heme binding
VIT_200s0203g00080	47.4742	1.23891	93.7096	75.639	6.24106	1.72864e-12	2.89374e-10	Up	0	0.143395	0.0473851	3.72816	6.19031	3.60367	MFT	MFT; At1g18100; E12A11, T10F20.11, T10F20.7	unnamed protein product, partial [Vitis vinifera]	GO:0005634,GO:0005737,GO:0009737,GO:0009738,GO:0010030	nucleus|cytoplasm|response to abscisic acid|abscisic acid-activated signaling pathway|positive regulation of seed germination
VIT_204s0023g02170	149.99	3.92037	296.059	75.5181	6.23875	3.16498e-05	0.000815941	Up	0.0211363	0.132825	0	5.23035	8.33478	1.4434	LOC100241069	JMT; At1g19640; F14P1.3	unnamed protein product, partial [Vitis vinifera]	GO:0005634,GO:0005737,GO:0009611,GO:0009694,GO:0030795,GO:0031408,GO:0102078	nucleus|cytoplasm|response to wounding|jasmonic acid metabolic process|jasmonate O-methyltransferase activity|oxylipin biosynthetic process|methyl jasmonate methylesterase activity
VIT_211s0016g00660	2580.05	67.8841	5092.22	75.0134	6.22908	2.56734e-11	3.30595e-09	Up	0.466869	2.20068	4.06484	159.48	294.92	128.806	LOC100247370	ERF017; At1g19210; T29M8.8	PREDICTED: ethylene-responsive transcription factor ERF017-like [Vitis vinifera]	GO:0003677,GO:0003700,GO:0005634,GO:0006351,GO:0009873	DNA binding|DNA binding transcription factor activity|nucleus|transcription, DNA-templated|ethylene-activated signaling pathway
VIT_207s0031g01010	125.75	3.34446	248.156	74.1991	6.21333	1.04126e-13	2.27664e-11	Up	0.0188312	0.209251	0.0190076	5.33914	6.33934	3.1362	LOC100242403	AAO	PREDICTED: L-ascorbate oxidase [Vitis vinifera]	GO:0005507,GO:0005576,GO:0008447	copper ion binding|extracellular region|L-ascorbate oxidase activity
VIT_214s0036g00870	35.4195	0.948162	69.8909	73.712	6.20383	3.05277e-05	0.000789445	Up	0	0.040107	0.0204935	1.69675	2.26195	0.482835	LOC100852569	fadD26; MMAR_1777	PREDICTED: disco-interacting protein 2 homolog B-A-like [Vitis vinifera]	GO:0006633,GO:0008610,GO:0016874	fatty acid biosynthetic process|lipid biosynthetic process|ligase activity
VIT_215s0021g01510	91.492	2.47962	180.504	72.7951	6.18577	1.54685e-05	0.000445428	Up	0.0281423	0.0265847	0.105771	1.02434	5.57275	6.25171	LOC100242763	DAD1; At2g44810; T13E15.18	PREDICTED: phospholipase A(1) DAD1, chloroplastic [Vitis vinifera]	GO:0008970,GO:0009507,GO:0016042,GO:0052739,GO:0052740	phosphatidylcholine 1-acylhydrolase activity|chloroplast|lipid catabolic process|phosphatidylserine 1-acylhydrolase activity|1-acyl-2-lysophosphatidylserine acylhydrolase activity	path:vvi00564,path:vvi00592	Glycerophospholipid metabolism|alpha-Linolenic acid metabolism
VIT_217s0000g08920	694.933	19.2114	1370.65	71.3459	6.15676	0.000458554	0.00761527	Up	0.0259428	0.671551	0.712395	7.00132	29.6413	58.7292	LOC100263820	TIC32; Synonyms=HP32, IEP32	PREDICTED: short-chain dehydrogenase TIC 32, chloroplastic [Vitis vinifera]	GO:0005516,GO:0009706,GO:0015031,GO:0016491	calmodulin binding|chloroplast inner membrane|protein transport|oxidoreductase activity
VIT_205s0049g00560	1333.34	37.164	2629.52	70.7547	6.14475	5.9875e-27	1.0739e-23	Up	0.705698	0.370836	0.38026	58.4558	51.3428	37.644	LOC100251179	MIMI_L728	hypothetical protein VITISV_044180 [Vitis vinifera]
VIT_206s0061g01390	128.658	3.5908	253.726	70.6599	6.14282	5.00746e-13	9.38338e-11	Up	0	0	0.188579	8.1721	14.7174	8.85959	LOC100248181	DREB1D; Synonyms=CBF4, ERF028; At5g51990; MSG15.7	PREDICTED: dehydration-responsive element-binding protein 1F-like [Vitis vinifera]	GO:0003700,GO:0005634,GO:0006351,GO:0009738,GO:0019760,GO:0043565	DNA binding transcription factor activity|nucleus|transcription, DNA-templated|abscisic acid-activated signaling pathway|glucosinolate metabolic process|sequence-specific DNA binding
VIT_208s0007g04540	957.692	27.6356	1887.75	68.3087	6.094	2.59262e-24	3.42635e-21	Up	0	1.35622	0.508336	31.8253	51.9647	56.5943	LOC100265936	DLO2 {ECO:0000303|PubMed:25376907}; At4g10490 {ECO:0000312|Araport:AT4G10490}; F3H7.17 {ECO:0000312|EMBL:AAD03424.1}, F7L13.70 {ECO:0000312|EMBL:CAB40042.1}	PREDICTED: probable 2-oxoglutarate/Fe(II)-dependent dioxygenase [Vitis vinifera]	GO:0002229,GO:0046244,GO:0046872,GO:0051213	defense response to oomycetes|salicylic acid catabolic process|metal ion binding|dioxygenase activity
VIT_217s0000g00941	67.177	1.97225	132.382	67.1221	6.06872	3.28803e-15	8.87767e-13	Up	0	0	0.412084	5.58138	7.76118	4.33539	LOC100268140	SAUR40 {ECO:0000303|PubMed:12036261}; At1g79130 {ECO:0000312|Araport:AT1G79130}; YUP8H12R.25 {ECO:0000312|EMBL:AAC17066.1}	hypothetical protein VITISV_027843 [Vitis vinifera]	GO:0005737,GO:0007275,GO:0009734,GO:0040008	cytoplasm|multicellular organism development|auxin-activated signaling pathway|regulation of growth	path:vvi04075	Plant hormone signal transduction
VIT_205s0094g01220	12.4421	0.366673	24.5176	66.865	6.06318	5.56309e-06	0.000185849	Up	0	0	0.0617156	0.81352	1.40404	1.68896	LOC100242139	CYP93A3	unnamed protein product, partial [Vitis vinifera]	GO:0005506,GO:0016020,GO:0016021,GO:0016709,GO:0020037,GO:0044550	iron ion binding|membrane|integral component of membrane|oxidoreductase activity, acting on paired donors, with incorporation or reduction of molecular oxygen, NAD(P)H as one donor, and incorporation of one atom of oxygen|heme binding|secondary metabolite biosynthetic process
VIT_206s0009g00450	563.344	16.7142	1109.97	66.4089	6.0533	7.76537e-25	1.08327e-21	Up	0.998482	0.380543	0.0352082	29.4351	35.7306	42.852	LOC100263377	ALMT2; At1g08440; T27G7.12	PREDICTED: aluminum-activated malate transporter 2 [Vitis vinifera]	GO:0009705,GO:0015140,GO:0016021	plant-type vacuole membrane|malate transmembrane transporter activity|integral component of membrane
VIT_215s0048g00700	427.382	13.1611	841.604	63.9464	5.99879	1.43063e-07	7.48399e-06	Up	0.587617	1.25148	0.307893	58.3726	41.7094	16.7895	LOC100245353		PREDICTED: uncharacterized protein LOC100245353 [Vitis vinifera]
VIT_216s0050g01980	18.8328	0.581488	37.0841	63.7745	5.99491	5.52515e-05	0.0012846	Up	0	0.0527661	0	0.67731	1.11899	0.268272	LOC100254307	PSKR1 {ECO:0000303|PubMed:16829587}; Synonyms=PSKR; At2g02220 {ECO:0000312|Araport:AT2G02220}; F5O4.1 {ECO:0000312|EMBL:AAM15093.1}	PREDICTED: probable leucine-rich repeat receptor-like protein kinase At5g63930 [Vitis vinifera]
VIT_204s0069g00010	35.0028	1.08328	68.9223	63.624	5.9915	1.04709e-07	5.72821e-06	Up	0.0576887	0	0	0.862042	2.08718	1.10244	LOC100252161	GLR2.7; At2g29120; T9I4.20	PREDICTED: glutamate receptor 2.7-like [Vitis vinifera]	GO:0004970,GO:0005262,GO:0005773,GO:0005886,GO:0006816,GO:0008066,GO:0016021,GO:0019722,GO:0071230	ionotropic glutamate receptor activity|calcium channel activity|vacuole|plasma membrane|calcium ion transport|glutamate receptor activity|integral component of membrane|calcium-mediated signaling|cellular response to amino acid stimulus
VIT_204s0008g02230	266.66	8.26865	525.05	63.4989	5.98866	0.000255845	0.00467559	Up	0	0.276245	0.656035	3.35882	31.6995	22.6326	LOC100250941	ERF017; At1g19210; T29M8.8	PREDICTED: ethylene-responsive transcription factor ERF017 [Vitis vinifera]	GO:0003677,GO:0003700,GO:0005634,GO:0006351,GO:0009873	DNA binding|DNA binding transcription factor activity|nucleus|transcription, DNA-templated|ethylene-activated signaling pathway
VIT_206s0004g01480	3791.78	118.999	7464.55	62.7278	5.97103	2.58699e-13	5.22805e-11	Up	0.726761	0.806356	0.961174	66.8099	68.3118	31.539	LOC100255333	LOX2.1; Synonyms=LOX-H1	PREDICTED: linoleate 13S-lipoxygenase 2-1, chloroplastic-like isoform X3 [Vitis vinifera]	GO:0009534,GO:0009570,GO:0010597,GO:0016165,GO:0031408,GO:0046872	chloroplast thylakoid|chloroplast stroma|green leaf volatile biosynthetic process|linoleate 13S-lipoxygenase activity|oxylipin biosynthetic process|metal ion binding	path:vvi00591,path:vvi00592	Linoleic acid metabolism|alpha-Linolenic acid metabolism
VIT_219s0015g00040	34.5673	1.08886	68.0457	62.4927	5.96562	1.07465e-09	9.05521e-08	Up	0.0289339	0	0	1.12199	0.736013	0.494719	LOC100254999	ABCC3; Synonyms=EST2, MRP3; At3g13080; MJG19.3	PREDICTED: ABC transporter C family member 3-like [Vitis vinifera]	GO:0000325,GO:0005524,GO:0005773,GO:0005774,GO:0008559,GO:0009506,GO:0010290,GO:0015431,GO:0016021,GO:0042626,GO:0048046	plant-type vacuole|ATP binding|vacuole|vacuolar membrane|xenobiotic transmembrane transporting ATPase activity|plasmodesma|chlorophyll catabolite transmembrane transporter activity|glutathione S-conjugate-exporting ATPase activity|integral component of membrane|ATPase activity, coupled to transmembrane movement of substances|apoplast
VIT_205s0049g01190	20.6481	0.651836	40.6444	62.3537	5.9624	0.00413876	0.0431938	Up	0	0.0383849	0	0.674941	2.42548	0.562294	LOC100251174	LRK10 {ECO:0000312|EMBL:AAC49629.1}	PREDICTED: putative serine/threonine-protein kinase [Vitis vinifera]	GO:0004674,GO:0005524,GO:0005886,GO:0016021	protein serine/threonine kinase activity|ATP binding|plasma membrane|integral component of membrane
VIT_203s0063g01650	432.464	13.7113	851.216	62.0815	5.95609	3.00099e-23	3.26875e-20	Up	0.0210447	0.835102	0.444397	27.4704	24.0032	19.2811	LOC100267513	CYP82C4; At4g31940; F10N7.250	PREDICTED: cytochrome P450 CYP82D47 [Vitis vinifera]	GO:0004497,GO:0005506,GO:0016020,GO:0016021,GO:0016709,GO:0020037,GO:0044550,GO:0071281	monooxygenase activity|iron ion binding|membrane|integral component of membrane|oxidoreductase activity, acting on paired donors, with incorporation or reduction of molecular oxygen, NAD(P)H as one donor, and incorporation of one atom of oxygen|heme binding|secondary metabolite biosynthetic process|cellular response to iron ion
VIT_204s0008g07230	246.64	7.82605	485.453	62.0304	5.9549	8.34763e-22	6.16497e-19	Up	0	0	0.171702	22.327	12.3016	5.13832	LOC100854572		PREDICTED: aspartic proteinase nepenthesin-2-like [Vitis vinifera]
VIT_205s0020g04810	40.9369	1.30367	80.57	61.8024	5.94959	2.42576e-08	1.56182e-06	Up	0.0438515	0	0	1.4461	1.32044	0.590621	LOC100246004	GLIP7; At5g15720; F14F8.100	unnamed protein product, partial [Vitis vinifera]	GO:0005576,GO:0016042,GO:0016298	extracellular region|lipid catabolic process|lipase activity
VIT_218s0122g00240	225.312	7.21108	443.412	61.4904	5.94229	5.54503e-08	3.26224e-06	Up	0.0610058	0.0304176	0.136302	7.70504	8.01704	2.26151	LOC100258108	LYK5; At2g33580; F4P9.35	unnamed protein product, partial [Vitis vinifera]	GO:0004675,GO:0005524,GO:0005886,GO:0006468,GO:0007166,GO:0008061,GO:0016021,GO:0042803,GO:0045087,GO:0071323	transmembrane receptor protein serine/threonine kinase activity|ATP binding|plasma membrane|protein phosphorylation|cell surface receptor signaling pathway|chitin binding|integral component of membrane|protein homodimerization activity|innate immune response|cellular response to chitin
VIT_219s0014g04210	17.8619	0.581488	35.1423	60.4351	5.91732	5.05586e-05	0.00119993	Up	0	0.0276918	0	0.871614	0.198029	0.73865	LOC100265866	At4g27290; M4I22.100	PREDICTED: receptor-like serine/threonine-protein kinase SD1-7 [Vitis vinifera]
VIT_207s0031g01040	82.0138	2.76856	161.259	58.2466	5.8641	4.05863e-12	6.25228e-10	Up	0	0.17241	0.0381016	2.07245	3.26873	1.41587	LOC100252644	AAO	PREDICTED: L-ascorbate oxidase [Vitis vinifera]	GO:0005507,GO:0005576,GO:0008447	copper ion binding|extracellular region|L-ascorbate oxidase activity
VIT_218s0089g00700	21.65	0.733346	42.5666	58.0443	5.85908	0.00814529	0.0714884	Up	0	0	0	0.136852	0.196853	0.877668	LOC100253312	CYP714C2; Os12g0119000, LOC_Os12g02640; OsJ_35025	unnamed protein product, partial [Vitis vinifera]	GO:0004497,GO:0005506,GO:0016021,GO:0016705,GO:0020037	monooxygenase activity|iron ion binding|integral component of membrane|oxidoreductase activity, acting on paired donors, with incorporation or reduction of molecular oxygen|heme binding
VIT_205s0094g01030	444.829	15.1351	874.522	57.7809	5.85252	4.8198e-23	4.66844e-20	Up	0.0846562	0.249768	0.16546	9.86538	9.89643	9.07276	LOC100244018	UGT74E2; At1g05680; F3F20.13	unnamed protein product, partial [Vitis vinifera]	GO:0010016,GO:0035251,GO:0042631,GO:0043231,GO:0052638,GO:0070301,GO:0071215,GO:0071475,GO:0080024,GO:0080043,GO:0080044,GO:0080167	shoot system morphogenesis|UDP-glucosyltransferase activity|cellular response to water deprivation|intracellular membrane-bounded organelle|indole-3-butyrate beta-glucosyltransferase activity|cellular response to hydrogen peroxide|cellular response to abscisic acid stimulus|cellular hyperosmotic salinity response|indolebutyric acid metabolic process|quercetin 3-O-glucosyltransferase activity|quer…
VIT_203s0017g01300	19.2883	0.657417	37.9192	57.679	5.84997	0.00176294	0.022346	Up	0	0	0.0236712	0.975014	0.0724968	1.10659	LOC100252948	ABCG11; Synonyms=COF1, DSO, PEL1, WBC11; At1g17840; F2H15.7	PREDICTED: ABC transporter G family member 11-like [Vitis vinifera]	GO:0005524,GO:0005886,GO:0009611,GO:0009651,GO:0009737,GO:0009897,GO:0010222,GO:0010588,GO:0015245,GO:0015908,GO:0016021,GO:0042626,GO:0042803,GO:0080051	ATP binding|plasma membrane|response to wounding|response to salt stress|response to abscisic acid|external side of plasma membrane|stem vascular tissue pattern formation|cotyledon vascular tissue pattern formation|fatty acid transmembrane transporter activity|fatty acid transport|integral component of membrane|ATPase activity, coupled to transmembrane movement of substances|protein homodimerizat…
VIT_211s0016g02560	135.82	4.6593	266.981	57.3007	5.84048	5.83659e-09	4.31049e-07	Up	0.0249581	0.257225	0.0524056	2.70729	8.16884	6.1045	LOC100261151	ACS7; At4g26200; T25K17.10	PREDICTED: 1-aminocyclopropane-1-carboxylate synthase 7 [Vitis vinifera]	GO:0009693,GO:0009835,GO:0016847,GO:0030170,GO:0042802	ethylene biosynthetic process|fruit ripening|1-aminocyclopropane-1-carboxylate synthase activity|pyridoxal phosphate binding|identical protein binding	path:vvi00270	Cysteine and methionine metabolism
VIT_201s0011g05620	10.5156	0.361092	20.6702	57.2436	5.83904	3.26872e-05	0.00083924	Up	0.082974	0	0	0.491838	0.930449	0.771962	LOC100242160					path:vvi00073	Cutin, suberine and wax biosynthesis
VIT_218s0001g01500	365.002	12.8036	717.2	56.0155	5.80775	3.70075e-09	2.8331e-07	Up	1.39403	1.60681	1.03182	120.752	79.285	43.4806
VIT_216s0050g00370	28.6065	1.01293	56.2001	55.4828	5.79397	0.000147497	0.00296293	Up	0.045055	0.0463422	0.0239645	0.893209	0.489154	0.526242	LOC100853300	PXC2 {ECO:0000303|PubMed:23815750}; At5g01890 {ECO:0000312|Araport:AT5G01890}	PREDICTED: LRR receptor-like serine/threonine-protein kinase GSO2 [Vitis vinifera]
VIT_200s0374g00020	84.0049	2.98518	165.025	55.2813	5.78872	6.39245e-16	1.98166e-13	Up	0.0377967	0.0576647	0.0392873	2.26514	2.9271	1.23861	LOC100264960	RKS1; At1g11340; T23J18.1, T28P6.1	PREDICTED: G-type lectin S-receptor-like serine/threonine-protein kinase RKS1 [Vitis vinifera]
VIT_216s0022g02030	10.29	0.366673	20.2133	55.1261	5.78466	3.91856e-05	0.000974207	Up	0	0	0.0168642	0.296809	0.169393	0.423625	LOC100256609	ERL1 {ECO:0000303|PubMed:14985254}; At5g62230 {ECO:0000312|Araport:AT5G62230}; MMI9.14 {ECO:0000303|PubMed:10718197}	PREDICTED: LRR receptor-like serine/threonine-protein kinase ERL2 [Vitis vinifera]			path:vvi04016	MAPK signaling pathway - plant
VIT_216s0022g00080	91.5386	3.27034	179.807	54.9811	5.78086	9.31155e-05	0.00200182	Up	0.139992	0.207957	0.282245	8.36147	3.46486	2.59256	LOC100246778	GSO2; Synonyms=EDA23; At5g44700; K23L20.3	PREDICTED: receptor-like protein 12 [Vitis vinifera]
VIT_212s0028g02550	68.4383	2.46288	134.414	54.5759	5.77019	1.67665e-06	6.39827e-05	Up	0.0975252	0.0324638	0.0330627	1.90089	3.47888	1.46392	LOC100245468		unnamed protein product, partial [Vitis vinifera]	GO:0000325,GO:0005432,GO:0005509,GO:0005773,GO:0005774,GO:0005886,GO:0009506,GO:0016020,GO:0016021,GO:0055074,GO:0071472	plant-type vacuole|calcium:sodium antiporter activity|calcium ion binding|vacuole|vacuolar membrane|plasma membrane|plasmodesma|membrane|integral component of membrane|calcium ion homeostasis|cellular response to salt stress
VIT_202s0025g01930	16.0638	0.581488	31.5462	54.2507	5.76157	1.13813e-06	4.55821e-05	Up	0	0	0	0	0	0	LOC100259871	CSLG3; At4g23990; T19F6.19, T32A16.160	unnamed protein product, partial [Vitis vinifera]	GO:0000139,GO:0005794,GO:0005886,GO:0009833,GO:0016021,GO:0016759,GO:0016760,GO:0030244,GO:0071555	Golgi membrane|Golgi apparatus|plasma membrane|plant-type primary cell wall biogenesis|integral component of membrane|cellulose synthase activity|cellulose synthase (UDP-forming) activity|cellulose biosynthetic process|cell wall organization
VIT_209s0054g00910	2426.86	89.0418	4764.68	53.5106	5.74175	3.29173e-12	5.23135e-10	Up	2.94374	0.789921	0.947917	111.511	120.629	52.3941	LOC100263357	At3g50940 {ECO:0000312|EMBL:AEE78729.1}; F18B3.220 {ECO:0000312|EMBL:CAB42923.1}	PREDICTED: probable mitochondrial chaperone BCS1-A [Vitis vinifera]	GO:0005524,GO:0009651,GO:0016887	ATP binding|response to salt stress|ATPase activity
VIT_218s0001g00320	1056.66	39.0499	2074.26	53.1182	5.73113	4.63462e-18	2.04167e-15	Up	0.282541	0.422462	0.515794	13.376	24.2161	26.5682	LOC100243824	AATL1; At1g47670; F16N3.4	unnamed protein product, partial [Vitis vinifera]	GO:0003333,GO:0005886,GO:0015171,GO:0016021	amino acid transmembrane transport|plasma membrane|amino acid transmembrane transporter activity|integral component of membrane
VIT_214s0108g00630	507.982	18.7921	997.171	53.0633	5.72964	8.26939e-10	7.20987e-08	Up	1.3669	0.456245	0.558135	20.5688	54.0779	58.1027	LOC100255991		PREDICTED: vacuolar amino acid transporter 1 [Vitis vinifera]	GO:0003333,GO:0005774,GO:0015171,GO:0016021	amino acid transmembrane transport|vacuolar membrane|amino acid transmembrane transporter activity|integral component of membrane
VIT_202s0033g01030	108.884	4.0334	213.734	52.991	5.72768	6.20553e-05	0.00141014	Up	0	0	0.255834	1.14198	7.67431	7.03304	LOC100266675	AMAT	PREDICTED: methanol O-anthraniloyltransferase [Vitis vinifera]	GO:0016747	transferase activity, transferring acyl groups other than amino-acyl groups
VIT_204s0069g00980	181.653	6.75927	356.548	52.7494	5.72108	4.08045e-19	2.27689e-16	Up	0.0510233	0.479448	0	9.8087	9.37817	6.14375	LOC100852944	WRKY51; At5g64810; MXK3.3	PREDICTED: probable WRKY transcription factor 43 [Vitis vinifera]	GO:0003700,GO:0005634,GO:0006351,GO:0009867,GO:0042742,GO:0043565,GO:0050832	DNA binding transcription factor activity|nucleus|transcription, DNA-templated|jasmonic acid mediated signaling pathway|defense response to bacterium|sequence-specific DNA binding|defense response to fungus
VIT_218s0001g12890	15.5707	0.581488	30.5599	52.5546	5.71575	2.36491e-06	8.79748e-05	Up	0	0	0	0.400872	1.2739	1.98183	LOC100260930	JMT; Synonyms=NTR1	PREDICTED: jasmonate O-methyltransferase isoform X2 [Vitis vinifera]	GO:0005634,GO:0005737,GO:0030795,GO:0031408,GO:0102078	nucleus|cytoplasm|jasmonate O-methyltransferase activity|oxylipin biosynthetic process|methyl jasmonate methylesterase activity	path:vvi00592	alpha-Linolenic acid metabolism
VIT_218s0001g05850	91.5847	3.42597	179.743	52.4649	5.71328	1.23355e-10	1.33511e-08	Up	0	0.374313	0.140508	7.41458	13.7197	7.08027	LOC100258486	ERF022; At1g33760; F14M2.12	PREDICTED: ethylene-responsive transcription factor ERF022 [Vitis vinifera]	GO:0003677,GO:0003700,GO:0005634,GO:0006351,GO:0009873	DNA binding|DNA binding transcription factor activity|nucleus|transcription, DNA-templated|ethylene-activated signaling pathway
VIT_204s0044g00795	9.77064	0.366673	19.1746	52.2935	5.70856	0.00630626	0.0593517	Up	0	0	0.110627	1.07087	2.41763	0.962671	LOC100265971	LECRK3 {ECO:0000303|PubMed:25485617}; H0512B01.11 {ECO:0000312|EMBL:CAH67716.1}, OsI_14844 {ECO:0000312|EMBL:EAY93045.1}, OSIGBa0147O06.1 {ECO:0000312|EMBL:CAH66271.1}	unnamed protein product, partial [Vitis vinifera]	GO:0004674,GO:0005524,GO:0006952,GO:0016021,GO:0030246	protein serine/threonine kinase activity|ATP binding|defense response|integral component of membrane|carbohydrate binding
VIT_212s0055g01285	7.72962	0.290744	15.1685	52.1713	5.70518	0.000482752	0.00796468	Up	0.928873	0.899298	0.451414	2.09775	2.10889	4.01304	LOC104880950	BAK1 {ECO:0000303|PubMed:12150929}; Synonyms=ELG, SERK3 {ECO:0000303|PubMed:11706164}; At4g33430 {ECO:0000312|Araport:AT4G33430}; F17M5.190 {ECO:0000312|EMBL:CAB38801.1}	unnamed protein product, partial [Vitis vinifera]			path:vvi04016,path:vvi04075,path:vvi04626	MAPK signaling pathway - plant|Plant hormone signal transduction|Plant-pathogen interaction
VIT_213s0067g03770	1624.83	61.5064	3188.15	51.8344	5.69584	1.13878e-19	6.80831e-17	Up	0.0789233	3.68593	1.98409	128.578	105.575	59.4316	LOC100263483		PREDICTED: (-)-alpha-terpineol synthase-like [Vitis vinifera]	GO:0000287,GO:0010333,GO:0016114	magnesium ion binding|terpene synthase activity|terpenoid biosynthetic process
VIT_209s0002g06480	37.7042	1.45372	73.9546	50.8726	5.66882	0.00604865	0.0575964	Up	0	0.0705645	0	0.0572207	0.642786	1.69854	LOC100249221	CYP81E1; Synonyms=CYP91A4	PREDICTED: isoflavone 2'-hydroxylase-like [Vitis vinifera]	GO:0005506,GO:0016020,GO:0020037,GO:0033773	iron ion binding|membrane|heme binding|isoflavone 2'-hydroxylase activity
VIT_206s0004g00310	7.40988	0.290744	14.529	49.9718	5.64304	0.000668376	0.0103216	Up	0	0.0179366	0	0.0176862	0.0546566	0	LOC100854198		unnamed protein product, partial [Vitis vinifera]
VIT_217s0000g00931	51.9347	2.04818	101.821	49.713	5.63555	6.3919e-13	1.15468e-10	Up	0	0.105483	0.160938	5.96429	6.02366	3.52023	LOC100854437	SAUR71 {ECO:0000303|PubMed:12036261}; At1g56150 {ECO:0000312|Araport:AT1G56150}; F14G9.23 {ECO:0000312|EMBL:AAG50906.1}, T6H22.5 {ECO:0000312|EMBL:AAF02834.1}	PREDICTED: uncharacterized protein LOC100854437 [Vitis vinifera]	GO:0005737,GO:0007275,GO:0009734,GO:0040008	cytoplasm|multicellular organism development|auxin-activated signaling pathway|regulation of growth
VIT_212s0028g03550	1685.69	66.4992	3304.87	49.698	5.63512	2.88041e-08	1.80367e-06	Up	0.140147	2.54077	5.70906	62.2759	165.478	198.429	LOC100243748		PREDICTED: transcription factor bHLH36-like [Vitis vinifera]	GO:0000977,GO:0003700,GO:0006351,GO:0006355,GO:0006357,GO:0046983,GO:0050832,GO:0090575	RNA polymerase II regulatory region sequence-specific DNA binding|DNA binding transcription factor activity|transcription, DNA-templated|regulation of transcription, DNA-templated|regulation of transcription from RNA polymerase II promoter|protein dimerization activity|defense response to fungus|RNA polymerase II transcription factor complex
VIT_201s0011g03260	9.13756	0.361092	17.914	49.6107	5.63258	0.000116971	0.00243342	Up	0	0	0	0.839619	0.546358	1.73196	LOC100853244	PCR2; At1g14870; F10B6.27	PREDICTED: protein PLANT CADMIUM RESISTANCE 2 [Vitis vinifera]	GO:0005886,GO:0006979,GO:0016021	plasma membrane|response to oxidative stress|integral component of membrane
VIT_213s0158g00070	7.23152	0.290744	14.1723	48.7449	5.60718	0.000794428	0.0117897	Up	0	0.0256375	0	0.343336	0.349191	0.319719	LOC109121421	SCPL40; At3g63470; MAA21.100	PREDICTED: serine carboxypeptidase-like 40 isoform X3 [Vitis vinifera]	GO:0004185,GO:0005576,GO:0051603	serine-type carboxypeptidase activity|extracellular region|proteolysis involved in cellular protein catabolic process
VIT_200s0927g00010	51.7161	2.10556	101.327	48.1234	5.58867	1.89321e-12	3.13028e-10	Up	0.0878751	0.536965	0	6.26513	6.85313	6.8421	LOC100258597	BHLH25; Synonyms=EN29; At4g37850; T28I19.130	unnamed protein product, partial [Vitis vinifera]	GO:0003677,GO:0003700,GO:0005634,GO:0006351,GO:0006355,GO:0046983	DNA binding|DNA binding transcription factor activity|nucleus|transcription, DNA-templated|regulation of transcription, DNA-templated|protein dimerization activity
VIT_211s0052g01780	281.271	11.5372	551.005	47.759	5.5777	1.66665e-20	1.16249e-17	Up	0.0174033	0.191197	0.229746	7.57391	10.7086	7.55258	LOC100247834	Os07g0190000, LOC_Os07g09190; OsJ_23394, OSJNBb0002L09.31, OSJNBb0003E08.7	unnamed protein product, partial [Vitis vinifera]	GO:0008661,GO:0009228,GO:0009507,GO:0016114,GO:0046872,GO:0052865	1-deoxy-D-xylulose-5-phosphate synthase activity|thiamine biosynthetic process|chloroplast|terpenoid biosynthetic process|metal ion binding|1-deoxy-D-xylulose 5-phosphate biosynthetic process	path:vvi00730,path:vvi00900	Thiamine metabolism|Terpenoid backbone biosynthesis
VIT_218s0001g00370	49.7543	2.04818	97.4605	47.5839	5.5724	5.48604e-06	0.000184322	Up	0	0.0243851	0.0497436	1.45054	0.632261	0.580338	LOC100248971	At2g38010; T8P21.8	PREDICTED: neutral ceramidase-like isoform X1 [Vitis vinifera]	GO:0005576,GO:0005783,GO:0005794,GO:0006665,GO:0009506,GO:0017040	extracellular region|endoplasmic reticulum|Golgi apparatus|sphingolipid metabolic process|plasmodesma|ceramidase activity	path:vvi00600	Sphingolipid metabolism
VIT_206s0004g03930	638.18	26.317	1250.04	47.4995	5.56984	2.07151e-14	5.05006e-12	Up	0.0583243	0.8878	0.421277	19.3975	23.4775	11.5997	LOC100262108	RWK1; Synonyms=ART1; At1g24485; F21J9.15	unnamed protein product, partial [Vitis vinifera]	GO:0016021	integral component of membrane
VIT_218s0072g00990	733.534	30.4	1436.67	47.2587	5.56251	7.48824e-12	1.08063e-09	Up	0.271475	0.564598	0.628626	30.1015	31.0381	13.8378	LOC100264185	PXC3 {ECO:0000303|PubMed:23815750}; At2g41820; T11A7.8	PREDICTED: leucine-rich repeat receptor-like tyrosine-protein kinase At2g41820 [Vitis vinifera]
VIT_219s0090g00895	162.942	6.77586	319.109	47.0949	5.5575	1.85791e-05	0.000523005	Up	0.501744	0.146545	0.743141	42.9687	20.0555	12.2909	LOC104877613		PREDICTED: uncharacterized protein LOC104877613 [Vitis vinifera]
VIT_214s0066g02110	16186.5	673.857	31699.1	47.0413	5.55585	9.15815e-10	7.90244e-08	Up	25.2609	2.59607	3.1433	889.553	483.349	384.378	LOC100247456	AATP1; Synonyms=ASD {ECO:0000303|PubMed:21359673}; At5g40010 {ECO:0000312|EMBL:AED94501.1}; MYH19.21 {ECO:0000312|EMBL:BAB10225.1}	PREDICTED: peroxisomal biogenesis factor 6-like [Vitis vinifera]	GO:0005524,GO:0005739,GO:0005783,GO:0009409,GO:0009414,GO:0009651,GO:0009737,GO:0010154,GO:0010431,GO:0016021,GO:0016887,GO:0031966	ATP binding|mitochondrion|endoplasmic reticulum|response to cold|response to water deprivation|response to salt stress|response to abscisic acid|fruit development|seed maturation|integral component of membrane|ATPase activity|mitochondrial membrane
VIT_218s0001g10320	6.92765	0.290744	13.5645	46.6546	5.54395	0.00109548	0.0153245	Up	0	0.01411	0	0.215965	0.28463	0.116812	LOC100248833	SBT1.5 {ECO:0000303|PubMed:16193095}; At3g14240 {ECO:0000312|Araport:AT3G14240}; MLN21.2 {ECO:0000312|EMBL:BAB01030.1}	PREDICTED: subtilisin-like protease [Vitis vinifera]	GO:0004252,GO:0005576	serine-type endopeptidase activity|extracellular region
VIT_212s0028g02890	201.21	8.44998	393.97	46.6238	5.54299	1.34799e-11	1.82962e-09	Up	0	0	0	82.8649	66.6842	34.4226	LOC100247173	ROMT; VIT_12s0028g01880	unnamed protein product, partial [Vitis vinifera]	GO:0008171,GO:0008757,GO:0019438,GO:0046983,GO:0102303	O-methyltransferase activity|S-adenosylmethionine-dependent methyltransferase activity|aromatic compound biosynthetic process|protein dimerization activity|resveratrol 3,5-O-dimethyltransferase activity	path:vvi00945	Stilbenoid, diarylheptanoid and gingerol biosynthesis
VIT_218s0001g01452	164.881	6.93527	322.826	46.5485	5.54066	1.87986e-18	9.25557e-16	Up	0.0223153	0.222745	0.153805	2.95806	5.32959	4.59305			hypothetical protein VITISV_011929 [Vitis vinifera]
VIT_216s0050g00250	50.8288	2.17213	99.4856	45.8008	5.5173	6.60417e-08	3.83867e-06	Up	0.183214	0.217139	0.0280246	1.11384	0.401299	0.697639	LOC104882200	At2g24130; F27D4.4	unnamed protein product, partial [Vitis vinifera]
VIT_211s0118g00310	3750.79	161.397	7340.18	45.4791	5.50713	1.61476e-08	1.08413e-06	Up	3.1371	0.749769	0.549652	107.82	87.9792	36.2174	LOC100248939	MGD2; Synonyms=MGDB; At5g20410; F5O24.300, F7C8	PREDICTED: monogalactosyldiacylglycerol synthase 2, chloroplastic-like isoform X1 [Vitis vinifera]	GO:0006631,GO:0009247,GO:0009707,GO:0016036,GO:0019374,GO:0035250,GO:0046509	fatty acid metabolic process|glycolipid biosynthetic process|chloroplast outer membrane|cellular response to phosphate starvation|galactolipid metabolic process|UDP-galactosyltransferase activity|1,2-diacylglycerol 3-beta-galactosyltransferase activity	path:vvi00561	Glycerolipid metabolism
VIT_219s0014g03820	999.224	43.457	1954.99	44.9868	5.49143	1.46703e-22	1.27024e-19	Up	1.01816	1.66006	0.682616	55.0405	56.1924	47.5422	LOC100243528		PREDICTED: transcription factor MYB39 [Vitis vinifera]	GO:0000981,GO:0001135,GO:0003700,GO:0005634,GO:0006351,GO:0006355,GO:0006357,GO:0006952,GO:0006970,GO:0009611,GO:0009651,GO:0009737,GO:0030154,GO:0043565,GO:0044212	RNA polymerase II transcription factor activity, sequence-specific DNA binding|transcription factor activity, RNA polymerase II transcription factor recruiting|DNA binding transcription factor activity|nucleus|transcription, DNA-templated|regulation of transcription, DNA-templated|regulation of transcription from RNA polymerase II promoter|defense response|response to osmotic stress|response to w…
VIT_215s0048g00190	4763.53	207.854	9319.2	44.8354	5.48657	1.46452e-09	1.20967e-07	Up	6.01981	4.34542	3.01506	298.087	240.578	112.024	LOC100264273	SPX3; At2g45130; T14P1.6	PREDICTED: SPX domain-containing protein 3 [Vitis vinifera]	GO:0005783,GO:0016036,GO:0080040	endoplasmic reticulum|cellular response to phosphate starvation|positive regulation of cellular response to phosphate starvation
VIT_201s0011g04540	16.6374	0.733346	32.5414	44.3739	5.47164	7.56345e-07	3.18655e-05	Up	0	0	0	0.439857	0.993321	1.34925	LOC100267979	GLIP6; At1g71120; F23N20.11	PREDICTED: GDSL esterase/lipase 6 [Vitis vinifera]	GO:0005576,GO:0016042,GO:0016298	extracellular region|lipid catabolic process|lipase activity
VIT_200s0629g00010	6.57093	0.290744	12.8511	44.2008	5.466	0.00155491	0.0202682	Up	0	0.0196695	0	0.138901	0.258231	0.473197		ND4; Synonyms=NAD4	hypothetical protein VITISV_038986 [Vitis vinifera]	GO:0008137,GO:0016021,GO:0031966,GO:0042773,GO:0070469	NADH dehydrogenase (ubiquinone) activity|integral component of membrane|mitochondrial membrane|ATP synthesis coupled electron transport|respiratory chain
VIT_214s0066g02060	1813.16	80.3841	3545.94	44.1125	5.46311	9.4884e-09	6.65513e-07	Up	1.40437	1.26365	1.06327	87.416	62.4472	30.8436	LOC100250791	AATP1; Synonyms=ASD {ECO:0000303|PubMed:21359673}; At5g40010 {ECO:0000312|EMBL:AED94501.1}; MYH19.21 {ECO:0000312|EMBL:BAB10225.1}	PREDICTED: uncharacterized protein LOC100250791 [Vitis vinifera]	GO:0005524,GO:0005739,GO:0005783,GO:0009409,GO:0009414,GO:0009651,GO:0009737,GO:0010154,GO:0010431,GO:0016021,GO:0016887,GO:0031966	ATP binding|mitochondrion|endoplasmic reticulum|response to cold|response to water deprivation|response to salt stress|response to abscisic acid|fruit development|seed maturation|integral component of membrane|ATPase activity|mitochondrial membrane
VIT_218s0001g01491	53.6415	2.3963	104.887	43.7703	5.45188	6.1242e-10	5.61866e-08	Up	0.112839	0.777097	0	18.0035	12.7009	7.47909			hypothetical protein VITISV_035816 [Vitis vinifera]
VIT_205s0062g00035	20.8016	0.948162	40.6551	42.8778	5.42216	4.3279e-07	1.96118e-05	Up	0	0.292114	0.146932	2.07104	7.3154	7.67607	LOC100266900	NRPE1; Synonyms=DMS5, DRD3, NRPD1b, RMD1, RPE1; At2g40030; T28M21.19	hypothetical protein VITISV_018848 [Vitis vinifera]	GO:0000419,GO:0003677,GO:0003899,GO:0005634,GO:0005666,GO:0005730,GO:0006306,GO:0006355,GO:0006383,GO:0016604,GO:0030422,GO:0035194,GO:0046872,GO:0050832	DNA-directed RNA polymerase V complex|DNA binding|DNA-directed 5'-3' RNA polymerase activity|nucleus|DNA-directed RNA polymerase III complex|nucleolus|DNA methylation|regulation of transcription, DNA-templated|transcription from RNA polymerase III promoter|nuclear body|production of siRNA involved in RNA interference|posttranscriptional gene silencing by RNA|metal ion binding|defense response to …
VIT_204s0008g07170	59.6963	2.76856	116.624	42.1245	5.39659	5.75372e-11	6.71981e-09	Up	0.041947	0.210792	0.215515	6.29013	7.62841	3.37769	LOC100854540	At5g10770 {ECO:0000312|Araport:AT5G10770}; T30N20_40 {ECO:0000312|EMBL:CAB96832.1}	PREDICTED: protein ASPARTIC PROTEASE IN GUARD CELL 2-like, partial [Vitis vinifera]	GO:0004190,GO:0005886,GO:0006508,GO:0030163,GO:0031225	aspartic-type endopeptidase activity|plasma membrane|proteolysis|protein catabolic process|anchored component of membrane
VIT_214s0006g02640	7.87497	0.366673	15.3833	41.9536	5.39072	0.000413588	0.00699916	Up	0	0	0	1.72465	0.771059	1.38415		LRK10L-2.2 {ECO:0000303|PubMed:12805585}; At5g38240 {ECO:0000312|Araport:AT5G38240}; MXA21.7 {ECO:0000312|EMBL:BAB11290.1}	PREDICTED: probable receptor-like protein kinase At1g67000 [Vitis vinifera]
VIT_218s0001g06070	2925.62	138.736	5712.5	41.1753	5.36371	4.83391e-23	4.66844e-20	Up	5.39528	2.75344	2.69164	157.651	178.51	147.815	LOC100244818		PREDICTED: uncharacterized protein LOC100244818 [Vitis vinifera]
VIT_201s0010g03040	200.723	9.62593	391.821	40.7047	5.34712	2.11438e-08	1.3826e-06	Up	0.252062	0.260602	0.599838	0.35186	1.29484	0.848167	LOC100256255		PREDICTED: putative calcium-binding protein CML23 [Vitis vinifera]			path:vvi04626	Plant-pathogen interaction
VIT_207s0005g03230	416.294	19.9909	812.597	40.6482	5.34512	0.000214601	0.00404552	Up	0.117992	0.942723	0.804652	49.8437	18.6768	14.4602	LOC100246426	ERF1B; Synonyms=ERF092, ERF1; At3g23240; K14B15.15	hypothetical protein VITISV_012060 [Vitis vinifera]	GO:0003677,GO:0003700,GO:0005634,GO:0006351,GO:0006952,GO:0009867,GO:0009873	DNA binding|DNA binding transcription factor activity|nucleus|transcription, DNA-templated|defense response|jasmonic acid mediated signaling pathway|ethylene-activated signaling pathway	path:vvi04016,path:vvi04075	MAPK signaling pathway - plant|Plant hormone signal transduction
VIT_209s0002g06720	452.781	21.9833	883.578	40.1931	5.32888	1.43453e-05	0.000417879	Up	0.403376	1.14041	0.653614	51.4779	35.8712	12.2403	LOC100268133	SPX1 {ECO:0000303|PubMed:18315545}; At5g20150 {ECO:0000312|Araport:AT5G20150}; F5O24.40 {ECO:0000312|EMBL:AF296825}	PREDICTED: SPX domain-containing protein 1 [Vitis vinifera]	GO:0005634,GO:0005783,GO:0016036,GO:0080040	nucleus|endoplasmic reticulum|cellular response to phosphate starvation|positive regulation of cellular response to phosphate starvation
VIT_211s0037g00660	709.656	34.4833	1384.83	40.1593	5.32766	1.96219e-08	1.28644e-06	Up	0.287204	1.05147	0.386847	31.2284	25.7888	11.141	LOC100260449	MIK2 {ECO:0000303|PubMed:26863186}; At4g08850 {ECO:0000312|Araport:AT4G08850}; T32A17.160 {ECO:0000312|EMBL:CAB82121.1}	PREDICTED: probable leucine-rich repeat receptor-like protein kinase At1g35710 [Vitis vinifera]
VIT_206s0004g00690	5009.05	250.922	9767.17	38.9251	5.28263	4.01962e-20	2.52332e-17	Up	4.27751	1.98467	1.97642	145.535	124.806	80.2197	LOC100250050	IQM2 {ECO:0000303|Ref.3}; At3g13600 {ECO:0000312|Araport:AT3G13600}; K20M4.4 {ECO:0000312|EMBL:BAB02602.1}	PREDICTED: uncharacterized protein LOC100250050 isoform X1 [Vitis vinifera]	GO:0005634,GO:0005737	nucleus|cytoplasm
VIT_213s0156g00610	201.733	10.1075	393.359	38.9175	5.28235	5.0658e-11	5.97194e-09	Up	0.0145672	0.46555	0.0307242	6.27353	8.30368	3.68354	LOC100252934	LECRK3 {ECO:0000303|PubMed:25485617}; Os04g0202500 {ECO:0000312|EMBL:BAF14141.1}, LOC_Os04g12580 {ECO:0000305}; OSJNBb0005B05.7 {ECO:0000312|EMBL:CAE03340.2}	PREDICTED: G-type lectin S-receptor-like serine/threonine-protein kinase RLK1 [Vitis vinifera]	GO:0004674,GO:0005524,GO:0005886,GO:0006468,GO:0006952,GO:0016021,GO:0030246	protein serine/threonine kinase activity|ATP binding|plasma membrane|protein phosphorylation|defense response|integral component of membrane|carbohydrate binding
VIT_211s0037g01210	146.198	7.38124	285.016	38.6135	5.27103	1.11044e-07	5.98353e-06	Up	0.229794	0.088657	0	6.15456	2.23235	3.41365	LOC100248411	CER3; Synonyms=FLP1, WAX2, YRE; At5g57800; MTI20.3	PREDICTED: protein ECERIFERUM 3 [Vitis vinifera]	GO:0005506,GO:0005789,GO:0005886,GO:0006629,GO:0006723,GO:0008610,GO:0010025,GO:0016020,GO:0016021,GO:0016491,GO:0042335,GO:0043447,GO:0048235	iron ion binding|endoplasmic reticulum membrane|plasma membrane|lipid metabolic process|cuticle hydrocarbon biosynthetic process|lipid biosynthetic process|wax biosynthetic process|membrane|integral component of membrane|oxidoreductase activity|cuticle development|alkane biosynthetic process|pollen sperm cell differentiation
VIT_210s0116g00190	12.9802	0.657417	25.3029	38.4884	5.26635	0.00182137	0.0229853	Up	0	0.0273803	0.0275394	0.367883	0.380463	0.679853	LOC100267474	H1	PREDICTED: homeobox protein SBH1 [Vitis vinifera]	GO:0005634,GO:0006351,GO:0006355,GO:0043565	nucleus|transcription, DNA-templated|regulation of transcription, DNA-templated|sequence-specific DNA binding
VIT_214s0066g02080	118.492	6.01461	230.969	38.4013	5.26308	3.15017e-06	0.000113163	Up	0.700463	0.121973	0.185985	16.1398	13.3581	5.79137	LOC100250791	AATP1; Synonyms=ASD {ECO:0000303|PubMed:21359673}; At5g40010 {ECO:0000312|EMBL:AED94501.1}; MYH19.21 {ECO:0000312|EMBL:BAB10225.1}	PREDICTED: uncharacterized protein LOC100250791 [Vitis vinifera]	GO:0005524,GO:0005739,GO:0005783,GO:0009409,GO:0009414,GO:0009651,GO:0009737,GO:0010154,GO:0010431,GO:0016021,GO:0016887,GO:0031966	ATP binding|mitochondrion|endoplasmic reticulum|response to cold|response to water deprivation|response to salt stress|response to abscisic acid|fruit development|seed maturation|integral component of membrane|ATPase activity|mitochondrial membrane
VIT_215s0048g02324	257.268	13.1091	501.428	38.2503	5.2574	0.000214005	0.00404034	Up	0.114324	0.113872	0.265479	1.60414	7.28864	9.78213	LOC100262563	NAC091 {ECO:0000303|PubMed:15029955}; Synonyms=TIP {ECO:0000303|PubMed:11041886}; At5g24590 {ECO:0000312|EMBL:AAN72023.1}; K18P6.12 {ECO:0000312|EMBL:BAB11211.1}	hypothetical protein VITISV_000718 [Vitis vinifera]	GO:0002230,GO:0002237,GO:0003677,GO:0003700,GO:0003713,GO:0005634,GO:0006351,GO:0009615,GO:0012505,GO:0016021,GO:0016032,GO:0044212,GO:0051607	positive regulation of defense response to virus by host|response to molecule of bacterial origin|DNA binding|DNA binding transcription factor activity|transcription coactivator activity|nucleus|transcription, DNA-templated|response to virus|endomembrane system|integral component of membrane|viral process|transcription regulatory region DNA binding|defense response to virus
VIT_203s0063g00460	4244	216.905	8271.09	38.1323	5.25294	1.69531e-22	1.41897e-19	Up	3.04466	5.70045	11.7114	260.826	339.534	284.633	LOC100260566	ERF109; At4g34410; F10M10.180	PREDICTED: ethylene-responsive transcription factor ERF109 [Vitis vinifera]	GO:0003677,GO:0003700,GO:0005634,GO:0006351,GO:0009873,GO:0010087,GO:0010200,GO:0050832,GO:0051301	DNA binding|DNA binding transcription factor activity|nucleus|transcription, DNA-templated|ethylene-activated signaling pathway|phloem or xylem histogenesis|response to chitin|defense response to fungus|cell division
VIT_200s0469g00055	6.95171	0.361092	13.5423	37.5038	5.22897	0.00108247	0.0151848	Up	0.0832854	0	0	1.60322	1.38061	0.43079	LOC104878417	CSLE1; At1g55850; F14J16.9	PREDICTED: cellulose synthase-like protein E1, partial [Vitis vinifera]	GO:0000139,GO:0005783,GO:0005794,GO:0005886,GO:0009833,GO:0016021,GO:0016759,GO:0016760,GO:0030244,GO:0071555	Golgi membrane|endoplasmic reticulum|Golgi apparatus|plasma membrane|plant-type primary cell wall biogenesis|integral component of membrane|cellulose synthase activity|cellulose synthase (UDP-forming) activity|cellulose biosynthetic process|cell wall organization
VIT_209s0002g03630	19.577	1.01851	38.1355	37.4424	5.2266	2.99394e-07	1.41501e-05	Up	0.00795552	0.00813894	0.00827308	0.28606	0.163881	0.366622	LOC100253259	ABCG42 {ECO:0000303|PubMed:18299247}; Synonyms=PDR12 {ECO:0000303|PubMed:12644668, ECO:0000303|PubMed:16506311}; Os06g0554800 {ECO:0000312|EMBL:BAF19764.1}, LOC_Os06g36090; P0458E11.3-1 {ECO:0000312|EMBL:BAD53545.1}, P0458E11.3-2 {ECO:0000312|EMBL:BAD53546.1}	unnamed protein product, partial [Vitis vinifera]	GO:0005524,GO:0005886,GO:0016021,GO:0042626	ATP binding|plasma membrane|integral component of membrane|ATPase activity, coupled to transmembrane movement of substances
VIT_210s0003g04210	179.374	9.33479	349.412	37.4312	5.22617	2.28436e-06	8.56125e-05	Up	0.444884	0.0247004	0.0749236	9.99736	7.76071	2.58168	LOC100261664	At1g06800; F4H5.11, F4H5_10	PREDICTED: phospholipase A1-Igamma1, chloroplastic-like [Vitis vinifera]	GO:0004806,GO:0008970,GO:0009507,GO:0016042,GO:0047714	triglyceride lipase activity|phosphatidylcholine 1-acylhydrolase activity|chloroplast|lipid catabolic process|galactolipase activity
VIT_203s0132g00325	31.8199	1.66476	61.9751	37.2275	5.2183	0.00418837	0.043639	Up	0.0846686	0.0839849	0	4.749	2.24489	0.562773			F-box family protein with a domain of Uncharacterized protein function, putative [Theobroma cacao]
VIT_200s0456g00040	65.4964	3.42778	127.565	37.215	5.21781	1.80607e-06	6.85051e-05	Up	0.0267244	0.0405766	0.0687749	1.1123	2.35568	0.909869	LOC100854728	At1g11410; T23J18.8	PREDICTED: G-type lectin S-receptor-like serine/threonine-protein kinase At1g11410 [Vitis vinifera]
VIT_207s0005g03260	594.328	31.1134	1157.54	37.2039	5.21738	6.25099e-05	0.00141791	Up	0	1.5829	1.51865	71.0492	28.5134	23.5301	LOC100241302	ERF1B; Synonyms=ERF092, ERF1; At3g23240; K14B15.15	PREDICTED: ethylene-responsive transcription factor 1B [Vitis vinifera]	GO:0003677,GO:0003700,GO:0005634,GO:0006351,GO:0006952,GO:0009867,GO:0009873	DNA binding|DNA binding transcription factor activity|nucleus|transcription, DNA-templated|defense response|jasmonic acid mediated signaling pathway|ethylene-activated signaling pathway	path:vvi04016,path:vvi04075	MAPK signaling pathway - plant|Plant hormone signal transduction
VIT_211s0016g05660	37.2287	1.95551	72.5019	37.0757	5.2124	0.00240118	0.0286294	Up	0.0698926	0.0740938	0	0.801484	1.18357	3.78773	LOC100244125	MYB82; At5g52600; F6N7.8	PREDICTED: transcription factor MYB82 [Vitis vinifera]	GO:0000981,GO:0001135,GO:0005634,GO:0006351,GO:0006357,GO:0007275,GO:0010026,GO:0043565,GO:0044212,GO:0045893	RNA polymerase II transcription factor activity, sequence-specific DNA binding|transcription factor activity, RNA polymerase II transcription factor recruiting|nucleus|transcription, DNA-templated|regulation of transcription from RNA polymerase II promoter|multicellular organism development|trichome differentiation|sequence-specific DNA binding|transcription regulatory region DNA binding|positive…
VIT_219s0090g00140	482.922	25.4392	940.404	36.9668	5.20816	0.000287719	0.00516605	Up	0.0439961	0.455567	0.247966	8.65128	18.6222	4.16855	LOC100262336	CYP716B1	PREDICTED: cytochrome P450 716B1-like [Vitis vinifera]	GO:0004497,GO:0005506,GO:0016021,GO:0016705,GO:0020037	monooxygenase activity|iron ion binding|integral component of membrane|oxidoreductase activity, acting on paired donors, with incorporation or reduction of molecular oxygen|heme binding
VIT_204s0023g02260	6.95949	0.366673	13.5523	36.9602	5.2079	0.0010783	0.0151433	Up	0	0	0.0528143	0.537832	0.486258	0.0542364	LOC100242811	SAMT	unnamed protein product, partial [Vitis vinifera]	GO:0008168,GO:0046872	methyltransferase activity|metal ion binding
VIT_213s0064g01455	883.193	46.6335	1719.75	36.8781	5.20469	1.30273e-11	1.77779e-09	Up	8.29147	1.71025	1.05696	253.721	186.995	126.492			PREDICTED: uncharacterized protein LOC8261130 [Ricinus communis]
VIT_211s0103g00130	6.91936	0.366673	13.472	36.7413	5.19933	0.00110001	0.0153707	Up	0	0	0.0379335	0.631	0.371874	0.269053	LOC100242150	HKT6; Os02g0175000, LOC_Os02g07830; OSJNBa0073A21.31	PREDICTED: sodium transporter HKT1-like [Vitis vinifera]	GO:0005886,GO:0015081,GO:0016021,GO:0035725	plasma membrane|sodium ion transmembrane transporter activity|integral component of membrane|sodium ion transmembrane transport
VIT_218s0117g00200	20.5271	1.09444	39.9598	36.5117	5.19029	1.64432e-05	0.000469192	Up	0	0	0.0588731	1.52706	1.23259	0.378275	LOC100254642	MYB308 {ECO:0000303|PubMed:1840903}	PREDICTED: myb-related protein 308-like [Vitis vinifera]	GO:0003677,GO:0005634,GO:0006351,GO:0006355	DNA binding|nucleus|transcription, DNA-templated|regulation of transcription, DNA-templated
VIT_219s0014g04173	5.44423	0.290744	10.5977	36.4503	5.18786	0.00508106	0.0506694	Up	0	0.0182497	0.0187882	0.164317	0.184355	0.187465	LOC100260654	At4g27290; M4I22.100	PREDICTED: G-type lectin S-receptor-like serine/threonine-protein kinase At4g27290 isoform X1 [Vitis vinifera]
VIT_208s0058g00064	6.74932	0.361092	13.1375	36.3828	5.18519	0.00130466	0.017528	Up	0.0464606	0	0	0.4989	0.518392	0.988226	LOC100242153	RLP30 {ECO:0000303|PubMed:18434605}; At3g05360 {ECO:0000312|Araport:AT3G05360}; T12H1.33 {ECO:0000312|EMBL:AAF27042.1}	hypothetical protein VITISV_004262 [Vitis vinifera]	GO:0002237,GO:0002238,GO:0002240,GO:0005886,GO:0009620,GO:0010204,GO:0016021,GO:0032491,GO:0050832	response to molecule of bacterial origin|response to molecule of fungal origin|response to molecule of oomycetes origin|plasma membrane|response to fungus|defense response signaling pathway, resistance gene-independent|integral component of membrane|detection of molecule of fungal origin|defense response to fungus
VIT_201s0244g00090	822.571	44.0445	1601.1	36.3518	5.18396	5.54267e-09	4.11765e-07	Up	0.654885	0.849304	1.43685	33.594	55.2684	22.4453	LOC100253138	FER; Synonyms=AAK1, SIR, SRN; At3g51550; F26O13.190	hypothetical protein VITISV_038194 [Vitis vinifera]
VIT_218s0001g09880	90.8697	4.87215	176.867	36.3017	5.18196	7.69076e-15	2.03279e-12	Up	0.155195	0.115877	0.116804	5.08142	6.30954	5.62969	LOC100253920	At4g34215; F10M10.12, F28A23_20	PREDICTED: probable carbohydrate esterase At4g34215 [Vitis vinifera]	GO:0016787	hydrolase activity
VIT_209s0002g08870	350.696	18.9077	682.484	36.0956	5.17375	3.4163e-19	1.94962e-16	Up	0.0918852	2.85408	2.40556	56.4442	61.7223	44.4972	LOC100257826	At1g80440; T21F11.23	PREDICTED: F-box/kelch-repeat protein At1g15670 [Vitis vinifera]	GO:0005829,GO:0019005,GO:0030162,GO:0031625,GO:0042787,GO:0043161,GO:0080037,GO:2000762	cytosol|SCF ubiquitin ligase complex|regulation of proteolysis|ubiquitin protein ligase binding|protein ubiquitination involved in ubiquitin-dependent protein catabolic process|proteasome-mediated ubiquitin-dependent protein catabolic process|negative regulation of cytokinin-activated signaling pathway|regulation of phenylpropanoid metabolic process
VIT_209s0002g03890	6.77705	0.366673	13.1874	35.9651	5.16852	0.00128672	0.0173614	Up	0	0	0.0772948	0.847771	1.06069	1.30748	LOC100246390		PREDICTED: early nodulin-like protein 1 [Vitis vinifera]	GO:0009055,GO:0046872	electron transfer activity|metal ion binding
VIT_202s0012g00400	3042.81	165.618	5919.99	35.7448	5.15966	1.41738e-16	4.68296e-14	Up	1.03587	7.07993	9.56566	289.464	235.174	152.775	LOC100260905	NCS1	PREDICTED: S-norcoclaurine synthase 1 [Vitis vinifera]	GO:0009820,GO:0016491,GO:0046872,GO:0050474	alkaloid metabolic process|oxidoreductase activity|metal ion binding|(S)-norcoclaurine synthase activity
VIT_203s0063g00970	58.0429	3.19064	112.895	35.3832	5.14499	2.94201e-05	0.000766623	Up	0.356645	0.0591713	0.120278	9.29562	6.27443	2.603	LOC100245201		PREDICTED: uncharacterized protein LOC100245201 [Vitis vinifera]
VIT_216s0013g00950	1068.67	58.7615	2078.57	35.373	5.14458	1.84252e-20	1.25043e-17	Up	0.64953	4.4959	1.79801	76.3008	94.3213	79.0503	LOC100242632	ERF5; Synonyms=ERF-4, ERF4	PREDICTED: ethylene-responsive transcription factor ERF105 [Vitis vinifera]	GO:0003677,GO:0003700,GO:0005634,GO:0006351,GO:0006952,GO:0009873	DNA binding|DNA binding transcription factor activity|nucleus|transcription, DNA-templated|defense response|ethylene-activated signaling pathway
VIT_218s0072g00980	42.1587	2.32776	81.9896	35.2225	5.13842	7.93408e-08	4.47696e-06	Up	0.0473647	0.0741487	0.0501064	2.33866	2.45346	1.0321	LOC100264185		PREDICTED: leucine-rich repeat receptor-like tyrosine-protein kinase At2g41820 [Vitis vinifera]
VIT_207s0151g00130	93.7969	5.18341	182.41	35.1912	5.13714	2.55867e-08	1.62987e-06	Up	0	0.510961	0.344579	12.0175	4.84143	11.2084	LOC100243499	CLH1; Synonyms=ATHCOR1, COR1; At1g19670; F6F9.28	PREDICTED: chlorophyllase-1 [Vitis vinifera]	GO:0005773,GO:0015996,GO:0042742,GO:0047746,GO:0050832,GO:0102293	vacuole|chlorophyll catabolic process|defense response to bacterium|chlorophyllase activity|defense response to fungus|pheophytinase b activity	path:vvi00860	Porphyrin and chlorophyll metabolism
VIT_211s0052g01085	1297.67	72.1973	2523.14	34.9478	5.12713	3.91917e-11	4.73126e-09	Up	4.78041	0.5913	0.270525	92.7768	82.5013	41.3622	LOC100259802		PREDICTED: uncharacterized protein LOC100259802 [Vitis vinifera]
VIT_218s0001g10970	653.211	36.4506	1269.97	34.8409	5.12271	0.00123868	0.0168399	Up	0	0.604728	1.52832	25.1612	7.00654	4.87862	LOC100252227	PLP2; At2g26560; T9J22.23	PREDICTED: patatin-like protein 2 [Vitis vinifera]	GO:0004620,GO:0005737,GO:0006629,GO:0009626,GO:0016020,GO:0016042,GO:0016298,GO:0031408,GO:0046686,GO:0047372,GO:0051607,GO:0071456	phospholipase activity|cytoplasm|lipid metabolic process|plant-type hypersensitive response|membrane|lipid catabolic process|lipase activity|oxylipin biosynthetic process|response to cadmium ion|acylglycerol lipase activity|defense response to virus|cellular response to hypoxia
VIT_203s0091g00310	78357.6	4377.18	152338	34.8028	5.12113	6.32289e-22	4.81115e-19	Up	30.1933	43.9353	71.5773	1683.46	2172.68	1914.18	LOC100250741	GH3.1; At2g14960; T26I20.12	PREDICTED: probable indole-3-acetic acid-amido synthetase GH3.1 [Vitis vinifera]	GO:0009733,GO:0016874	response to auxin|ligase activity	path:vvi04075	Plant hormone signal transduction
VIT_201s0011g01350	820.889	45.9814	1595.8	34.7053	5.11708	7.82772e-13	1.37767e-10	Up	1.21246	1.57282	1.79291	58.937	86.3073	38.3801	LOC100855161	VQ22 {ECO:0000303|PubMed:22535423}; At3g22160 {ECO:0000312|Araport:AT3G22160}; MKA23.7 {ECO:0000312|EMBL:BAB03064.1}	PREDICTED: uncharacterized protein LOC100855161 [Vitis vinifera]	GO:0005634	nucleus
VIT_211s0052g01450	37.3962	2.10556	72.6868	34.5214	5.10942	1.43729e-06	5.60409e-05	Up	0.0410483	0.245451	0	3.57478	4.46074	1.48426	LOC100854288	2MMP {ECO:0000303|PubMed:10574937}; Synonyms=MMP {ECO:0000312|EMBL:AEE35027.1}; At1g70170 {ECO:0000312|Araport:AT1G70170}; F20P5.11 {ECO:0000312|EMBL:AAB61099.1}	PREDICTED: metalloendoproteinase 1-like [Vitis vinifera]	GO:0004222,GO:0005886,GO:0007275,GO:0008270,GO:0009651,GO:0009753,GO:0031012,GO:0031225,GO:0046686,GO:0080186,GO:1900056,GO:2000028	metalloendopeptidase activity|plasma membrane|multicellular organism development|zinc ion binding|response to salt stress|response to jasmonic acid|extracellular matrix|anchored component of membrane|response to cadmium ion|developmental vegetative growth|negative regulation of leaf senescence|regulation of photoperiodism, flowering
VIT_216s0013g00990	992.62	56.0318	1929.21	34.4306	5.10562	2.48942e-20	1.6028e-17	Up	0.669072	4.18037	2.43722	81.7869	105.24	84.483	LOC100254616	ERF5; Synonyms=ERF-4, ERF4	unnamed protein product, partial [Vitis vinifera]	GO:0003677,GO:0003700,GO:0005634,GO:0006351,GO:0006952,GO:0009873	DNA binding|DNA binding transcription factor activity|nucleus|transcription, DNA-templated|defense response|ethylene-activated signaling pathway
VIT_206s0009g00480	335.576	18.9463	652.206	34.4239	5.10534	1.29777e-14	3.29161e-12	Up	0.314281	0.597594	0.498999	9.17659	18.4086	18.9654	LOC100246094	ALMT2; At1g08440; T27G7.12	PREDICTED: aluminum-activated malate transporter 2 [Vitis vinifera]	GO:0009705,GO:0015140,GO:0016021	plant-type vacuole membrane|malate transmembrane transporter activity|integral component of membrane
VIT_200s0203g00170	5297.72	299.726	10295.7	34.3505	5.10226	1.70265e-05	0.000482546	Up	1.02836	6.73589	13.7182	425.997	249.397	111.223	LOC100266336		PREDICTED: myb-related protein Myb4 [Vitis vinifera]	GO:0000981,GO:0001135,GO:0003700,GO:0005634,GO:0006351,GO:0006357,GO:0009651,GO:0009723,GO:0009737,GO:0009753,GO:0030154,GO:0043565,GO:0044212	RNA polymerase II transcription factor activity, sequence-specific DNA binding|transcription factor activity, RNA polymerase II transcription factor recruiting|DNA binding transcription factor activity|nucleus|transcription, DNA-templated|regulation of transcription from RNA polymerase II promoter|response to salt stress|response to ethylene|response to abscisic acid|response to jasmonic acid|cel…
VIT_212s0028g01535	16.5653	0.948162	32.1825	33.942	5.085	2.70186e-06	9.87536e-05	Up	0	0.0591717	0.0199853	0.818186	0.688759	0.59379	LOC100243833	SD25; At4g32300; F10M6.60, F8B4.10	PREDICTED: G-type lectin S-receptor-like serine/threonine-protein kinase SD2-5 [Vitis vinifera]
VIT_206s0004g04970	65.7633	3.77213	127.754	33.868	5.08185	5.80924e-13	1.05703e-10	Up	0.0981527	0.0494035	0.0334549	3.00726	1.81756	1.95745	LOC100257123	SCL14; At1g07530; F22G5.9	PREDICTED: scarecrow-like protein 33 [Vitis vinifera]	GO:0003700,GO:0005634,GO:0005829,GO:0006351,GO:0006355,GO:0009410,GO:0043565,GO:0045893	DNA binding transcription factor activity|nucleus|cytosol|transcription, DNA-templated|regulation of transcription, DNA-templated|response to xenobiotic stimulus|sequence-specific DNA binding|positive regulation of transcription, DNA-templated
VIT_215s0048g02510	74.9325	4.29821	145.567	33.8669	5.0818	3.90906e-13	7.44565e-11	Up	0	0.124394	0.0338695	2.0135	1.91975	1.18365	LOC100248794	BHLH70; Synonyms=EN13; At2g46810; F19D11.9	PREDICTED: transcription factor bHLH67 isoform X1 [Vitis vinifera]	GO:0003677,GO:0003700,GO:0005634,GO:0006351,GO:0006355,GO:0046983	DNA binding|DNA binding transcription factor activity|nucleus|transcription, DNA-templated|regulation of transcription, DNA-templated|protein dimerization activity
VIT_205s0077g01900	6.24329	0.361092	12.1255	33.58	5.06953	0.0227559	0.145989	Up	0.0270947	0	0	0.681566	0.0544932	0.253594	LOC100265436	plaa2 {ECO:0000312|EMBL:CAE52833.1}	PREDICTED: exopolygalacturonase [Vitis vinifera]	GO:0004650,GO:0005576,GO:0005618,GO:0019863,GO:0045490,GO:0047911,GO:0071555	polygalacturonase activity|extracellular region|cell wall|IgE binding|pectin catabolic process|galacturan 1,4-alpha-galacturonidase activity|cell wall organization	path:vvi00040	Pentose and glucuronate interconversions
VIT_206s0004g06650	112.854	6.52756	219.18	33.5775	5.06942	4.34075e-12	6.60584e-10	Up	0.113201	0	0.0433851	0.850619	2.1757	1.41665	LOC100267383	PLC6; Synonyms=PLC8; At2g40116; F27I1	PREDICTED: phosphoinositide phospholipase C 4-like isoform X2 [Vitis vinifera]	GO:0004435,GO:0004871,GO:0005622,GO:0005886,GO:0016042,GO:0035556	phosphatidylinositol phospholipase C activity|signal transducer activity|intracellular|plasma membrane|lipid catabolic process|intracellular signal transduction	path:vvi00562,path:vvi04070,path:vvi04933	Inositol phosphate metabolism|Phosphatidylinositol signaling system|AGE-RAGE signaling pathway in diabetic complications
VIT_205s0094g00240	255.247	14.7978	495.697	33.4981	5.06601	2.97937e-18	1.41155e-15	Up	1.18852	0.471765	0.380179	21.6892	30.795	21.3059	LOC100250948	EP3 {ECO:0000303|PubMed:11525512}; Synonyms=CHIV {ECO:0000303|PubMed:11525512}; At3g54420 {ECO:0000312|EMBL:AEE79228.1}; T12E18.110 {ECO:0000312|EMBL:CAB81807.1}	PREDICTED: chitinase 5 [Vitis vinifera]	GO:0000272,GO:0004568,GO:0005618,GO:0006032,GO:0006952,GO:0008061,GO:0009611,GO:0009617,GO:0010262,GO:0016998	polysaccharide catabolic process|chitinase activity|cell wall|chitin catabolic process|defense response|chitin binding|response to wounding|response to bacterium|somatic embryogenesis|cell wall macromolecule catabolic process	path:vvi00520	Amino sugar and nucleotide sugar metabolism
VIT_200s0899g00005	6.2862	0.366673	12.2057	33.2878	5.05692	0.0152228	0.110859	Up	0	0	0.0757724	0.149842	0.767878	1.42069	LOC104878543	BHLH18; Synonyms=EN28; At2g22750; T30L20.1	PREDICTED: transcription factor bHLH25-like [Vitis vinifera]	GO:0003677,GO:0003700,GO:0005634,GO:0006351,GO:0006355,GO:0046983	DNA binding|DNA binding transcription factor activity|nucleus|transcription, DNA-templated|regulation of transcription, DNA-templated|protein dimerization activity
VIT_204s0069g00740	157.548	9.19449	305.902	33.2701	5.05616	1.25797e-16	4.2686e-14	Up	0.236573	0.240273	0.491015	16.6434	12.557	16.6328	LOC100245134	GLR2.8; Synonyms=GLUR9; At2g29110; T9I4.19	unnamed protein product, partial [Vitis vinifera]	GO:0004970,GO:0005262,GO:0005622,GO:0005886,GO:0006816,GO:0008066,GO:0016021,GO:0019722,GO:0071230	ionotropic glutamate receptor activity|calcium channel activity|intracellular|plasma membrane|calcium ion transport|glutamate receptor activity|integral component of membrane|calcium-mediated signaling|cellular response to amino acid stimulus
VIT_200s0288g00020	24.871	1.45553	48.2864	33.1744	5.052	3.13803e-08	1.93127e-06	Up	0	0	0	0.0540254	0.0546446	0.0556161	LOC100264937	RPS4 {ECO:0000303|PubMed:19519800}	PREDICTED: TMV resistance protein N-like [Vitis vinifera]	GO:0005634,GO:0006952,GO:0007165,GO:0043531	nucleus|defense response|signal transduction|ADP binding
VIT_216s0022g01660	128.713	7.59826	249.827	32.8795	5.03912	7.46142e-07	3.15414e-05	Up	0	0.372896	0.277308	11.9261	7.35128	3.77485	LOC100258260	LRK10 {ECO:0000312|EMBL:AAC49629.1}	PREDICTED: probable receptor-like protein kinase At5g39020 [Vitis vinifera]	GO:0004674,GO:0005524,GO:0005886,GO:0016021	protein serine/threonine kinase activity|ATP binding|plasma membrane|integral component of membrane
VIT_216s0050g01650	341.937	20.2112	663.662	32.8364	5.03722	7.89171e-19	4.0441e-16	Up	0.553575	1.13954	2.01892	31.0244	48.1055	48.075	LOC104882184	At1g64065 {ECO:0000312|Araport:AT1G64065}	PREDICTED: uncharacterized protein LOC104882184 [Vitis vinifera]	GO:0016021	integral component of membrane
VIT_206s0061g00570	18.5944	1.10002	36.0888	32.8074	5.03595	6.365e-07	2.76036e-05	Up	0	0	0.19369	2.5403	4.05499	3.00192	LOC100267088		PREDICTED: vacuolar amino acid transporter 1-like [Vitis vinifera]	GO:0003333,GO:0005774,GO:0015171,GO:0016021	amino acid transmembrane transport|vacuolar membrane|amino acid transmembrane transporter activity|integral component of membrane
VIT_216s0050g01970	4.86391	0.290744	9.43707	32.4583	5.02052	0.0356938	0.195257	Up	0	0.223419	0	0.229054	0.90269	0	LOC100262816	At5g24080; MZF18.3	unnamed protein product, partial [Vitis vinifera]
VIT_200s0187g00120	554.113	33.166	1075.06	32.4145	5.01857	3.10512e-11	3.91806e-09	Up	3.30274	4.41451	1.14622	172.87	85.1606	113.084	LOC100255398	CYS5; At5g47550; MNJ7.14	PREDICTED: cysteine proteinase inhibitor 1-like [Vitis vinifera]	GO:0002020,GO:0004869,GO:0005576,GO:0005618,GO:0006952,GO:0010030,GO:0034605,GO:2000117	protease binding|cysteine-type endopeptidase inhibitor activity|extracellular region|cell wall|defense response|positive regulation of seed germination|cellular response to heat|negative regulation of cysteine-type endopeptidase activity
VIT_212s0055g01000	754.551	45.2044	1463.9	32.384	5.01721	1.02614e-19	6.28451e-17	Up	0.0446947	2.87248	2.15332	57.0252	60.341	63.0998	LOC100262247	poxN1 {ECO:0000312|EMBL:CAH17984.1}	PREDICTED: peroxidase N1-like [Vitis vinifera]	GO:0004601,GO:0005576,GO:0006979,GO:0020037,GO:0042744,GO:0046872	peroxidase activity|extracellular region|response to oxidative stress|heme binding|hydrogen peroxide catabolic process|metal ion binding	path:vvi00940	Phenylpropanoid biosynthesis
VIT_215s0048g02900	1147.5	69.0459	2225.96	32.2389	5.01073	3.16066e-11	3.93343e-09	Up	1.26657	1.03445	1.65763	25.8349	62.7655	57.4234	LOC104881848	CYP78A3	PREDICTED: cytochrome P450 78A3 [Vitis vinifera]	GO:0005506,GO:0016020,GO:0016709,GO:0020037,GO:0044550	iron ion binding|membrane|oxidoreductase activity, acting on paired donors, with incorporation or reduction of molecular oxygen, NAD(P)H as one donor, and incorporation of one atom of oxygen|heme binding|secondary metabolite biosynthetic process
VIT_210s0042g01100	30.0828	1.82039	58.3452	32.0508	5.00229	0.00213793	0.0261361	Up	0	0.0800644	0.0403253	3.99946	1.62876	1.0636	LOC100240875	ZIP10; At1g31260; T19E23.6	PREDICTED: probable zinc transporter 10 [Vitis vinifera]	GO:0005385,GO:0005886,GO:0016021,GO:0071577	zinc ion transmembrane transporter activity|plasma membrane|integral component of membrane|zinc II ion transmembrane transport
VIT_205s0020g04270	165.15	10.0016	320.299	32.0249	5.00112	9.60356e-07	3.9532e-05	Up	0.114844	0.0444144	0.0303252	2.70864	3.04052	0.928968	LOC100263226	ACA13; At3g22910; F5N5.8	hypothetical protein JCGZ_02242 [Jatropha curcas]	GO:0005388,GO:0005516,GO:0005524,GO:0005887,GO:0043231,GO:0046872	calcium-transporting ATPase activity|calmodulin binding|ATP binding|integral component of plasma membrane|intracellular membrane-bounded organelle|metal ion binding
VIT_205s0020g00890	1343.78	82.058	2605.51	31.752	4.98878	1.57762e-08	1.06204e-06	Up	0.854637	0.85393	0.447917	34.5167	25.011	13.0443	LOC100244232	ABCB11; Synonyms=MDR8, PGP11; At1g02520; T14P4.15	PREDICTED: ABC transporter B family member 11-like [Vitis vinifera]	GO:0005524,GO:0005886,GO:0009506,GO:0010329,GO:0010540,GO:0016021,GO:0042626	ATP binding|plasma membrane|plasmodesma|auxin efflux transmembrane transporter activity|basipetal auxin transport|integral component of membrane|ATPase activity, coupled to transmembrane movement of substances	path:vvi02010	ABC transporters
VIT_209s0002g06140	5.95331	0.366673	11.54	31.472	4.976	0.00365929	0.0395544	Up	0	0	0.0170273	0.084596	0.120355	0.0685655	LOC100247196	At1g61180; F11P17.10	PREDICTED: probable disease resistance protein At1g61300 [Vitis vinifera]			path:vvi04626	Plant-pathogen interaction
VIT_211s0016g05230	491.816	30.301	953.331	31.462	4.97554	4.21491e-10	4.08464e-08	Up	1.74895	0.588033	0.454392	48.2694	28.3024	21.6584	LOC100264475	DBR	PREDICTED: 2-alkenal reductase (NADP(+)-dependent) [Vitis vinifera]	GO:0016491	oxidoreductase activity
VIT_218s0001g12580	22.2969	1.37402	43.2198	31.455	4.97522	0.00215072	0.0262159	Up	0.0236063	0	0	0.166698	1.24081	1.61985	LOC100247227	ZHD6; Synonyms=HB24; At2g18350; T30D6.14	PREDICTED: zinc-finger homeodomain protein 6 [Vitis vinifera]	GO:0003677,GO:0005634,GO:0006351,GO:0006355,GO:0042803,GO:0046872	DNA binding|nucleus|transcription, DNA-templated|regulation of transcription, DNA-templated|protein homodimerization activity|metal ion binding
VIT_213s0019g02940	1039.4	64.0719	2014.72	31.4447	4.97475	2.31231e-07	1.12961e-05	Up	0.928202	1.07463	1.16823	45.4106	48.4672	17.2954	LOC100258217	UGT709C2; Synonyms=UGT8	PREDICTED: 7-deoxyloganetic acid glucosyltransferase [Vitis vinifera]	GO:0035251,GO:0102970,GO:1900994	UDP-glucosyltransferase activity|7-deoxyloganetic acid glucosyltransferase activity|(-)-secologanin biosynthetic process
VIT_212s0028g02970	573.689	35.3652	1112.01	31.4437	4.9747	2.00651e-17	7.64456e-15	Up	0.0187248	1.38783	0.209249	22.568	13.3686	16.5287	MLO9	MLO2; At1g11310; T28P6.4	PREDICTED: MLO-like protein 9 isoform X1 [Vitis vinifera]	GO:0005516,GO:0005794,GO:0005886,GO:0009506,GO:0009620,GO:0009817,GO:0016021,GO:0031348	calmodulin binding|Golgi apparatus|plasma membrane|plasmodesma|response to fungus|defense response to fungus, incompatible interaction|integral component of membrane|negative regulation of defense response
VIT_213s0019g00730	145.185	9.03901	281.331	31.1241	4.95996	1.30458e-08	8.90164e-07	Up	0	0.297628	0.0768145	6.73843	7.60615	2.90903	LOC100256917	ANN3; Synonyms=ANNAT3; At2g38760; T6A23.4	unnamed protein product, partial [Vitis vinifera]	GO:0005509,GO:0005544,GO:0005773,GO:0009408,GO:0009409,GO:0009414,GO:0009651	calcium ion binding|calcium-dependent phospholipid binding|vacuole|response to heat|response to cold|response to water deprivation|response to salt stress
VIT_206s0080g00340	4.65472	0.290744	9.01869	31.0193	4.9551	0.011941	0.0934365	Up	0	0.0448032	0	0	0.227121	0.275606	LOC100255346	DPBF2; Synonyms=BZIP67; At3g44460; F14L2.10	unnamed protein product, partial [Vitis vinifera]	GO:0003677,GO:0003700,GO:0005634,GO:0006351,GO:0009738,GO:0033613,GO:0045893	DNA binding|DNA binding transcription factor activity|nucleus|transcription, DNA-templated|abscisic acid-activated signaling pathway|activating transcription factor binding|positive regulation of transcription, DNA-templated	path:vvi04075	Plant hormone signal transduction
VIT_200s0357g00060	23.4763	1.46669	45.486	31.0126	4.95478	7.63219e-08	4.33584e-06	Up	0	0	0.0421369	0.434128	0.876939	0.751144	LOC100241293	exgA; Synonyms=exg1; AO090003000990	unnamed protein product, partial [Vitis vinifera]	GO:0000272,GO:0000935,GO:0004338,GO:0005576,GO:0046557,GO:0046872,GO:0070879,GO:1904541,GO:1990819	polysaccharide catabolic process|division septum|glucan exo-1,3-beta-glucosidase activity|extracellular region|glucan endo-1,6-beta-glucosidase activity|metal ion binding|fungal-type cell wall beta-glucan metabolic process|fungal-type cell wall disassembly involved in conjugation with cellular fusion|actin fusion focus
VIT_214s0128g00600	25.3822	1.60558	49.1588	30.6175	4.93629	8.45267e-05	0.00184402	Up	0	0.164913	0.111171	4.50587	2.45402	1.35657	LOC109123939	At5g39150; MXF12.18, MXF12_160	unnamed protein product, partial [Vitis vinifera]	GO:0005618,GO:0030145,GO:0045735,GO:0048046	cell wall|manganese ion binding|nutrient reservoir activity|apoplast
VIT_213s0067g03130	79.125	5.04452	153.205	30.3706	4.92461	1.0259e-08	7.17084e-07	Up	0	0.122269	0.123399	4.32271	3.29895	1.62245	LOC100263918	WRKY55; At2g40740; T7D17.8	PREDICTED: WRKY transcription factor 55 [Vitis vinifera]	GO:0003700,GO:0005634,GO:0006351,GO:0043565	DNA binding transcription factor activity|nucleus|transcription, DNA-templated|sequence-specific DNA binding
VIT_213s0019g01680	103.422	6.65906	200.184	30.0619	4.90986	2.27938e-14	5.45097e-12	Up	0.355958	0.262129	0	6.78924	5.01723	5.20472	LOC100267171	JGB {ECO:0000303|PubMed:27468890}; At2g26490 {ECO:0000312|Araport:AT2G26490}; T9J22.16 {ECO:0000312|EMBL:AAC14498.1}	unnamed protein product, partial [Vitis vinifera]	GO:0005634,GO:0005737,GO:0009846	nucleus|cytoplasm|pollen germination
VIT_203s0038g03410	326.99	21.4279	632.552	29.52	4.88362	6.65546e-11	7.72396e-09	Up	0.168828	0.745318	0.586166	20.2581	17.9265	9.37871	LOC100241839	NAC035 {ECO:0000312|EMBL:AEC05581.1}; At2g02450 {ECO:0000312|Araport:AT2G02450}	PREDICTED: putative NAC domain-containing protein 94 [Vitis vinifera]	GO:0003677,GO:0003700,GO:0005634,GO:0006351,GO:0009908	DNA binding|DNA binding transcription factor activity|nucleus|transcription, DNA-templated|flower development
VIT_219s0014g03310	146.889	9.7186	284.06	29.2284	4.8693	1.74631e-09	1.41767e-07	Up	0.172491	0	1.04306	22.4871	28.2387	10.8659			PREDICTED: uncharacterized protein LOC104605626 [Nelumbo nucifera]
VIT_201s0026g01690	37.5745	2.49078	72.6583	29.1709	4.86646	2.60046e-05	0.000695263	Up	0	0.0354159	0.217958	2.74929	0.654727	1.41994	LOC100251939	WRI1; Synonyms=ASML1; At3g54320; T12E18.10, T12E18.20	PREDICTED: AP2-like ethylene-responsive transcription factor At1g16060 isoform X2 [Vitis vinifera]	GO:0003677,GO:0003700,GO:0005634,GO:0006109,GO:0006110,GO:0006351,GO:0006629,GO:0007275,GO:0008610,GO:0009744,GO:0009873,GO:0019432,GO:1901959	DNA binding|DNA binding transcription factor activity|nucleus|regulation of carbohydrate metabolic process|regulation of glycolytic process|transcription, DNA-templated|lipid metabolic process|multicellular organism development|lipid biosynthetic process|response to sucrose|ethylene-activated signaling pathway|triglyceride biosynthetic process|positive regulation of cutin biosynthetic process
VIT_201s0010g02880	8.76554	0.581488	16.9496	29.1486	4.86536	0.0254957	0.157181	Up	0	0.0446452	0	0.819009	0.0933985	0.162947	LOC100257876	At2g18193 {ECO:0000312|EMBL:AEC06737.1}; F8D23 {ECO:0000305}	PREDICTED: ATP-dependent zinc metalloprotease FTSH 2, chloroplastic-like [Vitis vinifera]	GO:0005524,GO:0005783,GO:0016021,GO:0016887	ATP binding|endoplasmic reticulum|integral component of membrane|ATPase activity
VIT_201s0150g00370	58.012	3.8648	112.159	29.0207	4.85901	3.53205e-11	4.30533e-09	Up	0.142276	0.0474834	0.281064	4.3317	3.66931	1.45741	LOC100245456	SRC2 {ECO:0000303|PubMed:16227454}; At1g09070 {ECO:0000312|Araport:AT1G09070}; F7G19.6 {ECO:0000312|EMBL:AAB70401.1}	PREDICTED: uncharacterized protein LOC100245456 [Vitis vinifera]	GO:0000326,GO:0005783,GO:0005789,GO:0005886,GO:0006623,GO:0016021,GO:0032586	protein storage vacuole|endoplasmic reticulum|endoplasmic reticulum membrane|plasma membrane|protein targeting to vacuole|integral component of membrane|protein storage vacuole membrane
VIT_216s0039g00570	1111.8	74.5562	2149.04	28.8245	4.84922	3.59361e-06	0.000126735	Up	0.26997	1.39285	1.15162	41.5102	36.1036	12.2314	LOC100261281	HSR201	PREDICTED: benzyl alcohol O-benzoyltransferase [Vitis vinifera]	GO:0016747	transferase activity, transferring acyl groups other than amino-acyl groups
VIT_209s0002g08640	38.7556	2.60734	74.9039	28.728	4.84439	1.08029e-09	9.07224e-08	Up	0.0587812	0.0597908	0	0.994743	1.51035	0.829983	LOC100268109	XA21 {ECO:0000303|Ref.1}	PREDICTED: probable LRR receptor-like serine/threonine-protein kinase At3g47570 [Vitis vinifera]	GO:0004674,GO:0005524,GO:0005634,GO:0005789,GO:0005886,GO:0006952,GO:0016021,GO:0031349,GO:0046777,GO:1900426	protein serine/threonine kinase activity|ATP binding|nucleus|endoplasmic reticulum membrane|plasma membrane|defense response|integral component of membrane|positive regulation of defense response|protein autophosphorylation|positive regulation of defense response to bacterium
VIT_211s0016g01140	33.5872	2.263	64.9115	28.6839	4.84217	4.9073e-09	3.67828e-07	Up	0	0.126428	0.0640482	1.67787	1.66947	2.33019	LOC104880671		PREDICTED: uncharacterized protein LOC104880671 [Vitis vinifera]
VIT_213s0156g00630	18.367	1.23891	35.4951	28.6504	4.84048	2.16792e-06	8.14919e-05	Up	0	0.0842536	0	0.685043	1.19713	1.01087	LOC100252934	LECRK3 {ECO:0000303|PubMed:25485617}; Os04g0202500 {ECO:0000312|EMBL:BAF14141.1}, LOC_Os04g12580 {ECO:0000305}; OSJNBb0005B05.7 {ECO:0000312|EMBL:CAE03340.2}	unnamed protein product, partial [Vitis vinifera]	GO:0004674,GO:0005524,GO:0005886,GO:0006468,GO:0006952,GO:0016021,GO:0030246	protein serine/threonine kinase activity|ATP binding|plasma membrane|protein phosphorylation|defense response|integral component of membrane|carbohydrate binding
VIT_201s0011g05030	2544.79	171.961	4917.62	28.5973	4.83781	7.01652e-13	1.25846e-10	Up	3.3391	2.03927	3.076	115.681	91.5681	60.011	LOC100249059		PREDICTED: uncharacterized protein LOC100249059 [Vitis vinifera]
VIT_216s0050g02010	21.3328	1.44437	41.2211	28.5392	4.83487	0.000212691	0.00402159	Up	0.097142	0	0	1.59609	1.02099	0.304904	LOC100853108	PSY1R {ECO:0000303|PubMed:23062058}; Synonyms=PSYR1 {ECO:0000305}; At1g72300 {ECO:0000312|Araport:AT1G72300}; T9N14.20 {ECO:0000312|EMBL:AAG51803.1}	PREDICTED: probable LRR receptor-like serine/threonine-protein kinase At4g36180 [Vitis vinifera]
VIT_208s0032g00700	15.9937	1.08328	30.9041	28.5284	4.83433	0.0171536	0.120929	Up	0.0976982	0	0	0.200835	2.25266	0.865941	LOC100256389	CXE15; At5g06570; F15M7.10	PREDICTED: probable carboxylesterase 15 [Vitis vinifera]	GO:0009056,GO:0016787,GO:0052689	catabolic process|hydrolase activity|carboxylic ester hydrolase activity
VIT_211s0052g01460	190.358	12.9092	367.807	28.4918	4.83247	1.55187e-05	0.000446363	Up	0.162566	0.147706	0.377002	9.25107	7.80847	2.38809	LOC100854235	XA21 {ECO:0000303|Ref.1}	PREDICTED: probable LRR receptor-like serine/threonine-protein kinase At3g47570 [Vitis vinifera]	GO:0004674,GO:0005524,GO:0005634,GO:0005789,GO:0005886,GO:0006952,GO:0016021,GO:0031349,GO:0046777,GO:1900426	protein serine/threonine kinase activity|ATP binding|nucleus|endoplasmic reticulum membrane|plasma membrane|defense response|integral component of membrane|positive regulation of defense response|protein autophosphorylation|positive regulation of defense response to bacterium
VIT_215s0046g03660	149.714	10.1628	289.266	28.4633	4.83103	1.49679e-15	4.37027e-13	Up	0.192829	0.182183	0.0923387	6.01139	4.72481	3.61456	LOC104881902	At1g50180; F14I3.19	hypothetical protein VITISV_002459 [Vitis vinifera]
VIT_207s0031g01050	51.1811	3.48697	98.8752	28.3556	4.82556	3.63459e-11	4.40892e-09	Up	0	0.018752	0.0558424	0.340782	0.461461	0.368708	LOC100252644	AAO	PREDICTED: L-ascorbate oxidase [Vitis vinifera]	GO:0005507,GO:0005576,GO:0008447	copper ion binding|extracellular region|L-ascorbate oxidase activity
VIT_204s0044g00620	526.817	35.9724	1017.66	28.2901	4.82223	1.02545e-14	2.62746e-12	Up	0.111918	1.74472	0.47557	28.7034	28.676	15.407	LOC100248787	NSP2	unnamed protein product, partial [Vitis vinifera]	GO:0005783,GO:0006351,GO:0006355,GO:0009877,GO:0031965	endoplasmic reticulum|transcription, DNA-templated|regulation of transcription, DNA-templated|nodulation|nuclear membrane
VIT_204s0069g00620	558.215	38.1614	1078.27	28.2555	4.82046	5.04472e-18	2.147e-15	Up	0.125676	1.43558	0.555877	18.4474	19.936	17.657	LOC100855255	GLR2.8; Synonyms=GLUR9; At2g29110; T9I4.19	unnamed protein product, partial [Vitis vinifera]	GO:0004970,GO:0005262,GO:0005622,GO:0005886,GO:0006816,GO:0008066,GO:0016021,GO:0019722,GO:0071230	ionotropic glutamate receptor activity|calcium channel activity|intracellular|plasma membrane|calcium ion transport|glutamate receptor activity|integral component of membrane|calcium-mediated signaling|cellular response to amino acid stimulus
VIT_201s0011g05020	76.505	5.2426	147.767	28.1859	4.8169	3.32696e-06	0.000118496	Up	0.0986458	0.13717	0.172247	1.55344	4.02525	6.25363	LOC100250994	WOX1; At3g18010; MEB5.20, MEB5.23	PREDICTED: WUSCHEL-related homeobox 1 [Vitis vinifera]	GO:0003677,GO:0003700,GO:0005634,GO:0005829,GO:0006351,GO:0099402	DNA binding|DNA binding transcription factor activity|nucleus|cytosol|transcription, DNA-templated|plant organ development
VIT_207s0031g00705	32.0939	2.20004	61.9877	28.1757	4.81638	4.27602e-09	3.24383e-07	Up	0	0	0.2993	2.55857	1.81675	1.8204	LOC100245818	ERF109; At4g34410; F10M10.180	hypothetical protein VITISV_003015 [Vitis vinifera]	GO:0003677,GO:0003700,GO:0005634,GO:0006351,GO:0009873,GO:0010087,GO:0010200,GO:0050832,GO:0051301	DNA binding|DNA binding transcription factor activity|nucleus|transcription, DNA-templated|ethylene-activated signaling pathway|phloem or xylem histogenesis|response to chitin|defense response to fungus|cell division
VIT_200s0398g00060	87.6748	6.04629	169.303	28.0012	4.80742	8.71314e-08	4.88364e-06	Up	0.0451247	0.115495	0.16429	3.90506	4.90355	2.02763	LOC100854083	CRK26; At4g38830; T9A14.110	unnamed protein product, partial [Vitis vinifera]
VIT_200s0347g00030	30.56	2.12411	58.996	27.7744	4.79569	9.29923e-09	6.55909e-07	Up	0	0	0.0800085	2.18988	1.09529	2.08902	LOC100264749	BBX32 {ECO:0000303|PubMed:19920209}; At3g21150 {ECO:0000312|Araport:AT3G21150}; MSA6.19 {ECO:0000312|EMBL:BAB01458.1}	PREDICTED: zinc finger protein CONSTANS-like [Vitis vinifera]	GO:0003700,GO:0005634,GO:0005737,GO:0006351,GO:0006355,GO:0008270,GO:0009640,GO:0009785,GO:0009909,GO:0010017,GO:0010200,GO:0045892	DNA binding transcription factor activity|nucleus|cytoplasm|transcription, DNA-templated|regulation of transcription, DNA-templated|zinc ion binding|photomorphogenesis|blue light signaling pathway|regulation of flower development|red or far-red light signaling pathway|response to chitin|negative regulation of transcription, DNA-templated
VIT_205s0094g00270	536.437	37.2912	1035.58	27.7702	4.79546	9.64011e-08	5.32007e-06	Up	0	3.0831	2.40235	68.5061	62.1121	25.7566	LOC100268127	EP3 {ECO:0000303|PubMed:11525512}; Synonyms=CHIV {ECO:0000303|PubMed:11525512}; At3g54420 {ECO:0000312|EMBL:AEE79228.1}; T12E18.110 {ECO:0000312|EMBL:CAB81807.1}	PREDICTED: chitinase 5-like [Vitis vinifera]	GO:0000272,GO:0004568,GO:0005618,GO:0006032,GO:0006952,GO:0008061,GO:0009611,GO:0009617,GO:0010262,GO:0016998	polysaccharide catabolic process|chitinase activity|cell wall|chitin catabolic process|defense response|chitin binding|response to wounding|response to bacterium|somatic embryogenesis|cell wall macromolecule catabolic process	path:vvi00520	Amino sugar and nucleotide sugar metabolism
VIT_203s0063g01010	60.8856	4.23706	117.534	27.7396	4.79387	5.89251e-12	8.70358e-10	Up	0.116007	0.114252	0.459001	4.26418	4.13056	7.73063	LOC100248603		PREDICTED: uncharacterized protein LOC100248603 [Vitis vinifera]
VIT_214s0108g00280	31.5789	2.20004	60.9577	27.7076	4.79221	5.82143e-09	4.31049e-07	Up	0	0	0.0630388	0.621934	1.08133	0.651442	LOC100248942	MIK2 {ECO:0000303|PubMed:26863186}; At4g08850 {ECO:0000312|Araport:AT4G08850}; T32A17.160 {ECO:0000312|EMBL:CAB82121.1}	unnamed protein product, partial [Vitis vinifera]
VIT_212s0134g00590	4.17226	0.290744	8.05378	27.7006	4.79184	0.020139	0.134707	Up	0	0.066116	0	0.133199	0.5515	0.416819	LOC100259716	3MAT {ECO:0000303|PubMed:12481098}	hypothetical protein VITISV_009941 [Vitis vinifera]	GO:0009698,GO:0033809,GO:0102588	phenylpropanoid metabolic process|anthocyanin 6''-O-malonyltransferase activity|cyanidin 3-O-glucoside 6''-O-malonyltransferase activity
VIT_213s0019g03810	49.1621	3.49255	94.8316	27.1526	4.76302	7.86872e-11	8.94044e-09	Up	0.562504	0.373561	0.1863	6.57969	7.52734	6.49326	LOC100249585	LBD4; Synonyms=ASL6; At1g31320; T19E23.11	PREDICTED: LOB domain-containing protein 1 [Vitis vinifera]
VIT_216s0013g01110	2408.52	171.926	4645.12	27.0182	4.75586	4.98286e-18	2.147e-15	Up	0.749868	1.45344	0.694948	42.1719	24.3066	21.3873	LOC100264804	ERF5; Synonyms=ERF-4, ERF4	PREDICTED: ethylene-responsive transcription factor 5-like [Vitis vinifera]	GO:0003677,GO:0003700,GO:0005634,GO:0006351,GO:0006952,GO:0009873	DNA binding|DNA binding transcription factor activity|nucleus|transcription, DNA-templated|defense response|ethylene-activated signaling pathway
VIT_218s0117g00475	90.9749	6.49966	175.45	26.9938	4.75455	0.0100132	0.0830544	Up	0.556877	0	0	21.7841	10.7161	4.17852	LOC100855349	LAC9; Os02g0749700, LOC_Os02g51440; OsJ_008109, P0431B06.7	PREDICTED: putative laccase-9 [Vitis vinifera]	GO:0005507,GO:0016722,GO:0046274,GO:0048046,GO:0052716	copper ion binding|oxidoreductase activity, oxidizing metal ions|lignin catabolic process|apoplast|hydroquinone:oxygen oxidoreductase activity
VIT_215s0046g03420	84.2935	6.02955	162.557	26.9601	4.75276	0.00020216	0.00386613	Up	0.235828	0.435562	0.192656	1.85685	12.7615	12.9096	LOC104881910	HIPP47 {ECO:0000303|PubMed:21072340, ECO:0000303|PubMed:23368984}; At3g20180 {ECO:0000312|Araport:AT3G20180}; MAL21 {ECO:0000312|EMBL:AP000383}	unnamed protein product, partial [Vitis vinifera]	GO:0005737,GO:0030001,GO:0046914,GO:0046916	cytoplasm|metal ion transport|transition metal ion binding|cellular transition metal ion homeostasis
VIT_200s0396g00030	5.02211	0.361092	9.68313	26.8162	4.74504	0.0082509	0.0718626	Up	0.0748763	0	0	0.520169	0.707439	0.312821	LOC100853704		PREDICTED: LOW QUALITY PROTEIN: uncharacterized protein LOC107881344 [Prunus mume]
VIT_219s0015g00060	45.4062	3.26657	87.5458	26.8005	4.74419	6.2494e-07	2.71963e-05	Up	0.24173	0.0868598	0.0255504	4.8359	2.21561	1.90583	LOC100252075	ABCC3; Synonyms=EST2, MRP3; At3g13080; MJG19.3	hypothetical protein VITISV_025297 [Vitis vinifera]	GO:0000325,GO:0005524,GO:0005773,GO:0005774,GO:0008559,GO:0009506,GO:0010290,GO:0015431,GO:0016021,GO:0042626,GO:0048046	plant-type vacuole|ATP binding|vacuole|vacuolar membrane|xenobiotic transmembrane transporting ATPase activity|plasmodesma|chlorophyll catabolite transmembrane transporter activity|glutathione S-conjugate-exporting ATPase activity|integral component of membrane|ATPase activity, coupled to transmembrane movement of substances|apoplast	path:vvi02010	ABC transporters
VIT_219s0014g01760	10.1007	0.733346	19.4681	26.547	4.73048	0.00712836	0.0648526	Up	0	0	0	0.240435	0.0274971	0.0273542	LOC100257269	GLR2.8; Synonyms=GLUR9; At2g29110; T9I4.19	unnamed protein product, partial [Vitis vinifera]	GO:0004970,GO:0005262,GO:0005622,GO:0005886,GO:0006816,GO:0008066,GO:0016021,GO:0019722,GO:0071230	ionotropic glutamate receptor activity|calcium channel activity|intracellular|plasma membrane|calcium ion transport|glutamate receptor activity|integral component of membrane|calcium-mediated signaling|cellular response to amino acid stimulus
VIT_211s0016g01290	3040.44	220.873	5860.01	26.5312	4.72962	6.75581e-10	6.1021e-08	Up	7.85729	0.297368	0.305143	131.474	71.8776	63.3504		CYP72A14; At3g14680; MIE1.18	unnamed protein product, partial [Vitis vinifera]	GO:0004497,GO:0005506,GO:0016021,GO:0016705,GO:0020037	monooxygenase activity|iron ion binding|integral component of membrane|oxidoreductase activity, acting on paired donors, with incorporation or reduction of molecular oxygen|heme binding
VIT_216s0050g00710	60.955	4.43513	117.475	26.4874	4.72723	1.15926e-11	1.60824e-09	Up	0.152444	0.150562	0.145217	5.60795	2.8381	3.32325	LOC100252463		PREDICTED: uncharacterized protein LOC100252463 [Vitis vinifera]
VIT_209s0054g01080	7.95608	0.581488	15.3307	26.3645	4.72053	0.00422469	0.0439445	Up	0	0.0545613	0	0.684488	0.113477	0.428846	LOC100256410	QRT3; At4g20050; F18F4.150	PREDICTED: polygalacturonase QRT3-like [Vitis vinifera]	GO:0004650,GO:0005576,GO:0005618,GO:0008152,GO:0009556,GO:0010584,GO:0071555	polygalacturonase activity|extracellular region|cell wall|metabolic process|microsporogenesis|pollen exine formation|cell wall organization
VIT_203s0063g01530	786.074	57.4874	1514.66	26.3477	4.71961	4.57987e-18	2.04167e-15	Up	0.576125	2.94241	1.3855	54.0286	49.45	39.424	LOC100264141	CYP82C4; At4g31940; F10N7.250	PREDICTED: cytochrome P450 82C4 [Vitis vinifera]	GO:0004497,GO:0005506,GO:0016020,GO:0016021,GO:0016709,GO:0020037,GO:0044550,GO:0071281	monooxygenase activity|iron ion binding|membrane|integral component of membrane|oxidoreductase activity, acting on paired donors, with incorporation or reduction of molecular oxygen, NAD(P)H as one donor, and incorporation of one atom of oxygen|heme binding|secondary metabolite biosynthetic process|cellular response to iron ion
VIT_204s0023g01500	246.949	18.1039	475.795	26.2814	4.71597	0.000788213	0.011738	Up	0.0611634	1.62027	0.0916486	22.3473	2.94304	16.8335	LOC100256475	PLT6; At4g36670; AP22.86, C7A10.690	PREDICTED: probable polyol transporter 6 isoform X1 [Vitis vinifera]	GO:0005351,GO:0005355,GO:0016021,GO:0035428,GO:0046323	sugar:proton symporter activity|glucose transmembrane transporter activity|integral component of membrane|hexose transmembrane transport|glucose import
VIT_215s0046g03600	23.741	1.74447	45.7375	26.2186	4.71252	4.23875e-07	1.92817e-05	Up	0	0.020814	0	0.551445	0.786885	0.937462	LOC104881904	SDR1; At3g61220; T20K12.120	unnamed protein product, partial [Vitis vinifera]	GO:0005737,GO:0006952,GO:0047501	cytoplasm|defense response|(+)-neomenthol dehydrogenase activity	path:vvi00902	Monoterpenoid biosynthesis
VIT_210s0003g01575	143.739	10.6223	276.857	26.0638	4.70398	1.72673e-14	4.29289e-12	Up	0.214745	1.35116	0.348547	20.5779	13.6727	15.1701			hypothetical protein VITISV_029934 [Vitis vinifera]
VIT_208s0007g07925	9.87847	0.733346	19.0236	25.9408	4.69715	0.000217503	0.00408795	Up	0	0	0.0436287	0.197133	0.32041	0.425866	LOC104880175	PLT1; Synonyms=AIL3; At3g20840; MOE17.15	PREDICTED: uncharacterized protein LOC104880175 [Vitis vinifera]	GO:0000723,GO:0003677,GO:0003700,GO:0005634,GO:0006351,GO:0007389,GO:0009734,GO:0009873,GO:0010449,GO:0019827,GO:0048364	telomere maintenance|DNA binding|DNA binding transcription factor activity|nucleus|transcription, DNA-templated|pattern specification process|auxin-activated signaling pathway|ethylene-activated signaling pathway|root meristem growth|stem cell population maintenance|root development
VIT_216s0013g01000	1721.91	127.911	3315.91	25.9235	4.69619	1.64684e-18	8.27045e-16	Up	2.88728	8.38475	4.87417	145.569	149.284	147.853	LOC100244353	ERF5; Synonyms=ERF-4, ERF4	PREDICTED: ethylene-responsive transcription factor 5-like [Vitis vinifera]	GO:0003677,GO:0003700,GO:0005634,GO:0006351,GO:0006952,GO:0009873	DNA binding|DNA binding transcription factor activity|nucleus|transcription, DNA-templated|defense response|ethylene-activated signaling pathway
VIT_217s0000g08460	82.3867	6.12222	158.651	25.914	4.69566	0.000474144	0.00784306	Up	0.241868	0.301256	0.24499	9.70294	5.03109	2.00402	LOC100258765		PREDICTED: carbonic anhydrase 2-like isoform X1 [Vitis vinifera]	GO:0004089,GO:0008270,GO:0009570,GO:0015976	carbonate dehydratase activity|zinc ion binding|chloroplast stroma|carbon utilization	path:vvi00910	Nitrogen metabolism
VIT_217s0000g02360	4.85283	0.361092	9.34456	25.8786	4.69369	0.00985046	0.0823386	Up	0	0	0	0.0536134	0.0823334	0.0549834	LOC100255980	MIK2 {ECO:0000303|PubMed:26863186}; At4g08850 {ECO:0000312|Araport:AT4G08850}; T32A17.160 {ECO:0000312|EMBL:CAB82121.1}	unnamed protein product, partial [Vitis vinifera]
VIT_202s0025g02080	48.8965	3.64441	94.1486	25.8337	4.69118	8.82525e-11	9.93731e-09	Up	0.158866	0	0.234287	2.33629	4.01137	3.61061	LOC100241122	SWEET4; Os02g0301100, LOC_Os02g19820; OsJ_06370, OSJNBa0010K08.10	PREDICTED: bidirectional sugar transporter SWEET4 [Vitis vinifera]	GO:0005887,GO:0008643,GO:0016021,GO:0051119	integral component of plasma membrane|carbohydrate transport|integral component of membrane|sugar transmembrane transporter activity
VIT_215s0021g01600	234.256	17.5279	450.985	25.7295	4.68535	0.00683338	0.06306	Up	0.177395	0.571401	1.08394	7.55569	34.3966	9.57511	LOC100253112	ERF2; Synonyms=ERF-2	PREDICTED: ethylene-responsive transcription factor 2 [Vitis vinifera]	GO:0003677,GO:0003700,GO:0005634,GO:0006351,GO:0006952,GO:0009873	DNA binding|DNA binding transcription factor activity|nucleus|transcription, DNA-templated|defense response|ethylene-activated signaling pathway
VIT_200s0409g00050	11.6531	0.872233	22.4341	25.7203	4.68483	0.00119217	0.0163403	Up	0	0	0	0.603383	0.180804	0.253546	LOC100257969	CRK29; At4g21410; F18E5.30, T6K22.140	PREDICTED: cysteine-rich receptor-like protein kinase 7 [Ziziphus jujuba]
VIT_216s0013g01064	280.751	21.0667	540.435	25.6536	4.68109	1.12633e-11	1.57123e-09	Up	0.397169	0.771287	0.996841	13.7517	28.0485	25.2566	LOC100263042	ERF5; Synonyms=ERF-4, ERF4	PREDICTED: LOW QUALITY PROTEIN: ethylene-responsive transcription factor ERF105 [Vitis vinifera]	GO:0003677,GO:0003700,GO:0005634,GO:0006351,GO:0006952,GO:0009873	DNA binding|DNA binding transcription factor activity|nucleus|transcription, DNA-templated|defense response|ethylene-activated signaling pathway
VIT_201s0026g02500	37.5117	2.82397	72.1994	25.5666	4.67619	1.92598e-09	1.55005e-07	Up	0.132849	0.0268152	0.0274161	1.83647	1.86061	1.41454	LOC100256814		PREDICTED: vacuolar amino acid transporter 1 [Vitis vinifera]	GO:0003333,GO:0005774,GO:0015171,GO:0016021	amino acid transmembrane transport|vacuolar membrane|amino acid transmembrane transporter activity|integral component of membrane
VIT_203s0017g00100	13.5129	1.01851	26.0073	25.5346	4.67438	2.85702e-05	0.000752162	Up	0.0432263	0.0449887	0.0461295	0.764742	0.768192	1.94642	LOC100852868		unnamed protein product, partial [Vitis vinifera]
VIT_200s0258g00130	3.84276	0.290744	7.39479	25.434	4.66869	0.0287017	0.170133	Up	0	0.036614	0	0.253706	0.255189	0.296542	LOC104878251	LRK10 {ECO:0000312|EMBL:AAC49629.1}	PREDICTED: glycerophosphodiester phosphodiesterase protein kinase domain-containing GDPDL2-like [Vitis vinifera]	GO:0004674,GO:0005524,GO:0005886,GO:0016021	protein serine/threonine kinase activity|ATP binding|plasma membrane|integral component of membrane
VIT_217s0000g04595	3.83211	0.290744	7.37347	25.3607	4.66452	0.028859	0.170586	Up	0	0	0	0.37902	0.244931	0.389828	LOC100854093	SSL10 {ECO:0000303|PubMed:10777701}; Synonyms=SS8 {ECO:0000303|PubMed:19121120}; At3g57030 {ECO:0000312|Araport:AT3G57030}; F24I3.110 {ECO:0000312|EMBL:CAB72173.1}	PREDICTED: strictosidine synthase 1-like [Vitis vinifera]	GO:0005773,GO:0005783,GO:0005886,GO:0009058,GO:0009505,GO:0009506,GO:0016020,GO:0016788	vacuole|endoplasmic reticulum|plasma membrane|biosynthetic process|plant-type cell wall|plasmodesma|membrane|hydrolase activity, acting on ester bonds
VIT_200s0337g00040	5588.88	424.085	10753.7	25.3573	4.66433	4.50263e-19	2.35544e-16	Up	9.18397	8.21741	10.0043	247.984	330.172	250.788	LOC100250319		PREDICTED: uncharacterized protein LOC100250319 [Vitis vinifera]
VIT_201s0010g03010	806.78	61.2666	1552.29	25.3367	4.66316	9.41812e-05	0.00201955	Up	1.1098	2.08075	3.0889	25.2855	69.0615	25.3241	LOC100249487		unnamed protein product, partial [Vitis vinifera]	GO:0005509	calcium ion binding	path:vvi04626	Plant-pathogen interaction
VIT_203s0063g00990	48.7776	3.70736	93.8479	25.3139	4.66186	1.85101e-10	1.92859e-08	Up	0.231355	0.22788	0.171758	3.67178	3.80387	5.81145	LOC100255503		PREDICTED: uncharacterized protein LOC100255503 [Vitis vinifera]
VIT_203s0063g01140	62.1405	4.73326	119.548	25.2569	4.65861	7.47289e-05	0.00165763	Up	1.21954	0.337146	1.02257	8.62489	7.78096	2.28386	LOC100260547	MES10; At3g50440; T20E23_40	unnamed protein product, partial [Vitis vinifera]	GO:0016788,GO:0080032	hydrolase activity, acting on ester bonds|methyl jasmonate esterase activity
VIT_204s0008g07120	27.6963	2.11114	53.2815	25.2383	4.65754	5.83459e-07	2.56579e-05	Up	0.258166	0.260471	0	12.4991	9.50946	3.95898	LOC100252630	At5g10770 {ECO:0000312|Araport:AT5G10770}; T30N20_40 {ECO:0000312|EMBL:CAB96832.1}	PREDICTED: protein ASPARTIC PROTEASE IN GUARD CELL 1-like [Vitis vinifera]	GO:0004190,GO:0005886,GO:0006508,GO:0030163,GO:0031225	aspartic-type endopeptidase activity|plasma membrane|proteolysis|protein catabolic process|anchored component of membrane
VIT_208s0007g06570	75.9143	5.81669	146.012	25.1022	4.64974	6.72921e-12	9.82387e-10	Up	0.0358948	0.220473	0.0187912	2.27356	2.75672	1.73901	LOC100267601	LECRKS5; At5g06740; MPH15.10	PREDICTED: probable L-type lectin-domain containing receptor kinase S.5 [Vitis vinifera]
VIT_201s0146g00440	15695.7	1205.13	30186.2	25.048	4.64662	8.26573e-11	9.34921e-09	Up	36.009	3.0245	4.82733	598.086	377.112	300.858	LOC100257506	MIMI_L728	unnamed protein product, partial [Vitis vinifera]
VIT_202s0012g01260	9.52948	0.733346	18.3256	24.989	4.64322	0.00029439	0.00526098	Up	0	0	0.078473	0.384157	0.397109	0.935481	LOC100262636		PREDICTED: uncharacterized protein LOC100262636 isoform X1 [Vitis vinifera]
VIT_207s0141g00100	477.366	36.8592	917.874	24.9021	4.6382	7.72269e-14	1.747e-11	Up	0.849034	1.05206	1.26108	23.0485	41.2814	27.2627	LOC104877823		PREDICTED: myb-related protein Myb4 [Vitis vinifera]	GO:0000902,GO:0000981,GO:0001135,GO:0003700,GO:0005634,GO:0006351,GO:0006357,GO:0009651,GO:0009723,GO:0009733,GO:0009739,GO:0009751,GO:0009753,GO:0030154,GO:0035017,GO:0043565,GO:0044212,GO:0046686,GO:1901957	cell morphogenesis|RNA polymerase II transcription factor activity, sequence-specific DNA binding|transcription factor activity, RNA polymerase II transcription factor recruiting|DNA binding transcription factor activity|nucleus|transcription, DNA-templated|regulation of transcription from RNA polymerase II promoter|response to salt stress|response to ethylene|response to auxin|response to gibber…
VIT_217s0000g03390	2555.89	197.869	4913.92	24.8343	4.63426	2.40184e-06	8.90846e-05	Up	3.04469	1.36067	1.41833	62.0047	50.107	18.6869	LOC100242382	SARD1 {ECO:0000303|PubMed:20921422}; At1g73805 {ECO:0000312|Araport:AT1G73805}; F25P22.22 {ECO:0000312|EMBL:AAG52065.1}	PREDICTED: uncharacterized protein LOC100242382 [Vitis vinifera]	GO:0002229,GO:0003700,GO:0005634,GO:0006351,GO:0006355,GO:0009617,GO:0009626,GO:0010112,GO:0010224,GO:0042742,GO:0043565,GO:0071219,GO:0080142,GO:1900426	defense response to oomycetes|DNA binding transcription factor activity|nucleus|transcription, DNA-templated|regulation of transcription, DNA-templated|response to bacterium|plant-type hypersensitive response|regulation of systemic acquired resistance|response to UV-B|defense response to bacterium|sequence-specific DNA binding|cellular response to molecule of bacterial origin|regulation of salicy…
VIT_202s0012g00690	37.4154	2.91664	71.9141	24.6565	4.62389	5.11523e-05	0.00120717	Up	0.247215	0	0	0.93633	4.21564	1.80483	LOC104882430		PREDICTED: uncharacterized protein LOC104882430 [Vitis vinifera]
VIT_214s0066g02640	4.7013	0.366673	9.03593	24.643	4.62311	0.0116598	0.0920391	Up	0	0	0	0	0	55.7764			unnamed protein product, partial [Vitis vinifera]
VIT_216s0013g00980	44.7053	3.49255	85.9181	24.6004	4.62061	4.54172e-10	4.31979e-08	Up	0	0.106075	0.143386	2.58382	4.07491	3.09402	LOC100259725	ERF5; Synonyms=ERF-4, ERF4	PREDICTED: ethylene-responsive transcription factor ERF105 [Vitis vinifera]	GO:0003677,GO:0003700,GO:0005634,GO:0006351,GO:0006952,GO:0009873	DNA binding|DNA binding transcription factor activity|nucleus|transcription, DNA-templated|defense response|ethylene-activated signaling pathway
VIT_208s0007g06860	281.772	22.0294	541.514	24.5815	4.6195	0.00905455	0.0770711	Up	0.455962	0.785917	0.758907	38.6499	12.0553	4.52607	LOC100253797	TPS9; RCOM_1545320	unnamed protein product, partial [Vitis vinifera]	GO:0000287,GO:0008152,GO:0010333	magnesium ion binding|metabolic process|terpene synthase activity
VIT_201s0150g00380	9.20076	0.722184	17.6793	24.4804	4.61355	0.00118147	0.0162456	Up	0.0754127	0	0	1.34071	0.732854	0.310349	LOC100267772		PREDICTED: uncharacterized protein LOC100267772 [Vitis vinifera]
VIT_212s0059g02540	13.845	1.09444	26.5955	24.3006	4.60292	2.20491e-05	0.000607075	Up	0	0	0.0790653	1.05926	0.475285	0.713087	LOC100263707	CRK10; Synonyms=RLK4; At4g23180; F21P8.70	PREDICTED: putative receptor-like protein kinase At4g00960 [Vitis vinifera]
VIT_210s0003g03220	4.54963	0.361092	8.73817	24.1993	4.59689	0.0138088	0.103767	Up	0.0962062	0	0	0.200269	1.00568	0	LOC104880558	At5g37990; K18L3.150	PREDICTED: probable S-adenosylmethionine-dependent methyltransferase At5g37990 [Vitis vinifera]	GO:0008168,GO:0046872	methyltransferase activity|metal ion binding
VIT_201s0026g00160	3.66169	0.290744	7.03264	24.1884	4.59624	0.0399985	0.208633	Up	0	0.125298	0	1.85571	0.373636	0.516661	LOC100258715		unnamed protein product, partial [Vitis vinifera]
VIT_207s0151g00270	21.1025	1.68151	40.5234	24.0994	4.59093	0.00145565	0.0192375	Up	0	0	0	0.869499	0	0	LOC100249336		PREDICTED: chlorophyllase-1 [Vitis vinifera]	GO:0009507,GO:0015996,GO:0047746,GO:0102293	chloroplast|chlorophyll catabolic process|chlorophyllase activity|pheophytinase b activity	path:vvi00860	Porphyrin and chlorophyll metabolism
VIT_206s0004g01570	573.205	45.6857	1100.72	24.0934	4.59057	1.13324e-17	4.58963e-15	Up	2.22019	0.435781	0.704695	33.0565	34.5539	22.28	LOC104879586	NPF5.10; At1g22540; F12K8.12	PREDICTED: protein NRT1/ PTR FAMILY 5.14-like [Vitis vinifera]	GO:0006857,GO:0016021,GO:0022857	oligopeptide transport|integral component of membrane|transmembrane transporter activity
VIT_218s0001g03690	13.5582	1.08328	26.0331	24.0318	4.58688	2.81189e-05	0.000743226	Up	0	0	0	0.861078	0.362527	0.871877	LOC100253283	PTD {ECO:0000303|PubMed:16394097}; At1g12790 {ECO:0000312|Araport:AT1G12790}; F13K23.4 {ECO:0000312|EMBL:AAF78484.1}	PREDICTED: uncharacterized protein LOC100253283 isoform X2 [Vitis vinifera]	GO:0000712,GO:0004519,GO:0005634,GO:0007059,GO:0007131,GO:0007140,GO:0009555,GO:0010845,GO:0048236	resolution of meiotic recombination intermediates|endonuclease activity|nucleus|chromosome segregation|reciprocal meiotic recombination|male meiotic nuclear division|pollen development|positive regulation of reciprocal meiotic recombination|plant-type sporogenesis
VIT_202s0025g01530	4.51767	0.361092	8.67424	24.0222	4.5863	0.0365172	0.198087	Up	0	0	0	0.958635	0.625666	0.0906664	LOC100253033	At3g61750; F15G16.140, F21F14.14	unnamed protein product, partial [Vitis vinifera]	GO:0016021,GO:0046872,GO:0055114	integral component of membrane|metal ion binding|oxidation-reduction process
VIT_210s0042g00590	37.4477	2.99634	71.8991	23.9956	4.5847	0.00985994	0.0823736	Up	0	0.245519	0.339607	4.80877	1.18066	1.81051	LOC100264787	MIK2 {ECO:0000303|PubMed:26863186}; At4g08850 {ECO:0000312|Araport:AT4G08850}; T32A17.160 {ECO:0000312|EMBL:CAB82121.1}	PREDICTED: probable LRR receptor-like serine/threonine-protein kinase At4g08850 isoform X2 [Vitis vinifera]
VIT_209s0002g08860	1420.79	115.661	2725.91	23.5682	4.55877	7.57038e-18	3.1682e-15	Up	0.0830866	2.2577	2.9914	49.3141	60.2028	34.7118	LOC100257826	At1g15670; F7H2.1	PREDICTED: F-box/kelch-repeat protein At1g15670 [Vitis vinifera]	GO:0005829,GO:0019005,GO:0030162,GO:0031625,GO:0042787,GO:0043161,GO:0080037,GO:2000762	cytosol|SCF ubiquitin ligase complex|regulation of proteolysis|ubiquitin protein ligase binding|protein ubiquitination involved in ubiquitin-dependent protein catabolic process|proteasome-mediated ubiquitin-dependent protein catabolic process|negative regulation of cytokinin-activated signaling pathway|regulation of phenylpropanoid metabolic process
VIT_207s0005g05780	3258.87	265.349	6252.39	23.5629	4.55844	5.97188e-06	0.000197308	Up	2.44776	5.22669	6.66906	183.459	126.189	58.8877	LOC100258071	PANC	PREDICTED: pantoate--beta-alanine ligase [Vitis vinifera]	GO:0004592,GO:0005524,GO:0005737,GO:0015940	pantoate-beta-alanine ligase activity|ATP binding|cytoplasm|pantothenate biosynthetic process	path:vvi00410,path:vvi00770	beta-Alanine metabolism|Pantothenate and CoA biosynthesis
VIT_212s0059g00560	29.2382	2.38695	56.0894	23.4984	4.55449	0.0248196	0.154768	Up	0.0554354	0.0384614	0	0.198244	0.575332	1.51301	LOC100255102	FIM5 {ECO:0000303|PubMed:21098731}; Synonyms=FIM2 {ECO:0000312|EMBL:AED94007.1}; At5g35700 {ECO:0000312|Araport:AT5G35700}; MXH1.5 {ECO:0000312|EMBL:BAB09267.1}	PREDICTED: fimbrin-5 [Vitis vinifera]	GO:0005829,GO:0005884,GO:0009846,GO:0009860,GO:0030036,GO:0032432,GO:0051015,GO:0051017,GO:0051639,GO:0051764	cytosol|actin filament|pollen germination|pollen tube growth|actin cytoskeleton organization|actin filament bundle|actin filament binding|actin filament bundle assembly|actin filament network formation|actin crosslink formation
VIT_214s0006g02630	113.177	9.24432	217.11	23.4857	4.55371	8.21494e-14	1.84176e-11	Up	0.221956	0.20906	0.276276	6.2433	4.46364	4.63389	LOC100241191	LRK10L-2.7 {ECO:0000303|PubMed:12805585}; Synonyms=LRK10L2 {ECO:0000303|PubMed:25510357}; At1g66930 {ECO:0000312|Araport:AT1G66930}; F1O19.1 {ECO:0000312|EMBL:AAF98207.1}, T4O24.2 {ECO:0000312|EMBL:AAG50593.1}	unnamed protein product, partial [Vitis vinifera]
VIT_202s0087g01010	19.6263	1.60558	37.647	23.4476	4.55137	2.36914e-06	8.80017e-05	Up	0	0.123176	0	1.73865	1.58304	1.20973	LOC104877547	CRK25; At4g05200; C17L7.120, C6L9.3	unnamed protein product, partial [Vitis vinifera]
VIT_212s0034g01310	3.53368	0.290744	6.77661	23.3078	4.54274	0.040525	0.210288	Up	0.0688916	0.216087	0.219413	0.720056	0.65323	0.450808	LOC100242860	N	unnamed protein product, partial [Vitis vinifera]	GO:0005524,GO:0005737,GO:0007165,GO:0009626,GO:0043531	ATP binding|cytoplasm|signal transduction|plant-type hypersensitive response|ADP binding
VIT_200s2776g00010	3.52483	0.290744	6.75892	23.2469	4.53897	0.0407075	0.210756	Up	0	0.0894647	0	0.428599	0.182721	0.218789	LOC100263919	SD113; Synonyms=CBRLK1, RKS2; At1g11350; T23J18.2	PREDICTED: G-type lectin S-receptor-like serine/threonine-protein kinase SD1-13, partial [Vitis vinifera]
VIT_203s0038g04680	370.643	30.6086	710.678	23.2182	4.53718	0.000943711	0.0135875	Up	1.88823	1.50872	0.521018	26.5941	13.01	4.06108	LOC100255484		PREDICTED: isoflavone reductase-like protein [Vitis vinifera]	GO:0005737,GO:0016491	cytoplasm|oxidoreductase activity
VIT_203s0038g04690	3663.41	303.14	7023.67	23.1697	4.53417	2.03809e-07	1.01339e-05	Up	0.862086	6.95662	10.9829	218.791	155.86	85.6333	LOC100255484		PREDICTED: isoflavone reductase-like protein [Vitis vinifera]	GO:0005737,GO:0016491	cytoplasm|oxidoreductase activity
VIT_211s0016g02210	244.611	20.3817	468.84	23.0029	4.52375	2.78097e-08	1.75013e-06	Up	0	0.254042	0.369049	5.28949	5.19238	10.8911	LOC100261004	GATA21; Synonyms=GNC; At5g56860; MPI10.2	PREDICTED: GATA transcription factor 21 isoform X1 [Vitis vinifera]	GO:0000977,GO:0001085,GO:0001228,GO:0003682,GO:0003700,GO:0005634,GO:0005667,GO:0006355,GO:0007623,GO:0008270,GO:0009416,GO:0009740,GO:0009910,GO:0010187,GO:0010255,GO:0010380,GO:0010468,GO:0030154,GO:0044212,GO:0051171	RNA polymerase II regulatory region sequence-specific DNA binding|RNA polymerase II transcription factor binding|transcriptional activator activity, RNA polymerase II transcription regulatory region sequence-specific DNA binding|chromatin binding|DNA binding transcription factor activity|nucleus|transcription factor complex|regulation of transcription, DNA-templated|circadian rhythm|zinc ion bind…
VIT_210s0003g04200	57.5694	4.81674	110.322	22.9039	4.51752	0.00183356	0.0230897	Up	0	0.154271	0.111976	3.64124	3.028	0.348435	LOC100266852	At1g06800; F4H5.11, F4H5_10	PREDICTED: phospholipase A1-Igamma1, chloroplastic-like [Vitis vinifera]	GO:0004806,GO:0008970,GO:0009507,GO:0016042,GO:0047714	triglyceride lipase activity|phosphatidylcholine 1-acylhydrolase activity|chloroplast|lipid catabolic process|galactolipase activity
VIT_209s0002g08880	25.9439	2.17771	49.7101	22.8267	4.51265	1.28145e-07	6.83169e-06	Up	0.209544	0	0	1.0445	2.25222	1.0589	LOC100242448	At1g80440; T21F11.23	PREDICTED: F-box/kelch-repeat protein At1g80440-like [Vitis vinifera]	GO:0005829,GO:0019005,GO:0030162,GO:0031625,GO:0042787,GO:0043161,GO:0080037,GO:2000762	cytosol|SCF ubiquitin ligase complex|regulation of proteolysis|ubiquitin protein ligase binding|protein ubiquitination involved in ubiquitin-dependent protein catabolic process|proteasome-mediated ubiquitin-dependent protein catabolic process|negative regulation of cytokinin-activated signaling pathway|regulation of phenylpropanoid metabolic process
VIT_210s0116g00750	17.4162	1.46669	33.3658	22.749	4.50773	4.2588e-06	0.000147501	Up	0	0	0	0.822162	0.385094	0.639178	LOC100263901	GES; Synonyms=LIS, TPS04; At1g61120; F11P17.15	unnamed protein product, partial [Vitis vinifera]	GO:0000287,GO:0000304,GO:0005737,GO:0009611,GO:0009617,GO:0009753,GO:0010333,GO:0016102,GO:0080013,GO:0080027	magnesium ion binding|response to singlet oxygen|cytoplasm|response to wounding|response to bacterium|response to jasmonic acid|terpene synthase activity|diterpenoid biosynthetic process|(E,E)-geranyllinalool synthase activity|response to herbivore	path:vvi00904	Diterpenoid biosynthesis
VIT_207s0005g04360	195.156	16.5128	373.798	22.6369	4.50061	4.40148e-14	1.02334e-11	Up	0.387541	0.341038	0.43033	6.32961	11.4964	11.132	LOC100259944		unnamed protein product, partial [Vitis vinifera]
VIT_218s0001g01440	622.199	52.6714	1191.73	22.6257	4.49989	2.29934e-17	8.31749e-15	Up	8.42944	1.56739	4.91403	89.4285	76.7051	125.541			hypothetical protein VITISV_011926 [Vitis vinifera]
VIT_212s0134g00480	436.561	37.0277	836.093	22.5802	4.49699	0.00182291	0.0229901	Up	0.672105	1.12629	1.14754	3.80039	25.3983	37.9724	LOC100256383	MYB14 {ECO:0000303|PubMed:9839469}; At2g31180 {ECO:0000312|Araport:AT2G31180}; F16D14.2 {ECO:0000312|EMBL:AAD20663.1}	PREDICTED: myb-related protein Myb4 [Vitis vinifera]	GO:0000981,GO:0001135,GO:0003700,GO:0005634,GO:0006351,GO:0006357,GO:0009409,GO:0009651,GO:0009723,GO:0009733,GO:0009751,GO:0009753,GO:0030154,GO:0043565,GO:0044212,GO:0045893,GO:0050826	RNA polymerase II transcription factor activity, sequence-specific DNA binding|transcription factor activity, RNA polymerase II transcription factor recruiting|DNA binding transcription factor activity|nucleus|transcription, DNA-templated|regulation of transcription from RNA polymerase II promoter|response to cold|response to salt stress|response to ethylene|response to auxin|response to salicyli…
VIT_200s0409g00070	21.3843	1.82039	40.9483	22.4942	4.49148	1.82143e-06	6.89838e-05	Up	0	0.557681	0.189654	1.57821	6.56399	2.99164	LOC100265431	At1g67520; F12B7.7, T1F15.1	PREDICTED: uncharacterized protein LOC100265431, partial [Vitis vinifera]
VIT_207s0205g00190	272.349	23.1979	521.499	22.4804	4.4906	1.17916e-15	3.52486e-13	Up	0.91417	0.902049	0.457874	13.1253	21.5042	20.1954	LOC100259543	BHLH25; Synonyms=EN29; At4g37850; T28I19.130	unnamed protein product, partial [Vitis vinifera]	GO:0003677,GO:0003700,GO:0005634,GO:0006351,GO:0006355,GO:0046983	DNA binding|DNA binding transcription factor activity|nucleus|transcription, DNA-templated|regulation of transcription, DNA-templated|protein dimerization activity
VIT_216s0050g02060	84.9254	7.26845	162.582	22.3682	4.48338	2.59484e-05	0.000694632	Up	0.346918	0.538171	0.220421	12.0358	6.89312	4.28129	LOC100250224	LRK10 {ECO:0000312|EMBL:AAC49629.1}	PREDICTED: glycerophosphodiester phosphodiesterase protein kinase domain-containing GDPDL2-like [Vitis vinifera]	GO:0004674,GO:0005524,GO:0005886,GO:0016021	protein serine/threonine kinase activity|ATP binding|plasma membrane|integral component of membrane
VIT_207s0191g00020	4.21673	0.361092	8.07237	22.3554	4.48255	0.0196866	0.132315	Up	0.154469	0	0	0.957875	1.28505	0.652591	LOC100852871		PREDICTED: ABC transporter G family member 11-like [Vitis vinifera]
VIT_209s0054g00900	752.541	64.5552	1440.53	22.3147	4.47992	1.07294e-07	5.80638e-06	Up	0.394749	0.377722	0.658768	12.9891	10.5122	4.5439	LOC100241090	At3g50940 {ECO:0000312|EMBL:AEE78729.1}; F18B3.220 {ECO:0000312|EMBL:CAB42923.1}	unnamed protein product, partial [Vitis vinifera]	GO:0005524,GO:0009651,GO:0016887	ATP binding|response to salt stress|ATPase activity
VIT_219s0014g02770	1873.61	160.784	3586.43	22.306	4.47936	2.23107e-17	8.23854e-15	Up	0.903783	2.30366	1.55602	36.1456	41.3682	28.0166	LOC100267446		unnamed protein product, partial [Vitis vinifera]
VIT_218s0001g05890	643.667	55.2943	1232.04	22.2815	4.47777	2.06718e-11	2.71764e-09	Up	1.59333	3.1286	2.09972	74.7123	76.3681	37.2461	LOC100253356	ERF021; At1g71450; F26A9.17	PREDICTED: ethylene-responsive transcription factor ERF021 [Vitis vinifera]	GO:0003677,GO:0003700,GO:0005634,GO:0006351,GO:0009873	DNA binding|DNA binding transcription factor activity|nucleus|transcription, DNA-templated|ethylene-activated signaling pathway
VIT_218s0122g00520	17.7601	1.52965	33.9905	22.2211	4.47386	5.75117e-05	0.00132976	Up	0	0.105998	0.0268247	0.672785	1.23573	0.463064	LOC100263789	LAC14; At5g09360; T5E8.160	hypothetical protein VITISV_034857 [Vitis vinifera]	GO:0005507,GO:0016722,GO:0046274,GO:0048046,GO:0052716	copper ion binding|oxidoreductase activity, oxidizing metal ions|lignin catabolic process|apoplast|hydroquinone:oxygen oxidoreductase activity
VIT_206s0061g01490	1867.78	161.099	3574.47	22.188	4.47171	2.00932e-17	7.64456e-15	Up	0.576403	1.9204	1.69107	36.8949	35.3732	26.6697	LOC100253418	PDR2	PREDICTED: pleiotropic drug resistance protein 2-like [Vitis vinifera]	GO:0005524,GO:0016021,GO:0016887	ATP binding|integral component of membrane|ATPase activity
VIT_204s0023g02240	341.627	29.5374	653.717	22.1318	4.46805	1.63903e-06	6.29297e-05	Up	0	0.116505	0.357741	16.4305	11.6469	5.34191	LOC100242811	SAMT	PREDICTED: salicylate carboxymethyltransferase isoform X1 [Vitis vinifera]	GO:0008168,GO:0046872	methyltransferase activity|metal ion binding
VIT_211s0206g00140	7.58505	0.657417	14.5127	22.0753	4.46436	0.00177107	0.0224264	Up	0	0.0207878	0.0208692	0.186398	0.345071	0.359164	LOC100247394	GDPDL7 {ECO:0000303|PubMed:21323773}; Synonyms=GDPL6 {ECO:0000303|PubMed:18718934}, SVL5 {ECO:0000303|PubMed:18718934}; At5g58170 {ECO:0000312|Araport:AT5G58170}; MCK7.4 {ECO:0000312|EMBL:BAA96908.1}	PREDICTED: glycerophosphodiester phosphodiesterase GDPDL7 [Vitis vinifera]	GO:0006071,GO:0006629,GO:0008889,GO:0031225,GO:0048046	glycerol metabolic process|lipid metabolic process|glycerophosphodiester phosphodiesterase activity|anchored component of membrane|apoplast
VIT_204s0008g01470	115.476	10.0538	220.898	21.9717	4.45757	4.82956e-13	9.11806e-11	Up	0.0754348	0.335398	0.160656	4.01474	4.45816	3.71442	LOC100266400	WRKY50; At5g26170; T19G15.20	PREDICTED: probable WRKY transcription factor 50 [Vitis vinifera]	GO:0003700,GO:0005634,GO:0006351,GO:0009867,GO:0043565,GO:0050832	DNA binding transcription factor activity|nucleus|transcription, DNA-templated|jasmonic acid mediated signaling pathway|sequence-specific DNA binding|defense response to fungus
VIT_201s0011g04570	4.20025	0.366673	8.03382	21.91	4.45352	0.0198526	0.133253	Up	0	0	0.256367	0.262152	0.989334	2.03758
VIT_203s0132g00090	62.2534	5.45922	119.048	21.8067	4.4467	3.4396e-05	0.00087506	Up	0.144735	0.20421	0.181804	3.63831	5.02021	1.56762	LOC100245618		PREDICTED: uncharacterized protein LOC100245618 isoform X2 [Vitis vinifera]
VIT_203s0017g01990	2403.77	211.07	4596.47	21.7771	4.44474	2.42777e-07	1.17234e-05	Up	14.681	0.576813	0.765887	193.643	120.575	78.7731	LOC104878931	GT3 {ECO:0000312|EMBL:AAU09444.1}	PREDICTED: anthocyanidin 3-O-glucosyltransferase 6-like [Vitis vinifera]	GO:0008152,GO:0016758	metabolic process|transferase activity, transferring hexosyl groups
VIT_204s0069g00970	101.354	8.92607	193.781	21.7096	4.44026	7.84575e-13	1.37767e-10	Up	0	0.30167	0.881071	5.59216	8.14107	9.46164	LOC100244369	WRKY51; At5g64810; MXK3.3	unnamed protein product, partial [Vitis vinifera]	GO:0003700,GO:0005634,GO:0006351,GO:0009867,GO:0042742,GO:0043565,GO:0050832	DNA binding transcription factor activity|nucleus|transcription, DNA-templated|jasmonic acid mediated signaling pathway|defense response to bacterium|sequence-specific DNA binding|defense response to fungus
VIT_200s0207g00010	32.8756	2.91106	62.8402	21.5867	4.43207	1.79865e-08	1.19167e-06	Up	0.0867411	0	0.0659171	1.24247	0.884066	1.76038	LOC100249378	HHT1; Synonyms=ASFT; At5g41040; MEE6.11	PREDICTED: omega-hydroxypalmitate O-feruloyl transferase [Vitis vinifera]	GO:0010345,GO:0050734,GO:0052325,GO:0102406	suberin biosynthetic process|hydroxycinnamoyltransferase activity|cell wall pectin biosynthetic process|omega-hydroxypalmitate O-sinapoyl transferase activity	path:vvi00073	Cutin, suberine and wax biosynthesis
VIT_215s0046g01140	2910.02	257.898	5562.14	21.5672	4.43077	2.3187e-17	8.31749e-15	Up	2.02827	4.62588	3.51663	69.2327	93.442	57.4114	LOC100263619	WRKY53; At4g23810; F9D16.280	unnamed protein product, partial [Vitis vinifera]	GO:0003677,GO:0003700,GO:0005634,GO:0006351,GO:0009507,GO:0009751,GO:0009816,GO:0010150,GO:0010193,GO:0010200,GO:0031347,GO:0042542,GO:0043565,GO:0045893	DNA binding|DNA binding transcription factor activity|nucleus|transcription, DNA-templated|chloroplast|response to salicylic acid|defense response to bacterium, incompatible interaction|leaf senescence|response to ozone|response to chitin|regulation of defense response|response to hydrogen peroxide|sequence-specific DNA binding|positive regulation of transcription, DNA-templated
VIT_210s0003g04910	419.44	37.1901	801.69	21.5566	4.43005	5.38313e-07	2.38817e-05	Up	0.722676	0.378771	0.302831	12.7566	7.49989	5.34104	LOC100243859	CAD	PREDICTED: probable mannitol dehydrogenase [Vitis vinifera]	GO:0008270,GO:0046029	zinc ion binding|mannitol dehydrogenase activity	path:vvi00940	Phenylpropanoid biosynthesis
VIT_213s0067g01680	1120.58	100.089	2141.08	21.3918	4.41898	2.26384e-09	1.79322e-07	Up	0.960862	2.24609	1.37396	45.3268	36.5451	20.3463	LOC100251909		PREDICTED: peptide-N4-(N-acetyl-beta-glucosaminyl)asparagine amidase A [Vitis vinifera]	GO:0000224	peptide-N4-(N-acetyl-beta-glucosaminyl)asparagine amidase activity
VIT_212s0028g01630	84.7275	7.58152	161.873	21.351	4.41624	6.60204e-12	9.69458e-10	Up	0.0445104	0.153329	0.141299	2.63221	2.88902	1.59345	LOC100262615	SD25; At4g32300; F10M6.60, F8B4.10	PREDICTED: G-type lectin S-receptor-like serine/threonine-protein kinase SD2-5 [Vitis vinifera]
VIT_208s0040g01770	856.762	76.9685	1636.56	21.2627	4.41025	1.99378e-16	6.41845e-14	Up	0.36593	1.26747	0.421154	14.4043	17.1869	14.4005	LOC100244894	CNGC15C {ECO:0000303|PubMed:27230377}; MTR_2g094860 {ECO:0000312|EnsemblPlants:KEH39345}	PREDICTED: putative cyclic nucleotide-gated ion channel 15 [Vitis vinifera]	GO:0005249,GO:0016021,GO:0031965,GO:0044325	voltage-gated potassium channel activity|integral component of membrane|nuclear membrane|ion channel binding	path:vvi04626	Plant-pathogen interaction
VIT_204s0008g05980	12.0395	1.08328	22.9957	21.2279	4.40789	0.000393431	0.00672145	Up	0	0	0	0	0	0	LOC104879026	APM1; At4g33090; F4I10_20	unnamed protein product, partial [Vitis vinifera]	GO:0004177,GO:0005783,GO:0005829,GO:0005886,GO:0008270,GO:0009926,GO:0010013,GO:0031090,GO:0042277,GO:0043171,GO:0070006	aminopeptidase activity|endoplasmic reticulum|cytosol|plasma membrane|zinc ion binding|auxin polar transport|N-1-naphthylphthalamic acid binding|organelle membrane|peptide binding|peptide catabolic process|metalloaminopeptidase activity
VIT_200s0484g00005	4.06611	0.366673	7.76555	21.1784	4.40452	0.023331	0.148616	Up	0	0	0	0	0.2937	0.110403	LOC104877374	At1g11410; T23J18.8	PREDICTED: G-type lectin S-receptor-like serine/threonine-protein kinase At1g11410 [Vitis vinifera]
VIT_207s0141g00120	103.573	9.34273	197.803	21.1719	4.40408	3.35933e-09	2.60348e-07	Up	0	1.76429	0	7.04935	9.4773	3.63799	LOC104877823		unnamed protein product, partial [Vitis vinifera]
VIT_219s0014g04176	8.12497	0.733346	15.5166	21.1586	4.40317	0.00109856	0.0153591	Up	0	0	0.104441	0.72577	1.22093	0.584711		At4g27290; M4I22.100	PREDICTED: S-locus-specific glycoprotein S13-like [Vitis vinifera]
VIT_209s0070g00620	20.8561	1.88516	39.8269	21.1266	4.40099	2.49181e-06	9.18785e-05	Up	0.0636994	0.163622	0	1.4288	1.09604	1.47416	LOC100255021		PREDICTED: LRR receptor-like serine/threonine-protein kinase GSO2 isoform X3 [Vitis vinifera]
VIT_207s0205g00180	60.0269	5.44248	114.611	21.0587	4.39634	1.15957e-10	1.26595e-08	Up	0.265203	0.102656	0.0343925	2.8064	4.38148	2.44135	LOC100254129	BHLH25; Synonyms=EN29; At4g37850; T28I19.130	unnamed protein product, partial [Vitis vinifera]	GO:0003677,GO:0003700,GO:0005634,GO:0006351,GO:0006355,GO:0046983	DNA binding|DNA binding transcription factor activity|nucleus|transcription, DNA-templated|regulation of transcription, DNA-templated|protein dimerization activity
VIT_201s0010g01190	8.05627	0.733346	15.3792	20.9713	4.39034	0.0105589	0.086166	Up	0	0	0.14064	3.57953	1.36468	0.994429	LOC104878148		unnamed protein product, partial [Vitis vinifera]
VIT_202s0033g00910	15.8542	1.44437	30.264	20.9531	4.38909	0.00640225	0.0599182	Up	0.303508	0	0	1.46048	1.20164	0.0805737	LOC100248567	KIN14F {ECO:0000305}; Os03g0301800 {ECO:0000312|EMBL:BAS83776.1}, LOC_Os03g18980 {ECO:0000312|EMBL:ABF95490.1}; OsJ_10528 {ECO:0000312|EMBL:EEE58899.1}	unnamed protein product, partial [Vitis vinifera]	GO:0003777,GO:0005524,GO:0005874,GO:0007018,GO:0008017	microtubule motor activity|ATP binding|microtubule|microtubule-based movement|microtubule binding
VIT_207s0151g00260	18.1942	1.66476	34.7237	20.858	4.38253	0.000106468	0.00224656	Up	0.0802708	0.0782617	0	1.61242	0.888904	0.446411	LOC100246774	At4g13010; F25G13_100	PREDICTED: putative quinone-oxidoreductase homolog, chloroplastic [Vitis vinifera]	GO:0005773,GO:0005886,GO:0009507,GO:0009535,GO:0009706,GO:0009941,GO:0016491	vacuole|plasma membrane|chloroplast|chloroplast thylakoid membrane|chloroplast inner membrane|chloroplast envelope|oxidoreductase activity	path:vvi00592	alpha-Linolenic acid metabolism
VIT_206s0004g05270	792.054	72.6463	1511.46	20.8058	4.37891	3.7838e-07	1.74013e-05	Up	5.73912	3.40422	1.14027	112.518	77.9668	40.9845	LOC100255273	ZFP10 {ECO:0000303|PubMed:12154136}; At2g37740 {ECO:0000312|Araport:AT2G37740}	PREDICTED: transcriptional regulator SUPERMAN-like [Vitis vinifera]	GO:0003676,GO:0003700,GO:0005634,GO:0006351,GO:0006355,GO:0007275,GO:0040008,GO:0046872	nucleic acid binding|DNA binding transcription factor activity|nucleus|transcription, DNA-templated|regulation of transcription, DNA-templated|multicellular organism development|regulation of growth|metal ion binding
VIT_219s0015g00050	2781.89	255.386	5308.4	20.7858	4.37753	0.000112413	0.00235616	Up	5.95688	0.717611	0.715585	96.7723	44.3579	31.2437	LOC100254999	ABCC3; Synonyms=EST2, MRP3; At3g13080; MJG19.3	PREDICTED: ABC transporter C family member 3-like [Vitis vinifera]	GO:0000325,GO:0005524,GO:0005773,GO:0005774,GO:0008559,GO:0009506,GO:0010290,GO:0015431,GO:0016021,GO:0042626,GO:0048046	plant-type vacuole|ATP binding|vacuole|vacuolar membrane|xenobiotic transmembrane transporting ATPase activity|plasmodesma|chlorophyll catabolite transmembrane transporter activity|glutathione S-conjugate-exporting ATPase activity|integral component of membrane|ATPase activity, coupled to transmembrane movement of substances|apoplast
VIT_216s0022g01080	7.08241	0.657417	13.5074	20.5462	4.3608	0.0028214	0.0324532	Up	0	0	0	0.195557	0.117264	0.521028	LOC104882139	ALS SURA	PREDICTED: acetolactate synthase 2, chloroplastic-like [Vitis vinifera]	GO:0000287,GO:0003984,GO:0009097,GO:0009099,GO:0009507,GO:0009635,GO:0030976,GO:0050660	magnesium ion binding|acetolactate synthase activity|isoleucine biosynthetic process|valine biosynthetic process|chloroplast|response to herbicide|thiamine pyrophosphate binding|flavin adenine dinucleotide binding	path:vvi00290,path:vvi00650,path:vvi00660,path:vvi00770	Valine, leucine and isoleucine biosynthesis|Butanoate metabolism|C5-Branched dibasic acid metabolism|Pantothenate and CoA biosynthesis
VIT_202s0025g04480	198.096	18.3887	377.804	20.5454	4.36074	0.0039011	0.0412449	Up	0.224711	0.386291	0.187704	1.26679	5.72114	9.55041	LOC104881794		PREDICTED: uncharacterized protein LOC104881794 [Vitis vinifera]
VIT_216s0013g01090	74.7432	6.95382	142.533	20.497	4.35734	1.60115e-11	2.13856e-09	Up	0	0.160577	0.418429	3.44151	2.95682	3.6013	LOC100261410	ERF5; Synonyms=ERF-4, ERF4	PREDICTED: ethylene-responsive transcription factor 5-like [Vitis vinifera]	GO:0003677,GO:0003700,GO:0005634,GO:0006351,GO:0006952,GO:0009873	DNA binding|DNA binding transcription factor activity|nucleus|transcription, DNA-templated|defense response|ethylene-activated signaling pathway
VIT_216s0098g00780	12.4811	1.16298	23.7992	20.464	4.35502	0.000372785	0.00643785	Up	0	0.029805	0	0.501358	0.190784	0.189373	LOC100246990	ILL5; Os04g0521800, LOC_Os04g44110; OSJNBa0019D11.19	PREDICTED: IAA-amino acid hydrolase ILR1-like 5 [Vitis vinifera]	GO:0008152,GO:0016787	metabolic process|hydrolase activity
VIT_205s0165g00290	26.4504	2.46665	50.4342	20.4464	4.35378	2.3188e-05	0.000632194	Up	0	0.155016	0	1.96058	0.909212	0.694693	LOC104879449	ACD6 {ECO:0000303|PubMed:10488236}; At4g14400 {ECO:0000312|EMBL:AEE83439.1}; dl3240w {ECO:0000312|EMBL:CAB10219.1}, FCAALL.190 {ECO:0000312|EMBL:CAB78482.1}	PREDICTED: ankyrin repeat-containing protein At5g02620-like [Vitis vinifera]	GO:0005887,GO:0008219,GO:0009416,GO:0009615,GO:0009617,GO:0009751,GO:0009816,GO:0016020,GO:0016567,GO:0030176,GO:0050826,GO:0071446,GO:1900150,GO:1900426,GO:1902290,GO:2000031	integral component of plasma membrane|cell death|response to light stimulus|response to virus|response to bacterium|response to salicylic acid|defense response to bacterium, incompatible interaction|membrane|protein ubiquitination|integral component of endoplasmic reticulum membrane|response to freezing|cellular response to salicylic acid stimulus|regulation of defense response to fungus|positive…
VIT_212s0028g01720	635.353	59.3258	1211.38	20.4191	4.35185	6.53547e-06	0.000211749	Up	1.35876	3.6285	2.60319	24.7211	68.5916	81.662	LOC100260838		PREDICTED: uncharacterized protein LOC100260838 [Vitis vinifera]
VIT_214s0066g02070	206.017	19.2827	392.752	20.368	4.34823	3.25584e-06	0.000116459	Up	0.17164	0.0526875	0.0271749	9.58987	8.51874	2.1874	LOC100257701	At3g28600 {ECO:0000312|EMBL:AEE77464.1}; MZN14.6 {ECO:0000312|EMBL:BAB02175.1}	PREDICTED: probable mitochondrial chaperone BCS1-B isoform X1 [Vitis vinifera]	GO:0005524,GO:0009651,GO:0016887	ATP binding|response to salt stress|ATPase activity
VIT_219s0015g00110	7.69398	0.722184	14.6658	20.3075	4.34394	0.0067984	0.0628567	Up	0.05046	0	0	0.561238	0.0270439	0.537994	LOC100263449	CYP71D55	PREDICTED: premnaspirodiene oxygenase-like [Vitis vinifera]	GO:0004497,GO:0005506,GO:0016021,GO:0016705,GO:0020037	monooxygenase activity|iron ion binding|integral component of membrane|oxidoreductase activity, acting on paired donors, with incorporation or reduction of molecular oxygen|heme binding
VIT_215s0024g01670	1032.65	97.3451	1967.95	20.2162	4.33744	1.35372e-07	7.14114e-06	Up	0.596866	2.18607	3.43321	55.5201	52.4573	19.8472	LOC100247260	CRK25; At4g05200; C17L7.120, C6L9.3	unnamed protein product, partial [Vitis vinifera]
VIT_213s0074g00330	6.89674	0.651836	13.1416	20.161	4.33349	0.00550925	0.0538814	Up	0	0	0	0.351858	0.23713	0	LOC100854584		PREDICTED: uncharacterized protein LOC104881171 [Vitis vinifera]
VIT_200s1557g00020	13.7792	1.30367	26.2547	20.139	4.33192	0.000753023	0.0113701	Up	0.0852232	0.129146	0	1.91894	0.764498	0.916069	LOC104878269	LECRK71; At4g04960; T32N4.9	hypothetical protein VITISV_005356 [Vitis vinifera]
VIT_204s0023g02230	86.3116	8.20011	164.423	20.0513	4.32563	0.000223727	0.00419013	Up	0.0359857	0.110045	0.714268	8.09884	4.52651	1.38676	LOC100242722	SAMT	PREDICTED: salicylate carboxymethyltransferase-like isoform X1 [Vitis vinifera]	GO:0008168,GO:0046872	methyltransferase activity|metal ion binding
VIT_212s0134g00040	10.7789	1.02409	20.5337	20.0507	4.32558	0.0002679	0.00486053	Up	0	0	0.0399884	0.0989034	0.159443	0.200017	LOC100265475	TPS12; RCOM_0058130	hypothetical protein VITISV_021172 [Vitis vinifera]	GO:0000287,GO:0008152,GO:0010333	magnesium ion binding|metabolic process|terpene synthase activity	path:vvi00900	Terpenoid backbone biosynthesis
VIT_204s0008g04852	54.8112	5.2165	104.406	20.0146	4.32298	0.00351074	0.0381319	Up	0.405849	0.146304	0.0969898	9.13933	1.54986	4.57576	LOC104879016		PREDICTED: uncharacterized protein LOC104879016 [Vitis vinifera]
VIT_216s0050g02510	556.556	52.9951	1060.12	20.0041	4.32222	4.18413e-09	3.18374e-07	Up	0.139489	0.575237	1.31764	18.1365	19.319	8.001	LOC100256922	WRKY53; At4g23810; F9D16.280	PREDICTED: probable WRKY transcription factor 53 [Vitis vinifera]	GO:0003677,GO:0003700,GO:0005634,GO:0006351,GO:0009507,GO:0009751,GO:0009816,GO:0010150,GO:0010193,GO:0010200,GO:0031347,GO:0042542,GO:0043565,GO:0045893	DNA binding|DNA binding transcription factor activity|nucleus|transcription, DNA-templated|chloroplast|response to salicylic acid|defense response to bacterium, incompatible interaction|leaf senescence|response to ozone|response to chitin|regulation of defense response|response to hydrogen peroxide|sequence-specific DNA binding|positive regulation of transcription, DNA-templated
VIT_214s0036g00460	121.616	11.6482	231.584	19.8816	4.31336	2.93116e-06	0.000105749	Up	0	2.94066	1.18882	20.0425	9.67566	10.345	LOC100251790	MYB4; Synonyms=LTR1; Os04g0517100, LOC_Os04g43680; OSJNBa0073E02.6	unnamed protein product, partial [Vitis vinifera]	GO:0000981,GO:0001135,GO:0005634,GO:0006351,GO:0006357,GO:0009409,GO:0030154,GO:0043565,GO:0044212,GO:0045893	RNA polymerase II transcription factor activity, sequence-specific DNA binding|transcription factor activity, RNA polymerase II transcription factor recruiting|nucleus|transcription, DNA-templated|regulation of transcription from RNA polymerase II promoter|response to cold|cell differentiation|sequence-specific DNA binding|transcription regulatory region DNA binding|positive regulation of transcr…
VIT_205s0020g03240	130.433	12.5057	248.361	19.8598	4.31178	4.57245e-08	2.73367e-06	Up	0.0335326	0.15208	0.427935	4.66829	5.93205	2.44246	LOC100263125	LECRK4 {ECO:0000303|PubMed:25485617}; Os04g0202800 {ECO:0000312|EMBL:BAF14142.2}, LOC_Os04g12600 {ECO:0000305}; OsJ_13808 {ECO:0000312|EMBL:EAZ29749.1}, OSJNBb0005B05.8 {ECO:0000312|EMBL:CAE03341.2}	PREDICTED: G-type lectin S-receptor-like serine/threonine-protein kinase RLK1 [Vitis vinifera]	GO:0004674,GO:0005524,GO:0005886,GO:0006468,GO:0016021,GO:0030246	protein serine/threonine kinase activity|ATP binding|plasma membrane|protein phosphorylation|integral component of membrane|carbohydrate binding
VIT_214s0066g02090	80.9676	7.76466	154.171	19.8554	4.31146	0.00224912	0.0271126	Up	0.0804809	0.169054	0.086765	4.85185	2.20194	0.51535	LOC100257701	AATP1; Synonyms=ASD {ECO:0000303|PubMed:21359673}; At5g40010 {ECO:0000312|EMBL:AED94501.1}; MYH19.21 {ECO:0000312|EMBL:BAB10225.1}	PREDICTED: probable mitochondrial chaperone BCS1-B isoform X1 [Vitis vinifera]	GO:0005524,GO:0005739,GO:0005783,GO:0009409,GO:0009414,GO:0009651,GO:0009737,GO:0010154,GO:0010431,GO:0016021,GO:0016887,GO:0031966	ATP binding|mitochondrion|endoplasmic reticulum|response to cold|response to water deprivation|response to salt stress|response to abscisic acid|fruit development|seed maturation|integral component of membrane|ATPase activity|mitochondrial membrane
VIT_201s0010g02950	589.793	56.5667	1123.02	19.853	4.31129	2.21028e-08	1.43411e-06	Up	1.44654	2.47042	3.57922	47.0854	71.2915	33.2501	LOC100244321		PREDICTED: probable calcium-binding protein CML31 [Vitis vinifera]			path:vvi04626	Plant-pathogen interaction
VIT_213s0064g01460	738.676	70.8839	1406.47	19.8419	4.31048	1.12971e-16	3.88589e-14	Up	0	0	0	0	558.111	0
VIT_209s0002g00900	6.79026	0.651836	12.9287	19.8342	4.30992	0.00378559	0.0405058	Up	0	0.0167285	0	0.173389	0.307489	0.14525	LOC100853121	PRK3 {ECO:0000303|PubMed:12139002}; At3g42880 {ECO:0000312|Araport:AT3G42880}; F18P9.40 {ECO:0000312|EMBL:CAB86675.1}	PREDICTED: probable inactive leucine-rich repeat receptor-like protein kinase At5g20690 [Vitis vinifera]	GO:0004674,GO:0005524,GO:0009506,GO:0016021,GO:0080092	protein serine/threonine kinase activity|ATP binding|plasmodesma|integral component of membrane|regulation of pollen tube growth
VIT_208s0058g00690	10749.1	1039.71	20458.4	19.6771	4.29845	3.16428e-11	3.93343e-09	Up	6.64026	7.68278	8.3933	196.046	188.128	96.9497	LOC109123048	WRKY33; At2g38470; T19C21.4	unnamed protein product, partial [Vitis vinifera]	GO:0003700,GO:0005634,GO:0006351,GO:0006970,GO:0009408,GO:0009409,GO:0009414,GO:0009651,GO:0010120,GO:0010200,GO:0010508,GO:0034605,GO:0042742,GO:0043565,GO:0044212,GO:0050832,GO:0070370	DNA binding transcription factor activity|nucleus|transcription, DNA-templated|response to osmotic stress|response to heat|response to cold|response to water deprivation|response to salt stress|camalexin biosynthetic process|response to chitin|positive regulation of autophagy|cellular response to heat|defense response to bacterium|sequence-specific DNA binding|transcription regulatory region DNA …	path:vvi04016,path:vvi04626	MAPK signaling pathway - plant|Plant-pathogen interaction
VIT_214s0081g00190	106.616	10.3333	202.898	19.6353	4.29538	3.62752e-12	5.72874e-10	Up	0.644806	2.16269	1.03735	28.2217	29.1966	16.9308			PREDICTED: uncharacterized protein LOC104881471 [Vitis vinifera]
VIT_213s0019g01372	198.946	19.3164	378.576	19.5987	4.29269	0.00102444	0.0145579	Up	0.857696	1.36977	0.432376	25.4183	16.1626	3.59186	LOC104881134		PREDICTED: uncharacterized protein LOC104881134 [Vitis vinifera]
VIT_200s0895g00010	6.76992	0.657417	12.8824	19.5955	4.29245	0.00381875	0.0407171	Up	0	0.0657626	0.0222413	0.290179	0.509873	0.529163	LOC100854753	exgA; Synonyms=exg1; AO090003000990	PREDICTED: glucan 1,3-beta-glucosidase A [Vitis vinifera]	GO:0000272,GO:0000935,GO:0004338,GO:0005576,GO:0046557,GO:0046872,GO:0070879,GO:1904541,GO:1990819	polysaccharide catabolic process|division septum|glucan exo-1,3-beta-glucosidase activity|extracellular region|glucan endo-1,6-beta-glucosidase activity|metal ion binding|fungal-type cell wall beta-glucan metabolic process|fungal-type cell wall disassembly involved in conjugation with cellular fusion|actin fusion focus
VIT_207s0005g05960	156.323	15.2087	297.438	19.5571	4.28962	0.00122743	0.0167141	Up	0.823182	0.130196	0.15924	8.89893	12.0501	1.76489	LOC100263730	CKX3; At5g56970; MHM17.8	PREDICTED: cytokinin dehydrogenase 3 [Vitis vinifera]	GO:0005773,GO:0005783,GO:0008131,GO:0009823,GO:0016614,GO:0019139,GO:0050660	vacuole|endoplasmic reticulum|primary amine oxidase activity|cytokinin catabolic process|oxidoreductase activity, acting on CH-OH group of donors|cytokinin dehydrogenase activity|flavin adenine dinucleotide binding	path:vvi00908	Zeatin biosynthesis
VIT_218s0001g00220	55.918	5.4648	106.371	19.4648	4.28279	4.22942e-10	4.08464e-08	Up	0.192876	0.244988	0.247683	5.33874	5.29135	2.69785	LOC100255869		PREDICTED: uncharacterized protein LOC100255869 [Vitis vinifera]
VIT_211s0016g03840	3.74206	0.366673	7.11744	19.4108	4.27879	0.0331822	0.186149	Up	0	0	0	0	0	0	LOC100247419		unnamed protein product, partial [Vitis vinifera]
VIT_216s0050g02330	265.6	26.1147	505.086	19.341	4.27359	2.19412e-08	1.43102e-06	Up	0.144947	0.343179	0.183327	6.23511	4.73151	2.5626	LOC100267290	MAA3; At4g15570; dl3825w	PREDICTED: helicase sen1-like isoform X2 [Vitis vinifera]	GO:0004386,GO:0005524,GO:0005634,GO:0009553,GO:0009875,GO:0010183	helicase activity|ATP binding|nucleus|embryo sac development|pollen-pistil interaction|pollen tube guidance
VIT_218s0001g00030	7.4145	0.733346	14.0956	19.221	4.26461	0.0159279	0.114404	Up	0	0	0.080628	0.038589	0.268707	0.525106	LOC100252239	CYP87A3; Os04g0570000, LOC_Os04g48170; OSJNBa0088I22.16	PREDICTED: cytochrome P450 87A3-like [Vitis vinifera]	GO:0004497,GO:0005506,GO:0007275,GO:0010268,GO:0016021,GO:0016125,GO:0016132,GO:0016705,GO:0020037,GO:0030659	monooxygenase activity|iron ion binding|multicellular organism development|brassinosteroid homeostasis|integral component of membrane|sterol metabolic process|brassinosteroid biosynthetic process|oxidoreductase activity, acting on paired donors, with incorporation or reduction of molecular oxygen|heme binding|cytoplasmic vesicle membrane
VIT_210s0003g04230	95.1159	9.40891	180.823	19.2183	4.26441	0.000265845	0.00483723	Up	0.565069	0.141184	0.0287156	6.80474	7.15915	1.50891	LOC100251427	At1g06800; F4H5.11, F4H5_10	PREDICTED: phospholipase A1-Igamma1, chloroplastic-like [Vitis vinifera]	GO:0004806,GO:0008970,GO:0009507,GO:0016042,GO:0047714	triglyceride lipase activity|phosphatidylcholine 1-acylhydrolase activity|chloroplast|lipid catabolic process|galactolipase activity
VIT_205s0020g03220	15.4509	1.52965	29.3721	19.2018	4.26317	4.17216e-05	0.0010281	Up	0	0.248195	0	1.02356	1.59408	1.35703	LOC100263125	LECRK1 {ECO:0000303|PubMed:25485617}; Synonyms=LECRK {ECO:0000303|PubMed:24033867}; OsI_14840 {ECO:0000312|EMBL:EAY93041.1}	PREDICTED: G-type lectin S-receptor-like serine/threonine-protein kinase RLK1 [Vitis vinifera]	GO:0004674,GO:0005524,GO:0006952,GO:0016021,GO:0030246	protein serine/threonine kinase activity|ATP binding|defense response|integral component of membrane|carbohydrate binding
VIT_216s0013g01080	5105.69	505.499	9705.87	19.2006	4.26308	1.33865e-16	4.48181e-14	Up	5.99266	18.5549	19.7858	374.9	300.458	248.019	LOC100259623	ERF5; Synonyms=ERF-4, ERF4	PREDICTED: ethylene-responsive transcription factor ERF104-like [Vitis vinifera]	GO:0003677,GO:0003700,GO:0005634,GO:0006351,GO:0006952,GO:0009873	DNA binding|DNA binding transcription factor activity|nucleus|transcription, DNA-templated|defense response|ethylene-activated signaling pathway
VIT_213s0019g01190	6.6351	0.657417	12.6128	19.1853	4.26193	0.00440452	0.0453454	Up	0	0.0515156	0.0530128	0.307899	0.361172	0.421627	LOC100852743	TBL38; At1g29050; F28N24.24	PREDICTED: protein trichome birefringence-like 38 [Vitis vinifera]	GO:0005794,GO:0016021,GO:0016413,GO:0071554	Golgi apparatus|integral component of membrane|O-acetyltransferase activity|cell wall organization or biogenesis
VIT_202s0025g01240	673.68	66.758	1280.6	19.1828	4.26174	2.09669e-07	1.03842e-05	Up	0.333968	1.29349	2.37926	12.7681	35.6695	38.0978	LOC109121674	AS	unnamed protein product, partial [Vitis vinifera]	GO:0008152,GO:0050505	metabolic process|hydroquinone glucosyltransferase activity
VIT_204s0044g00660	75.9141	7.52414	144.304	19.1788	4.26144	6.47761e-08	3.77385e-06	Up	0.0482417	0.073308	0.29936	3.75159	3.29315	1.55716	LOC100264417	LECRK4 {ECO:0000303|PubMed:25485617}; Os04g0202800 {ECO:0000312|EMBL:BAF14142.2}, LOC_Os04g12600 {ECO:0000305}; OsJ_13808 {ECO:0000312|EMBL:EAZ29749.1}, OSJNBb0005B05.8 {ECO:0000312|EMBL:CAE03341.2}	PREDICTED: G-type lectin S-receptor-like serine/threonine-protein kinase RLK1 [Vitis vinifera]	GO:0004674,GO:0005524,GO:0005886,GO:0006468,GO:0016021,GO:0030246	protein serine/threonine kinase activity|ATP binding|plasma membrane|protein phosphorylation|integral component of membrane|carbohydrate binding
VIT_201s0026g02400	9209.6	917.406	17501.8	19.0775	4.2538	9.77493e-06	0.000298505	Up	53.5339	37.6554	30.5103	1340.08	775.613	445.463	LOC100263691	GSTU10; At1g74590; F1M20.27	unnamed protein product, partial [Vitis vinifera]	GO:0004364,GO:0005737,GO:0005829,GO:0006749,GO:0009407	glutathione transferase activity|cytoplasm|cytosol|glutathione metabolic process|toxin catabolic process	path:vvi00480	Glutathione metabolism
VIT_219s0015g00010	515.037	51.3534	978.721	19.0585	4.25237	7.21738e-07	3.08736e-05	Up	1.41405	0.100816	0.117089	18.2721	11.4779	6.69512	LOC100254999	ABCC3; Synonyms=EST2, MRP3; At3g13080; MJG19.3	PREDICTED: ABC transporter C family member 3-like [Vitis vinifera]	GO:0000325,GO:0005524,GO:0005773,GO:0005774,GO:0008559,GO:0009506,GO:0010290,GO:0015431,GO:0016021,GO:0042626,GO:0048046	plant-type vacuole|ATP binding|vacuole|vacuolar membrane|xenobiotic transmembrane transporting ATPase activity|plasmodesma|chlorophyll catabolite transmembrane transporter activity|glutathione S-conjugate-exporting ATPase activity|integral component of membrane|ATPase activity, coupled to transmembrane movement of substances|apoplast
VIT_218s0001g11010	776.397	77.7068	1475.09	18.9827	4.24662	0.00122918	0.0167289	Up	0	0.687859	1.28812	32.988	12.19	8.87054	LOC100252227	PLP2; At2g26560; T9J22.23	unnamed protein product, partial [Vitis vinifera]	GO:0004620,GO:0005737,GO:0006629,GO:0009626,GO:0016020,GO:0016042,GO:0016298,GO:0031408,GO:0046686,GO:0047372,GO:0051607,GO:0071456	phospholipase activity|cytoplasm|lipid metabolic process|plant-type hypersensitive response|membrane|lipid catabolic process|lipase activity|oxylipin biosynthetic process|response to cadmium ion|acylglycerol lipase activity|defense response to virus|cellular response to hypoxia
VIT_201s0011g01140	961.778	96.3548	1827.2	18.9633	4.24513	2.52685e-15	6.97244e-13	Up	0.17152	5.87642	1.4995	44.8017	47.8967	47.9086	LOC100254353	CAT5; At2g34960; F19I3.19	unnamed protein product, partial [Vitis vinifera]	GO:0005886,GO:0015171,GO:0016021	plasma membrane|amino acid transmembrane transporter activity|integral component of membrane
VIT_219s0015g00020	4299.3	432.733	8165.87	18.8704	4.23806	7.52173e-05	0.001667	Up	10.6493	0.645255	1.52954	142.689	70.5198	47.6542	LOC100252075	ABCC3; Synonyms=EST2, MRP3; At3g13080; MJG19.3	PREDICTED: ABC transporter C family member 3-like [Vitis vinifera]	GO:0000325,GO:0005524,GO:0005773,GO:0005774,GO:0008559,GO:0009506,GO:0010290,GO:0015431,GO:0016021,GO:0042626,GO:0048046	plant-type vacuole|ATP binding|vacuole|vacuolar membrane|xenobiotic transmembrane transporting ATPase activity|plasmodesma|chlorophyll catabolite transmembrane transporter activity|glutathione S-conjugate-exporting ATPase activity|integral component of membrane|ATPase activity, coupled to transmembrane movement of substances|apoplast	path:vvi02010	ABC transporters
VIT_201s0026g01490	186.803	18.8373	354.769	18.8333	4.23521	1.75028e-13	3.66245e-11	Up	0	0.461078	0.370996	4.55519	6.4634	4.55758	LOC100250071	NPF2.13; Synonyms=NRT1.7; At1g69870; T17F3.10	PREDICTED: protein NRT1/ PTR FAMILY 2.13 [Vitis vinifera]	GO:0005886,GO:0015293,GO:0015706,GO:0016021,GO:0042128,GO:0080054	plasma membrane|symporter activity|nitrate transport|integral component of membrane|nitrate assimilation|low-affinity nitrate transmembrane transporter activity
VIT_205s0020g03210	30.9934	3.12588	58.861	18.8302	4.23498	9.40112e-08	5.21108e-06	Up	0.0757141	0	0.058379	0.735621	0.49892	0.934397	LOC100245961	LECRK4 {ECO:0000303|PubMed:25485617}; Os04g0202800 {ECO:0000312|EMBL:BAF14142.2}, LOC_Os04g12600 {ECO:0000305}; OsJ_13808 {ECO:0000312|EMBL:EAZ29749.1}, OSJNBb0005B05.8 {ECO:0000312|EMBL:CAE03341.2}	PREDICTED: G-type lectin S-receptor-like serine/threonine-protein kinase RLK1 [Vitis vinifera]	GO:0004674,GO:0005524,GO:0005886,GO:0006468,GO:0016021,GO:0030246	protein serine/threonine kinase activity|ATP binding|plasma membrane|protein phosphorylation|integral component of membrane|carbohydrate binding
VIT_201s0026g02390	5819.06	589.02	11049.1	18.7585	4.22947	2.20398e-08	1.43373e-06	Up	45.5771	19.3854	14.6689	824.509	491.989	349.801	LOC100265455	GSTU10; At1g74590; F1M20.27	unnamed protein product, partial [Vitis vinifera]	GO:0004364,GO:0005737,GO:0005829,GO:0006749,GO:0009407	glutathione transferase activity|cytoplasm|cytosol|glutathione metabolic process|toxin catabolic process	path:vvi00480	Glutathione metabolism
VIT_209s0002g02490	1006.72	102.641	1910.79	18.6162	4.21849	1.09792e-15	3.3537e-13	Up	1.07199	4.57801	3.42213	61.5643	66.8164	47.9888	LOC100263548	DOF1.7; Synonyms=ADOF1; At1g51700; F19C24.9	PREDICTED: dof zinc finger protein DOF3.1-like [Vitis vinifera]	GO:0003700,GO:0005634,GO:0006351,GO:0006355,GO:0010200,GO:0044212,GO:0046872	DNA binding transcription factor activity|nucleus|transcription, DNA-templated|regulation of transcription, DNA-templated|response to chitin|transcription regulatory region DNA binding|metal ion binding
VIT_211s0037g00070	977.563	99.7426	1855.38	18.6017	4.21736	0.000151093	0.00302307	Up	0.615412	1.60128	1.83979	41.1212	30.1343	10.3995	LOC100260378	GAPN	PREDICTED: NADP-dependent glyceraldehyde-3-phosphate dehydrogenase [Vitis vinifera]	GO:0005737,GO:0008886	cytoplasm|glyceraldehyde-3-phosphate dehydrogenase (NADP+) (non-phosphorylating) activity	path:vvi00010,path:vvi00030	Glycolysis / Gluconeogenesis|Pentose phosphate pathway
VIT_208s0007g05990	240.843	24.648	457.039	18.5426	4.21277	9.25432e-06	0.000284775	Up	0.586952	1.29576	0.519379	7.38241	22.8817	15.6634	LOC100260718	GNS1	PREDICTED: glucan endo-1,3-beta-glucosidase, basic isoform [Vitis vinifera]	GO:0005975,GO:0006952,GO:0009607,GO:0042973	carbohydrate metabolic process|defense response|response to biotic stimulus|glucan endo-1,3-beta-D-glucosidase activity
VIT_205s0020g03690	2774.63	283.998	5265.27	18.5398	4.21256	3.67025e-12	5.76e-10	Up	19.9359	10.3697	15.9859	432.556	324.025	224.118	LOC100240811	p20	PREDICTED: uncharacterized protein YIR042C [Vitis vinifera]	GO:0008080	N-acetyltransferase activity
VIT_205s0020g00900	172.057	17.6184	326.495	18.5315	4.21191	3.39548e-13	6.66097e-11	Up	0.108088	0.120361	0.195069	2.75558	2.89134	1.78605	LOC100266576	ABCB11; Synonyms=MDR8, PGP11; At1g02520; T14P4.15	hypothetical protein VITISV_020815 [Vitis vinifera]	GO:0005524,GO:0005886,GO:0009506,GO:0010329,GO:0010540,GO:0016021,GO:0042626	ATP binding|plasma membrane|plasmodesma|auxin efflux transmembrane transporter activity|basipetal auxin transport|integral component of membrane|ATPase activity, coupled to transmembrane movement of substances	path:vvi02010	ABC transporters
VIT_218s0001g01446	672.055	68.9497	1275.16	18.4941	4.20899	5.85261e-16	1.83699e-13	Up	10.4071	1.39283	3.75858	123.389	103.187	106.044			hypothetical protein VITISV_011927 [Vitis vinifera]
VIT_202s0033g01000	7.01217	0.722184	13.3022	18.4193	4.20315	0.0216861	0.141684	Up	0.0436638	0	0	0.0225121	0.629961	0.303154	LOC100243166	AMAT	PREDICTED: methanol O-anthraniloyltransferase isoform X1 [Vitis vinifera]	GO:0016747	transferase activity, transferring acyl groups other than amino-acyl groups
VIT_204s0069g00170	72.0317	7.42031	136.643	18.4147	4.20279	6.66552e-08	3.86079e-06	Up	0.129073	0.168381	0.0382342	2.47419	3.5683	1.54782	LOC100250263	GLR2.7; At2g29120; T9I4.20	hypothetical protein VITISV_040422 [Vitis vinifera]	GO:0004970,GO:0005262,GO:0005773,GO:0005886,GO:0006816,GO:0008066,GO:0016021,GO:0019722,GO:0071230	ionotropic glutamate receptor activity|calcium channel activity|vacuole|plasma membrane|calcium ion transport|glutamate receptor activity|integral component of membrane|calcium-mediated signaling|cellular response to amino acid stimulus
VIT_218s0001g13830	55.8157	5.75193	105.879	18.4076	4.20223	0.000191078	0.00368225	Up	0	0.369213	0.0236765	4.16568	1.15207	2.51637	LOC100250484	CYP83B1; Synonyms=ATR4, RED1, RNT1, RUNT1, SUR2; At4g31500; F3L17.70	PREDICTED: cytochrome P450 71A1 [Vitis vinifera]	GO:0000162,GO:0005506,GO:0005739,GO:0005783,GO:0005886,GO:0009641,GO:0009682,GO:0009684,GO:0009759,GO:0010114,GO:0016020,GO:0016021,GO:0016709,GO:0020037,GO:0040008,GO:0042742,GO:0048830,GO:0052544	tryptophan biosynthetic process|iron ion binding|mitochondrion|endoplasmic reticulum|plasma membrane|shade avoidance|induced systemic resistance|indoleacetic acid biosynthetic process|indole glucosinolate biosynthetic process|response to red light|membrane|integral component of membrane|oxidoreductase activity, acting on paired donors, with incorporation or reduction of molecular oxygen, NAD(P)H …
VIT_218s0001g01320	19.7724	2.04818	37.4966	18.3073	4.19434	5.35705e-06	0.000181044	Up	0	0.0250216	0	0.279084	0.702778	0.441743	LOC100852995	WAK2; At1g21270; F16F4.5	PREDICTED: wall-associated receptor kinase 2-like [Vitis vinifera]
VIT_210s0003g02330	23.6451	2.4573	44.8329	18.2448	4.18941	0.00339626	0.0371429	Up	0.268816	0.034354	0.139217	2.59356	2.73607	0.356822	LOC100264195	SRG1; At1g17020; F20D23.28, F6I1.30	unnamed protein product, partial [Vitis vinifera]	GO:0010150,GO:0016682,GO:0046872	leaf senescence|oxidoreductase activity, acting on diphenols and related substances as donors, oxygen as acceptor|metal ion binding
VIT_219s0014g01830	31.512	3.28151	59.7425	18.2058	4.18633	1.42209e-07	7.47044e-06	Up	0.0207528	0	0.0642871	0.958885	0.544029	1.10411	LOC100243505	GLR2.7; At2g29120; T9I4.20	unnamed protein product, partial [Vitis vinifera]	GO:0004970,GO:0005262,GO:0005773,GO:0005886,GO:0006816,GO:0008066,GO:0016021,GO:0019722,GO:0071230	ionotropic glutamate receptor activity|calcium channel activity|vacuole|plasma membrane|calcium ion transport|glutamate receptor activity|integral component of membrane|calcium-mediated signaling|cellular response to amino acid stimulus
VIT_206s0080g00780	932.95	97.2711	1768.63	18.1825	4.18448	1.10855e-15	3.3537e-13	Up	2.47805	2.49909	2.0437	34.5904	53.954	53.4828	LOC100263879	NAC090; At5g22380; MWD9.18	PREDICTED: NAC domain-containing protein 90 [Vitis vinifera]	GO:0003677,GO:0003700,GO:0005634,GO:0006351	DNA binding|DNA binding transcription factor activity|nucleus|transcription, DNA-templated
VIT_203s0038g04120	118.519	12.3594	224.678	18.1786	4.18417	1.05118e-09	8.8962e-08	Up	0.00873674	0.0694752	0.210453	2.79271	1.95115	1.396	LOC100267420	CSLD4; At4g38190; F20D10.310	PREDICTED: cellulose synthase-like protein D4 [Vitis vinifera]	GO:0000139,GO:0005794,GO:0009846,GO:0016021,GO:0016760,GO:0030244,GO:0051753,GO:0071555,GO:0071669	Golgi membrane|Golgi apparatus|pollen germination|integral component of membrane|cellulose synthase (UDP-forming) activity|cellulose biosynthetic process|mannan synthase activity|cell wall organization|plant-type cell wall organization or biogenesis
VIT_209s0002g03020	8.36347	0.872233	15.8547	18.1772	4.18405	0.0021223	0.025983	Up	0	0	0	0.24068	0.1748	0.0703294	LOC100261686	At4g29180; F19B15.210	unnamed protein product, partial [Vitis vinifera]	GO:0004674,GO:0005524,GO:0016021	protein serine/threonine kinase activity|ATP binding|integral component of membrane
VIT_213s0019g00750	434.636	45.4691	823.804	18.1179	4.17934	7.02729e-10	6.30197e-08	Up	0	4.0574	1.60647	29.7634	45.8842	24.7941	LOC100253408	ANN4; Synonyms=ANNAT4; At2g38750; T6A23.5	PREDICTED: annexin D4 [Vitis vinifera]	GO:0003729,GO:0005509,GO:0005544,GO:0006970,GO:0009408,GO:0009409,GO:0009414,GO:0009506,GO:0009651,GO:0009737	mRNA binding|calcium ion binding|calcium-dependent phospholipid binding|response to osmotic stress|response to heat|response to cold|response to water deprivation|plasmodesma|response to salt stress|response to abscisic acid
VIT_212s0028g01840	69.4764	7.2686	131.684	18.1168	4.17926	0.0182196	0.125789	Up	0	0.978209	0	1.32344	4.01777	10.2514	LOC100264421	PER52; Synonyms=P52; At5g05340; K18I23.14	PREDICTED: peroxidase P7 [Vitis vinifera]	GO:0004601,GO:0005618,GO:0005794,GO:0005829,GO:0006979,GO:0009809,GO:0010089,GO:0020037,GO:0042744,GO:0046872,GO:0048046,GO:1901430	peroxidase activity|cell wall|Golgi apparatus|cytosol|response to oxidative stress|lignin biosynthetic process|xylem development|heme binding|hydrogen peroxide catabolic process|metal ion binding|apoplast|positive regulation of syringal lignin biosynthetic process	path:vvi00940	Phenylpropanoid biosynthesis
VIT_218s0001g14990	394.715	41.3737	748.057	18.0805	4.17636	6.39012e-07	2.76648e-05	Up	0.660599	0.900665	0.519281	16.8651	12.5028	6.11635	LOC100247151	PERK12; Synonyms=IGI1; At1g23540; F28C11.17, F5O8.10	PREDICTED: inactive protein kinase SELMODRAFT_444075-like [Vitis vinifera]
VIT_203s0038g01390	93.1195	9.76301	176.476	18.076	4.176	2.70301e-08	1.70963e-06	Up	0.100235	0.380287	0.181168	6.20249	4.2389	2.92923	LOC104878514	PIP1-5; Synonyms=PIP1E, PIP4	PREDICTED: aquaporin AQPAn.G-like [Vitis vinifera]	GO:0005886,GO:0015267,GO:0016021	plasma membrane|channel activity|integral component of membrane
VIT_215s0045g00680	13.7459	1.45372	26.0381	17.9114	4.1628	0.000161164	0.00319151	Up	0	0.100674	0	1.02695	0.670606	0.357354	LOC100267466	At1g50180; F14I3.19	PREDICTED: putative disease resistance protein At1g50180 [Vitis vinifera]
VIT_204s0023g01290	80.7225	8.54603	152.899	17.8912	4.16118	4.34013e-11	5.16496e-09	Up	0.328113	0.109071	0	1.8935	3.13505	3.49105	LOC100265092	GT5; Synonyms=UGT73A5	PREDICTED: anthocyanidin 3-O-glucosyltransferase 5 isoform X1 [Vitis vinifera]	GO:0009718,GO:0047213	anthocyanin-containing compound biosynthetic process|anthocyanidin 3-O-glucosyltransferase activity	path:vvi00940	Phenylpropanoid biosynthesis
VIT_218s0164g00110	6.91844	0.733346	13.1035	17.8681	4.15932	0.0032927	0.0363767	Up	0	0	0.0398713	0.4325	0.0606288	0.161472	LOC100259656	LAC14; At5g09360; T5E8.160	PREDICTED: laccase-14-like [Vitis vinifera]	GO:0005507,GO:0016722,GO:0046274,GO:0048046,GO:0052716	copper ion binding|oxidoreductase activity, oxidizing metal ions|lignin catabolic process|apoplast|hydroquinone:oxygen oxidoreductase activity
VIT_211s0118g00080	6.78825	0.722184	12.8543	17.7992	4.15374	0.00378885	0.0405188	Up	0.0336625	0	0.0176662	0.403546	0.293179	0.173201	LOC100248934		PREDICTED: LRR receptor-like serine/threonine-protein kinase GSO1 isoform X2 [Vitis vinifera]
VIT_204s0008g07130	9.5482	1.02409	18.0723	17.6472	4.14137	0.000782894	0.0116806	Up	0	0.0304236	0.0614082	0.641354	0.793534	0.344729	LOC100252630	At5g10770 {ECO:0000312|Araport:AT5G10770}; T30N20_40 {ECO:0000312|EMBL:CAB96832.1}	PREDICTED: aspartic proteinase CDR1-like [Vitis vinifera]	GO:0004190,GO:0005886,GO:0006508,GO:0030163,GO:0031225	aspartic-type endopeptidase activity|plasma membrane|proteolysis|protein catabolic process|anchored component of membrane
VIT_211s0016g00670	453.028	48.7135	857.343	17.5997	4.13748	2.57252e-08	1.63121e-06	Up	0.473553	3.47505	4.62009	27.4499	70.9172	63.4473	LOC100245800	ERF016; At5g21960; T6G21.22	PREDICTED: ethylene-responsive transcription factor ERF016 [Vitis vinifera]	GO:0003677,GO:0003700,GO:0005634,GO:0006351,GO:0009873	DNA binding|DNA binding transcription factor activity|nucleus|transcription, DNA-templated|ethylene-activated signaling pathway
VIT_200s1002g00020	10.0639	1.08328	19.0445	17.5804	4.1359	0.000511855	0.00838167	Up	25.4771	15.8942	30.7715	74.0179	28.0321	38.4024	LOC100260791	STY17 {ECO:0000303|PubMed:16429265}; At4g35780 {ECO:0000312|Araport:AT4G35780}; F8D20.290 {ECO:0000312|EMBL:CAA20048.1}	unnamed protein product, partial [Vitis vinifera]	GO:0004674,GO:0004712,GO:0004871,GO:0005524,GO:0005829,GO:0009658,GO:0035556	protein serine/threonine kinase activity|protein serine/threonine/tyrosine kinase activity|signal transducer activity|ATP binding|cytosol|chloroplast organization|intracellular signal transduction
VIT_215s0024g01270	26.4107	2.84448	49.977	17.5698	4.13502	9.80462e-07	4.02936e-05	Up	0	0.0967122	0.0490499	0.904873	1.0252	0.566722	LOC100252254	RLK5; Synonyms=HAE; At4g28490; F21O9.180	PREDICTED: receptor-like protein kinase HSL1 [Vitis vinifera]
VIT_208s0007g03170	5.3897	0.581488	10.1979	17.5376	4.13238	0.0207669	0.137406	Up	0	0	0	1.14293	0	0.547548	LOC100242650		PREDICTED: uncharacterized protein LOC100242650 [Vitis vinifera]
VIT_211s0037g00805	33.0199	3.56667	62.473	17.5158	4.13058	1.30932e-07	6.96546e-06	Up	0.0688034	0.17124	0.104372	2.43623	1.05673	2.17657	LOC104880711		PREDICTED: uncharacterized protein LOC104880711 [Vitis vinifera]
VIT_216s0022g00150	6.08327	0.657417	11.5091	17.5066	4.12982	0.0258302	0.15845	Up	0	0	0.0416049	0.58389	0.359671	0.246406	LOC100246778		PREDICTED: receptor-like protein 12 [Vitis vinifera]
VIT_213s0019g05110	897.303	97.4601	1697.15	17.4138	4.12216	1.36891e-10	1.45649e-08	Up	1.89813	1.7139	1.69077	44.7793	32.9933	20.9359	LOC100266711	ACR10 {ECO:0000303|PubMed:21861936}; At2g36840 {ECO:0000312|Araport:AT2G36840}	PREDICTED: uncharacterized protein LOC100266711 [Vitis vinifera]
VIT_213s0123g00032	103.957	11.3168	196.597	17.3721	4.1187	1.28918e-11	1.76892e-09	Up	0	0.461583	0	3.63325	6.78537	2.95729	LOC104877905		PREDICTED: (-)-alpha-terpineol synthase-like [Vitis vinifera]	GO:0000287,GO:0010333,GO:0016114	magnesium ion binding|terpene synthase activity|terpenoid biosynthetic process
VIT_202s0154g00600	870.811	95.0012	1646.62	17.3326	4.11542	1.86465e-15	5.26084e-13	Up	1.50604	0.774028	0.54382	18.0662	18.1757	16.5771	LOC100259241	PME68; Synonyms=ARATH68; At5g47500; MNJ7.9	PREDICTED: probable pectinesterase 68 [Vitis vinifera]	GO:0005576,GO:0005618,GO:0030599,GO:0042545,GO:0045330,GO:0045490	extracellular region|cell wall|pectinesterase activity|cell wall modification|aspartyl esterase activity|pectin catabolic process
VIT_208s0007g01940	8202.98	895.074	15510.9	17.3292	4.11513	1.17864e-06	4.69774e-05	Up	6.31705	7.04796	5.30121	171.358	110.98	66.7885	LOC100259616	SQD2 {ECO:0000303|PubMed:11960029}; At5g01220 {ECO:0000312|Araport:AT5G01220}; F7J8.200 {ECO:0000312|EMBL:CAB69850.1}	PREDICTED: BAHD acyltransferase DCR [Vitis vinifera]	GO:0008194,GO:0009247,GO:0009507,GO:0009536,GO:0009941,GO:0016021,GO:0016036,GO:0031969,GO:0046506	UDP-glycosyltransferase activity|glycolipid biosynthetic process|chloroplast|plastid|chloroplast envelope|integral component of membrane|cellular response to phosphate starvation|chloroplast membrane|sulfolipid biosynthetic process	path:vvi00561	Glycerolipid metabolism
VIT_206s0004g06720	6.59924	0.722184	12.4763	17.2758	4.11068	0.00447278	0.0458898	Up	0.0625355	0	0	0.420931	0.165309	0.229042	LOC100251798	FAD7A-1	unnamed protein product, partial [Vitis vinifera]	GO:0006636,GO:0016717,GO:0031969	unsaturated fatty acid biosynthetic process|oxidoreductase activity, acting on paired donors, with oxidation of a pair of donors resulting in the reduction of molecular oxygen to two molecules of water|chloroplast membrane
VIT_210s0003g05230	37.8178	4.14635	71.4892	17.2415	4.10781	9.63598e-08	5.32007e-06	Up	0	0.15571	0.0122223	0.837886	0.874531	0.91811	LOC100242406	MS5 {ECO:0000303|PubMed:9750346}; Synonyms=TDM1 {ECO:0000303|PubMed:9451956}; At4g20900 {ECO:0000312|Araport:AT4G20900}; T13K14.60 {ECO:0000312|EMBL:CAB45885.1}	PREDICTED: uncharacterized protein LOC100242406 [Vitis vinifera]	GO:0005634,GO:0007140,GO:0009556,GO:0051301,GO:0051321	nucleus|male meiotic nuclear division|microsporogenesis|cell division|meiotic cell cycle
VIT_202s0025g00540	302.842	33.2772	572.407	17.2012	4.10443	3.47597e-06	0.000122759	Up	0.605169	0.39803	0.373538	10.6973	10.1507	4.09642	LOC100246818	At1g64065 {ECO:0000312|Araport:AT1G64065}	PREDICTED: uncharacterized protein LOC100246818 [Vitis vinifera]	GO:0016021	integral component of membrane
VIT_209s0070g00560	10.5374	1.16298	19.9119	17.1215	4.09774	0.000739701	0.0112297	Up	0	0	0	0.505386	0.294469	0.183483	LOC100256729		unnamed protein product, partial [Vitis vinifera]
VIT_200s0824g00020	50.8581	5.61304	96.1032	17.1214	4.09773	6.26165e-09	4.58397e-07	Up	0	0.765681	0.294872	4.72819	4.58284	6.8708	LOC100267933	BHLH25; Synonyms=EN29; At4g37850; T28I19.130	PREDICTED: transcription factor bHLH25-like, partial [Vitis vinifera]	GO:0003677,GO:0003700,GO:0005634,GO:0006351,GO:0006355,GO:0046983	DNA binding|DNA binding transcription factor activity|nucleus|transcription, DNA-templated|regulation of transcription, DNA-templated|protein dimerization activity
VIT_211s0016g01660	9.9143	1.10002	18.7286	17.0257	4.08964	0.000584677	0.00929968	Up	0	0	0.117926	0.66566	0.95444	0.536323	LOC100255939	PAL	unnamed protein product, partial [Vitis vinifera]	GO:0005737,GO:0006559,GO:0009800,GO:0045548	cytoplasm|L-phenylalanine catabolic process|cinnamic acid biosynthetic process|phenylalanine ammonia-lyase activity	path:vvi00360,path:vvi00940	Phenylalanine metabolism|Phenylpropanoid biosynthesis
VIT_216s0022g01670	255.003	28.3853	481.62	16.9673	4.08468	2.16039e-07	1.06367e-05	Up	0.342907	1.37245	0.388148	17.125	14.0514	6.78439	LOC100253130	LRK10 {ECO:0000312|EMBL:AAC49629.1}	PREDICTED: glycerophosphodiester phosphodiesterase protein kinase domain-containing GDPDL2-like [Vitis vinifera]	GO:0004674,GO:0005524,GO:0005886,GO:0016021	protein serine/threonine kinase activity|ATP binding|plasma membrane|integral component of membrane
VIT_218s0001g10950	30.7671	3.42778	58.1063	16.9516	4.08335	2.35305e-06	8.76634e-05	Up	0	0.159268	0.201521	3.64073	1.9651	1.61367	LOC100260810	PLP2; At2g26560; T9J22.23	PREDICTED: patatin-like protein 2 [Vitis vinifera]	GO:0004620,GO:0005737,GO:0006629,GO:0009626,GO:0016020,GO:0016042,GO:0016298,GO:0031408,GO:0046686,GO:0047372,GO:0051607,GO:0071456	phospholipase activity|cytoplasm|lipid metabolic process|plant-type hypersensitive response|membrane|lipid catabolic process|lipase activity|oxylipin biosynthetic process|response to cadmium ion|acylglycerol lipase activity|defense response to virus|cellular response to hypoxia
VIT_216s0013g01070	67.3353	7.50936	127.161	16.9337	4.08183	7.70848e-10	6.79158e-08	Up	0.0392595	0.792434	0.440019	7.3737	7.03349	5.74469	LOC100252757	ERF5; Synonyms=ERF-4, ERF4	PREDICTED: ethylene-responsive transcription factor ERF105 [Vitis vinifera]	GO:0003677,GO:0003700,GO:0005634,GO:0006351,GO:0006952,GO:0009873	DNA binding|DNA binding transcription factor activity|nucleus|transcription, DNA-templated|defense response|ethylene-activated signaling pathway
VIT_202s0025g01770	111.776	12.4909	211.06	16.8971	4.0787	5.43281e-09	4.048e-07	Up	0	0.197846	0.263245	3.71767	3.52491	1.56874	LOC100258251	CSLG3; At4g23990; T19F6.19, T32A16.160	unnamed protein product, partial [Vitis vinifera]	GO:0000139,GO:0005794,GO:0005886,GO:0009833,GO:0016021,GO:0016759,GO:0016760,GO:0030244,GO:0071555	Golgi membrane|Golgi apparatus|plasma membrane|plant-type primary cell wall biogenesis|integral component of membrane|cellulose synthase activity|cellulose synthase (UDP-forming) activity|cellulose biosynthetic process|cell wall organization
VIT_213s0158g00320	1793.62	200.453	3386.79	16.8957	4.07858	3.6626e-07	1.69059e-05	Up	2.62182	1.73355	1.97563	54.9606	47.2497	20.5362	LOC100256802	CKX9; Os05g0374200, LOC_Os05g31040; OJ1005_E12.3, OsJ_18319, OSJNBa0025P09.18	PREDICTED: cytokinin dehydrogenase 9 [Vitis vinifera]	GO:0005615,GO:0009690,GO:0016614,GO:0019139,GO:0050660	extracellular space|cytokinin metabolic process|oxidoreductase activity, acting on CH-OH group of donors|cytokinin dehydrogenase activity|flavin adenine dinucleotide binding	path:vvi00908	Zeatin biosynthesis
VIT_216s0013g01050	259.823	29.0465	490.599	16.8901	4.0781	3.31608e-11	4.10181e-09	Up	0.265827	1.64775	1.63239	16.7344	32.0026	26.7424	LOC100261260	ERF5; Synonyms=ERF-4, ERF4	PREDICTED: ethylene-responsive transcription factor 5 [Vitis vinifera]	GO:0003677,GO:0003700,GO:0005634,GO:0006351,GO:0006952,GO:0009873	DNA binding|DNA binding transcription factor activity|nucleus|transcription, DNA-templated|defense response|ethylene-activated signaling pathway
VIT_207s0005g04880	2904.12	324.98	5483.27	16.8726	4.07661	2.33764e-05	0.00063526	Up	29.1355	4.72918	3.63894	383.897	254.683	114.452	LOC100248141		PREDICTED: probable glutathione S-transferase [Vitis vinifera]	GO:0004364,GO:0009734	glutathione transferase activity|auxin-activated signaling pathway	path:vvi00480	Glutathione metabolism
VIT_212s0055g01150	1963.01	219.752	3706.26	16.8656	4.07602	7.69254e-12	1.10377e-09	Up	1.78562	3.87393	3.02103	50.6504	45.4661	30.4701	LOC100243623	BAK1 {ECO:0000303|PubMed:12150929}; Synonyms=ELG, SERK3 {ECO:0000303|PubMed:11706164}; At4g33430 {ECO:0000312|Araport:AT4G33430}; F17M5.190 {ECO:0000312|EMBL:CAB38801.1}	PREDICTED: BRASSINOSTEROID INSENSITIVE 1-associated receptor kinase 1-like isoform X1 [Vitis vinifera]			path:vvi04016,path:vvi04075,path:vvi04626	MAPK signaling pathway - plant|Plant hormone signal transduction|Plant-pathogen interaction
VIT_205s0077g02190	15.4971	1.73511	29.2592	16.863	4.07579	4.11611e-05	0.00101628	Up	0.05577	0.0283492	0	0.698779	0.714295	0.858636	LOC100241482		PREDICTED: methylecgonone reductase-like isoform X1 [Vitis vinifera]	GO:0016491,GO:1901868,GO:1901869,GO:1901871,GO:1901872	oxidoreductase activity|ecgonine methyl ester catabolic process|ecgonine methyl ester biosynthetic process|ecgonone methyl ester catabolic process|ecgonone methyl ester biosynthetic process
VIT_200s0409g00080	14.1564	1.59442	26.7184	16.7575	4.06673	0.000105595	0.00223189	Up	0	0	0	0.476379	0.206564	0.138254	LOC100265431	CRK15; At4g23230; F21P8.120	PREDICTED: uncharacterized protein LOC100265431, partial [Vitis vinifera]	GO:0004674,GO:0005524,GO:0005886,GO:0006468,GO:0016021	protein serine/threonine kinase activity|ATP binding|plasma membrane|protein phosphorylation|integral component of membrane
VIT_216s0013g00970	125.052	14.2499	235.855	16.5513	4.04887	1.00635e-11	1.42765e-09	Up	0.36733	0.913592	0.292437	8.36688	12.5463	8.26043	LOC100264915	ERF5; Synonyms=ERF-4, ERF4	unnamed protein product, partial [Vitis vinifera]	GO:0003677,GO:0003700,GO:0005634,GO:0006351,GO:0006952,GO:0009873	DNA binding|DNA binding transcription factor activity|nucleus|transcription, DNA-templated|defense response|ethylene-activated signaling pathway
VIT_216s0022g00110	10.2025	1.16298	19.242	16.5455	4.04837	0.000962242	0.0138068	Up	0	0.27395	0	1.1517	0.703463	0.183647	LOC100246778		hypothetical protein VITISV_029207 [Vitis vinifera]
VIT_216s0098g00220	1353.61	155.376	2551.84	16.4237	4.0377	3.22941e-15	8.81417e-13	Up	1.51358	1.28953	1.51579	30.2586	29.2277	21.0506	LOC104882253	ATL21B; At2g46494; F11C10, F13A10	PREDICTED: uncharacterized protein LOC100245317 [Vitis vinifera]	GO:0016021,GO:0043161,GO:0046872,GO:0061630	integral component of membrane|proteasome-mediated ubiquitin-dependent protein catabolic process|metal ion binding|ubiquitin protein ligase activity
VIT_215s0048g02310	189.288	21.7881	356.789	16.3754	4.03346	3.87121e-13	7.44565e-11	Up	0.406425	0.102203	0.0746687	4.53859	4.94951	2.85746	LOC104881857	NTL9 {ECO:0000303|PubMed:17158162}; Synonyms=CBNAC {ECO:0000303|PubMed:17947243}; At4g35580 {ECO:0000312|Araport:AT4G35580}; F8D20.90 {ECO:0000312|EMBL:CAA20028.1}	PREDICTED: transcription factor JUNGBRUNNEN 1-like isoform X1 [Vitis vinifera]	GO:0003700,GO:0005516,GO:0005634,GO:0005789,GO:0005886,GO:0006351,GO:0006355,GO:0016021,GO:0031347,GO:0044212,GO:0045892,GO:0071470,GO:1900426	DNA binding transcription factor activity|calmodulin binding|nucleus|endoplasmic reticulum membrane|plasma membrane|transcription, DNA-templated|regulation of transcription, DNA-templated|integral component of membrane|regulation of defense response|transcription regulatory region DNA binding|negative regulation of transcription, DNA-templated|cellular response to osmotic stress|positive regulati…
VIT_216s0050g01780	468.723	54.146	883.3	16.3133	4.02798	8.62846e-05	0.00187585	Up	0.845239	1.10815	1.00195	7.40682	20.4526	28.3182	LOC100268123	MAKR5; At5g52870; MXC20.9	PREDICTED: probable membrane-associated kinase regulator 2 [Vitis vinifera]	GO:0005886	plasma membrane
VIT_217s0000g05270	49.4502	5.71271	93.1876	16.3123	4.02789	3.78033e-09	2.88523e-07	Up	0.428637	0.0315834	0.0324594	3.23427	2.50344	3.05399	LOC100265622		unnamed protein product, partial [Vitis vinifera]
VIT_214s0068g00010	87.359	10.0944	164.624	16.3084	4.02755	1.67319e-10	1.7579e-08	Up	0.0844403	0.220237	0.084711	1.83106	2.63062	1.3929	LOC100244676	FER; Synonyms=AAK1, SIR, SRN; At3g51550; F26O13.190	unnamed protein product, partial [Vitis vinifera]
VIT_219s0014g04630	44.8441	5.18341	84.5048	16.3029	4.02706	9.42287e-07	3.90443e-05	Up	0	0.123436	0.126395	2.1072	0.952178	1.00273	LOC100262430	At4g27290; M4I22.100	unnamed protein product, partial [Vitis vinifera]
VIT_214s0108g00110	35.1785	4.06665	66.2904	16.301	4.02689	9.35195e-05	0.00200879	Up	0.0805126	0.108735	0.0279428	1.65804	2.28069	0.75054	LOC100261014	SCPL45; At1g28110; F13K9.20	unnamed protein product, partial [Vitis vinifera]	GO:0004185,GO:0005576,GO:0009505,GO:0009506,GO:0051603	serine-type carboxypeptidase activity|extracellular region|plant-type cell wall|plasmodesma|proteolysis involved in cellular protein catabolic process
VIT_200s0302g00020	349.889	40.5835	659.195	16.2429	4.02174	2.62369e-10	2.63524e-08	Up	0.347456	1.58344	1.05742	21.4614	18.497	10.3205	LOC100854282	AATL1; At1g47670; F16N3.4	unnamed protein product, partial [Vitis vinifera]	GO:0003333,GO:0005886,GO:0015171,GO:0016021	amino acid transmembrane transport|plasma membrane|amino acid transmembrane transporter activity|integral component of membrane
VIT_206s0004g07480	6.18798	0.722184	11.6538	16.1368	4.01229	0.0068973	0.0634865	Up	0.0469153	0	0	0.238775	0.443416	0.0976226	LOC100263928	CHX14; At1g06970; F10K1.31	PREDICTED: cation/H(+) antiporter 14-like [Vitis vinifera]	GO:0006813,GO:0006885,GO:0012505,GO:0015299,GO:0015672,GO:0016021	potassium ion transport|regulation of pH|endomembrane system|solute:proton antiporter activity|monovalent inorganic cation transport|integral component of membrane
VIT_215s0046g02090	4.96847	0.581488	9.35545	16.0888	4.00798	0.0213605	0.140116	Up	0	0.0761996	0	0.735138	0.803976	0.166282	LOC100263714		PREDICTED: desiccation protectant protein Lea14 homolog [Vitis vinifera]	GO:0009269	response to desiccation
VIT_200s0270g00120	47.838	5.6055	90.0705	16.0683	4.00614	3.75525e-06	0.000132065	Up	0.299859	0.0611207	0.434194	2.75986	6.52174	5.54734	LOC100242727	KTI2 {ECO:0000305}; At1g17860 {ECO:0000312|Araport:AT1G17860}; F2H15.9 {ECO:0000312|EMBL:AAF97266.1}	PREDICTED: alpha-amylase/subtilisin inhibitor-like [Vitis vinifera]	GO:0004866,GO:0005618,GO:0048046	endopeptidase inhibitor activity|cell wall|apoplast
VIT_200s0880g00010	4.94783	0.581488	9.31418	16.0178	4.00161	0.0215484	0.14109	Up	0	0.163771	0	0.998071	0.497584	0.667156	LOC100854681		hypothetical protein VITISV_010916 [Vitis vinifera]	GO:0000977,GO:0003700,GO:0006351,GO:0006355,GO:0006357,GO:0046983,GO:0050832,GO:0090575	RNA polymerase II regulatory region sequence-specific DNA binding|DNA binding transcription factor activity|transcription, DNA-templated|regulation of transcription, DNA-templated|regulation of transcription from RNA polymerase II promoter|protein dimerization activity|defense response to fungus|RNA polymerase II transcription factor complex
VIT_200s0409g00060	8.69022	1.02409	16.3563	15.9716	3.99744	0.00160048	0.0207368	Up	0	0	0	0.357983	0.243193	0.146305	LOC100257969	CRK25; At4g05200; C17L7.120, C6L9.3	PREDICTED: cysteine-rich receptor-like protein kinase 25 [Vitis vinifera]
VIT_214s0128g00570	12.2254	1.44437	23.0064	15.9284	3.99353	0.000520829	0.00848121	Up	0.180701	0	0	1.31764	0.376448	1.60787	GER7	At5g39120; MXF12.12, MXF12_130	unnamed protein product, partial [Vitis vinifera]	GO:0005618,GO:0030145,GO:0045735,GO:0048046	cell wall|manganese ion binding|nutrient reservoir activity|apoplast
VIT_203s0110g00080	43.4403	5.15928	81.7214	15.8397	3.98547	5.03375e-08	2.98812e-06	Up	0.0354669	0.258011	0.018826	1.53443	0.662295	2.15419	LOC100266905		PREDICTED: uncharacterized protein LOC100266905 [Vitis vinifera]
VIT_215s0048g01895	69.1245	8.22219	130.027	15.8141	3.98314	2.53966e-05	0.000682042	Up	0.100181	0.275652	0.100857	1.59674	1.66908	3.2424	LOC104881868	SLK2; At5g62090; MTG10.12	PREDICTED: probable transcriptional regulator SLK2 isoform X2 [Vitis vinifera]	GO:0005634,GO:0006351,GO:0006355,GO:0009793,GO:0010044,GO:0030154,GO:0047484,GO:0048467,GO:0048481,GO:1901001	nucleus|transcription, DNA-templated|regulation of transcription, DNA-templated|embryo development ending in seed dormancy|response to aluminum ion|cell differentiation|regulation of response to osmotic stress|gynoecium development|plant ovule development|negative regulation of response to salt stress
VIT_218s0001g01510	42.2134	5.0222	79.4047	15.8107	3.98283	3.04065e-08	1.88987e-06	Up	0.0304237	0.0309655	0.029976	1.89375	1.77602	1.40292			hypothetical protein VITISV_015757 [Vitis vinifera]
VIT_205s0020g03680	38.4467	4.59076	72.3027	15.7496	3.97724	7.72136e-08	4.3766e-06	Up	0.114107	0.349279	0.177371	4.08498	2.86956	2.487	LOC100261442	p20	PREDICTED: uncharacterized protein LOC100261442 [Vitis vinifera]	GO:0008080	N-acetyltransferase activity
VIT_200s0357g00080	12.1744	1.45372	22.8951	15.7493	3.97721	0.00229193	0.027536	Up	0	0.158087	0	0.799601	0.682578	0.165088	LOC104878352	exgA; Synonyms=exg1; AO090003000990	PREDICTED: glucan 1,3-beta-glucosidase A-like [Vitis vinifera]	GO:0000272,GO:0000935,GO:0004338,GO:0005576,GO:0046557,GO:0046872,GO:0070879,GO:1904541,GO:1990819	polysaccharide catabolic process|division septum|glucan exo-1,3-beta-glucosidase activity|extracellular region|glucan endo-1,6-beta-glucosidase activity|metal ion binding|fungal-type cell wall beta-glucan metabolic process|fungal-type cell wall disassembly involved in conjugation with cellular fusion|actin fusion focus
VIT_210s0071g00150	1279.12	153.518	2404.72	15.6641	3.96939	0.000937754	0.013525	Up	2.61752	1.71102	2.10682	56.2966	32.8631	12.0472	LOC100247995	At5g66900; MUD21.16	PREDICTED: probable disease resistance protein At5g66900 [Vitis vinifera]
VIT_205s0020g04400	12.1278	1.46669	22.7889	15.5376	3.9577	0.000223774	0.00419013	Up	0	0	0.104565	0.655037	0.459644	0.530709		ACA13; At3g22910; F5N5.8	unnamed protein product, partial [Vitis vinifera]	GO:0005388,GO:0005516,GO:0005524,GO:0005887,GO:0043231,GO:0046872	calcium-transporting ATPase activity|calmodulin binding|ATP binding|integral component of plasma membrane|intracellular membrane-bounded organelle|metal ion binding
VIT_200s0634g00030	5.99087	0.727765	11.254	15.4638	3.95082	0.00818023	0.0716448	Up	0.0857857	0.220706	0.0911768	0.557518	0.421219	0.805694	LOC100853207		unnamed protein product, partial [Vitis vinifera]	GO:0004675,GO:0005524,GO:0005886,GO:0006468,GO:0007166,GO:0009742,GO:0016021	transmembrane receptor protein serine/threonine kinase activity|ATP binding|plasma membrane|protein phosphorylation|cell surface receptor signaling pathway|brassinosteroid mediated signaling pathway|integral component of membrane
VIT_204s0044g00730	99.262	12.074	186.45	15.4422	3.94881	9.04798e-11	1.00975e-08	Up	0.152696	0.296118	0.160182	3.2162	4.02911	2.26124	LOC100262539	LECRK3 {ECO:0000303|PubMed:25485617}; H0512B01.11 {ECO:0000312|EMBL:CAH67716.1}, OsI_14844 {ECO:0000312|EMBL:EAY93045.1}, OSIGBa0147O06.1 {ECO:0000312|EMBL:CAH66271.1}	PREDICTED: G-type lectin S-receptor-like serine/threonine-protein kinase RLK1 isoform X1 [Vitis vinifera]	GO:0004674,GO:0005524,GO:0006952,GO:0016021,GO:0030246	protein serine/threonine kinase activity|ATP binding|defense response|integral component of membrane|carbohydrate binding
VIT_215s0045g00880	10.168	1.23891	19.0971	15.4145	3.94621	0.005308	0.052536	Up	0.0179619	0.0184574	0.0375824	0.678411	0.558277	0.211417	LOC100265863	At1g50180; F14I3.19	PREDICTED: probable disease resistance protein RF9 [Vitis vinifera]			path:vvi04626	Plant-pathogen interaction
VIT_200s0203g00210	15.0241	1.83337	28.2149	15.3897	3.94389	5.79529e-05	0.0013375	Up	0	0	0.197982	1.46338	0.858734	1.68931	LOC100264749	BBX32 {ECO:0000303|PubMed:19920209}; At3g21150 {ECO:0000312|Araport:AT3G21150}; MSA6.19 {ECO:0000312|EMBL:BAB01458.1}	PREDICTED: zinc finger protein CONSTANS-like [Vitis vinifera]	GO:0003700,GO:0005634,GO:0005737,GO:0006351,GO:0006355,GO:0008270,GO:0009640,GO:0009785,GO:0009909,GO:0010017,GO:0010200,GO:0045892	DNA binding transcription factor activity|nucleus|cytoplasm|transcription, DNA-templated|regulation of transcription, DNA-templated|zinc ion binding|photomorphogenesis|blue light signaling pathway|regulation of flower development|red or far-red light signaling pathway|response to chitin|negative regulation of transcription, DNA-templated
VIT_210s0003g03680	47.8848	5.8795	89.8901	15.2887	3.9344	0.035592	0.194879	Up	0	0	0	0	0	0	LOC100258387		unnamed protein product, partial [Vitis vinifera]
VIT_218s0001g05860	8.20898	1.01293	15.405	15.2084	3.9268	0.00243688	0.0289178	Up	0.104332	0.0531189	0	0.580166	0.605725	0.383094	LOC100264302	TT1 {ECO:0000303|PubMed:11782451}; Synonyms=WIP1 {ECO:0000303|PubMed:20541552}; At1g34790; F11O6.15	PREDICTED: protein TRANSPARENT TESTA 1 [Vitis vinifera]	GO:0003676,GO:0003700,GO:0005634,GO:0006351,GO:0009813,GO:0046872	nucleic acid binding|DNA binding transcription factor activity|nucleus|transcription, DNA-templated|flavonoid biosynthetic process|metal ion binding
VIT_205s0049g02260	81.6407	10.1018	153.18	15.1636	3.92254	1.67913e-05	0.000476418	Up	0.191564	0.345319	0.109071	2.31741	2.88513	5.12299	LOC100263072		PREDICTED: protein ODORANT1 [Vitis vinifera]	GO:0000981,GO:0001135,GO:0005634,GO:0006351,GO:0006357,GO:0009409,GO:0030154,GO:0043565,GO:0044212,GO:0045893,GO:1901002,GO:1902584	RNA polymerase II transcription factor activity, sequence-specific DNA binding|transcription factor activity, RNA polymerase II transcription factor recruiting|nucleus|transcription, DNA-templated|regulation of transcription from RNA polymerase II promoter|response to cold|cell differentiation|sequence-specific DNA binding|transcription regulatory region DNA binding|positive regulation of transcr…
VIT_217s0000g01920	7753.1	960.303	14545.9	15.1472	3.92098	8.26221e-05	0.00180404	Up	16.0593	6.86939	7.90158	278.492	146.761	94.2975	LOC100268010	NFXL1; At1g10170; F14N23.5	PREDICTED: NF-X1-type zinc finger protein NFXL1-like [Vitis vinifera]	GO:0000122,GO:0000977,GO:0001078,GO:0003729,GO:0005634,GO:0006366,GO:0008270,GO:0009642,GO:0009651,GO:0009697,GO:0010188,GO:0010310,GO:0016567,GO:0016874,GO:0042742	negative regulation of transcription from RNA polymerase II promoter|RNA polymerase II regulatory region sequence-specific DNA binding|transcriptional repressor activity, RNA polymerase II proximal promoter sequence-specific DNA binding|mRNA binding|nucleus|transcription from RNA polymerase II promoter|zinc ion binding|response to light intensity|response to salt stress|salicylic acid biosyntheti…
VIT_214s0083g00686	5.86444	0.727765	11.0011	15.1163	3.91803	0.00941691	0.0794552	Up	0.0827324	0	0.0899818	0.186826	1.40398	0.362016	LOC104881626		PREDICTED: uncharacterized protein LOC104881626 [Vitis vinifera]
VIT_200s0203g00070	293.592	36.4404	550.743	15.1135	3.91777	0.0023178	0.0278069	Up	1.07194	0.825765	0.893716	4.92904	14.1147	27.0206	LOC100245492		PREDICTED: protein ODORANT1 [Vitis vinifera]	GO:0000981,GO:0001135,GO:0003700,GO:0005634,GO:0006351,GO:0006355,GO:0006357,GO:0006952,GO:0006970,GO:0009611,GO:0009651,GO:0009737,GO:0030154,GO:0043565,GO:0044212	RNA polymerase II transcription factor activity, sequence-specific DNA binding|transcription factor activity, RNA polymerase II transcription factor recruiting|DNA binding transcription factor activity|nucleus|transcription, DNA-templated|regulation of transcription, DNA-templated|regulation of transcription from RNA polymerase II promoter|defense response|response to osmotic stress|response to w…
VIT_207s0005g04080	14.6436	1.82039	27.4667	15.0883	3.91536	0.000725365	0.0110387	Up	0	0.408515	0	0.845291	2.67567	2.60174	LOC100246300	MIK2 {ECO:0000303|PubMed:26863186}; At4g08850 {ECO:0000312|Araport:AT4G08850}; T32A17.160 {ECO:0000312|EMBL:CAB82121.1}	PREDICTED: probable LRR receptor-like serine/threonine-protein kinase At4g08850 [Vitis vinifera]
VIT_205s0102g00620	264.706	33.1181	496.294	14.9856	3.9055	0.000190025	0.00366478	Up	1.90549	2.64699	0.889933	11.2894	33.7987	44.4997			PREDICTED: uncharacterized protein LOC104879456 [Vitis vinifera]
VIT_211s0016g03940	582.23	73.1946	1091.27	14.9091	3.89812	5.98412e-14	1.36601e-11	Up	1.79487	0.961116	0.597775	20.1987	19.8387	17.2352	LOC100250904	HSFC1; Synonyms=HSF08; At3g24520; MOB24.9	PREDICTED: heat stress transcription factor C-1 [Vitis vinifera]	GO:0003700,GO:0005634,GO:0006351,GO:0043565	DNA binding transcription factor activity|nucleus|transcription, DNA-templated|sequence-specific DNA binding
VIT_216s0050g00270	60.0806	7.56282	112.598	14.8884	3.89612	0.000219047	0.00411389	Up	0.354719	0.156179	0.240812	5.15659	3.03826	1.17929	LOC100261929	PXC2 {ECO:0000303|PubMed:23815750}; At5g01890 {ECO:0000312|Araport:AT5G01890}	PREDICTED: LRR receptor-like serine/threonine-protein kinase GSO1 isoform X1 [Vitis vinifera]
VIT_210s0042g00860	284.589	36.1709	533.007	14.7358	3.88125	7.71999e-13	1.37482e-10	Up	0	21.0583	18.2262	108.609	83.096	44.2982	LOC100266562	VINST1; Synonyms=STS2, VST1; GSVIVT00009226001, LOC100256566, VITISV_035301	stilbene synthase, partial [Vitis vinifera]	GO:0005737,GO:0006952,GO:0009058,GO:0050350	cytoplasm|defense response|biosynthetic process|trihydroxystilbene synthase activity	path:vvi00941,path:vvi04712	Flavonoid biosynthesis|Circadian rhythm - plant
VIT_208s0007g00850	152.612	19.4056	285.818	14.7286	3.88055	1.67824e-07	8.63536e-06	Up	0.126031	0.658282	0.0978707	6.0567	4.40357	2.68819	LOC100252877	At3g47570; F1P2.120	PREDICTED: probable LRR receptor-like serine/threonine-protein kinase At3g47570 [Vitis vinifera]
VIT_215s0046g03500	187.429	23.8777	350.981	14.6991	3.87766	2.77027e-05	0.00073377	Up	1.40391	2.39869	2.224	13.1368	45.5502	38.8417	LOC100255094	HIPP47 {ECO:0000303|PubMed:21072340, ECO:0000303|PubMed:23368984}; At3g20180 {ECO:0000312|Araport:AT3G20180}; MAL21 {ECO:0000312|EMBL:AP000383}	PREDICTED: uncharacterized protein LOC100255094 [Vitis vinifera]	GO:0005737,GO:0030001,GO:0046914,GO:0046916	cytoplasm|metal ion transport|transition metal ion binding|cellular transition metal ion homeostasis
VIT_217s0000g02920	431.642	55.0141	808.271	14.6921	3.87697	0.0003804	0.00654236	Up	3.48532	0.240101	0.287309	33.745	15.3298	10.7169	LOC100267881	HSP26-A	PREDICTED: probable glutathione S-transferase [Vitis vinifera]	GO:0004364,GO:0005737,GO:0006749,GO:0009407,GO:0009408,GO:0009733,GO:0009735,GO:0009737,GO:0009739,GO:0010038	glutathione transferase activity|cytoplasm|glutathione metabolic process|toxin catabolic process|response to heat|response to auxin|response to cytokinin|response to abscisic acid|response to gibberellin|response to metal ion	path:vvi00480	Glutathione metabolism
VIT_211s0016g01640	420.989	53.8762	788.101	14.628	3.87066	1.64953e-13	3.51014e-11	Up	0.246766	0.500938	0.770222	6.63508	10.2203	9.7913	LOC100255939	PAL	unnamed protein product, partial [Vitis vinifera]	GO:0005737,GO:0006559,GO:0009800,GO:0045548	cytoplasm|L-phenylalanine catabolic process|cinnamic acid biosynthetic process|phenylalanine ammonia-lyase activity	path:vvi00360,path:vvi00940	Phenylalanine metabolism|Phenylpropanoid biosynthesis
VIT_219s0014g04640	29.4978	3.77771	55.2179	14.6168	3.86955	7.49518e-07	3.16309e-05	Up	0.0573588	0	0.0601172	1.29545	0.609699	0.922485	LOC100262430	At4g27290; M4I22.100	PREDICTED: uncharacterized protein LOC100262430 [Vitis vinifera]
VIT_207s0031g00530	2113.81	272.099	3955.53	14.5371	3.86166	5.42566e-11	6.36627e-09	Up	6.48515	5.67692	13.968	167.416	176.437	93.2491	LOC100259363		unnamed protein product, partial [Vitis vinifera]	GO:0004674,GO:0004702,GO:0004709,GO:0005524,GO:0005634,GO:0005737,GO:0006970,GO:0007346,GO:0009737,GO:0009738,GO:0023014,GO:0031098,GO:0032147	protein serine/threonine kinase activity|signal transducer, downstream of receptor, with serine/threonine kinase activity|MAP kinase kinase kinase activity|ATP binding|nucleus|cytoplasm|response to osmotic stress|regulation of mitotic cell cycle|response to abscisic acid|abscisic acid-activated signaling pathway|signal transduction by protein phosphorylation|stress-activated protein kinase signal…
VIT_215s0046g01000	7.94311	1.02409	14.8621	14.5125	3.85923	0.00316418	0.0354699	Up	0	0.0229316	0.0470133	0.0702022	0.330254	0.311973	LOC100248172	TPPI; At5g10100; T31P16.90	PREDICTED: probable trehalose-phosphate phosphatase I [Vitis vinifera]	GO:0004805,GO:0005992	trehalose-phosphatase activity|trehalose biosynthetic process	path:vvi00500	Starch and sucrose metabolism
VIT_204s0044g01150	5.67006	0.733346	10.6068	14.4635	3.85435	0.0111609	0.0893674	Up	0	0	0.0311588	0.236195	0.162881	0.080994	LOC100265977	csd; SCO1921; SCC22.03c	PREDICTED: uncharacterized protein LOC100265977 [Vitis vinifera]	GO:0006534,GO:0030170,GO:0031071	cysteine metabolic process|pyridoxal phosphate binding|cysteine desulfurase activity
VIT_216s0050g01890	85.0798	11.035	159.125	14.42	3.85	7.83969e-09	5.57662e-07	Up	0.584843	0.884554	0.447534	9.68565	9.5218	4.4357	LOC100853486		hypothetical protein VITISV_016002 [Vitis vinifera]
VIT_215s0046g03430	39.7361	5.15731	74.3149	14.4096	3.84896	0.0142684	0.106346	Up	0.349383	0.124427	0.256514	0.25866	6.41196	4.34161	LOC100854219	HIPP47 {ECO:0000303|PubMed:21072340, ECO:0000303|PubMed:23368984}; At3g20180 {ECO:0000312|Araport:AT3G20180}; MAL21 {ECO:0000312|EMBL:AP000383}	unnamed protein product, partial [Vitis vinifera]	GO:0005737,GO:0030001,GO:0046914,GO:0046916	cytoplasm|metal ion transport|transition metal ion binding|cellular transition metal ion homeostasis
VIT_211s0016g01960	33.0778	4.30002	61.8555	14.3849	3.84649	4.60295e-07	2.06745e-05	Up	0	0	0.413304	1.4969	1.25773	3.56627	LOC104880629	EPFL3 {ECO:0000303|PubMed:19435754}; At3g13898 {ECO:0000312|Araport:AT3G13898}; MDC16	unnamed protein product, partial [Vitis vinifera]	GO:0005576,GO:0010052,GO:0010374	extracellular region|guard cell differentiation|stomatal complex development
VIT_201s0010g03020	167.924	21.848	313.999	14.372	3.84518	8.46806e-05	0.00184577	Up	0.1499	0	0.272298	0	0.921105	0.465844	LOC100240864		PREDICTED: probable calcium-binding protein CML31 [Vitis vinifera]			path:vvi04626	Plant-pathogen interaction
VIT_200s0532g00070	20.5172	2.69263	38.3418	14.2396	3.83183	2.56871e-05	0.00068837	Up	0	0.165376	0.0208886	0.431759	0.914185	0.873906	LOC100852482	CRK10; Synonyms=RLK4; At4g23180; F21P8.70	PREDICTED: putative receptor-like protein kinase At4g00960 [Vitis vinifera]
VIT_207s0151g00210	66.4507	8.7353	124.166	14.2143	3.82927	0.000328044	0.00577826	Up	0	1.06351	0.20481	8.91625	2.72436	4.50175	LOC100249336	CLH1; Synonyms=ATHCOR1, COR1; At1g19670; F6F9.28	PREDICTED: chlorophyllase-1 [Vitis vinifera]	GO:0005773,GO:0015996,GO:0042742,GO:0047746,GO:0050832,GO:0102293	vacuole|chlorophyll catabolic process|defense response to bacterium|chlorophyllase activity|defense response to fungus|pheophytinase b activity	path:vvi00860	Porphyrin and chlorophyll metabolism
VIT_215s0048g01350	1163.39	153.34	2173.44	14.174	3.82517	7.92393e-08	4.47696e-06	Up	3.91786	4.02533	5.19251	91.5864	81.6774	40.5068	LOC100255710	CXE8; At2g45600; 17K2.13	PREDICTED: probable carboxylesterase 8 [Vitis vinifera]	GO:0009056,GO:0016787,GO:0052689	catabolic process|hydrolase activity|carboxylic ester hydrolase activity
VIT_218s0001g09160	44.6992	5.8982	83.5001	14.1569	3.82343	1.95854e-07	9.89514e-06	Up	0.0221491	0.300691	0.0938477	2.32802	2.22129	1.12787	LOC100248932	CYCD5-1; At4g37630; F19F18.120	PREDICTED: cyclin-D5-1 [Vitis vinifera]	GO:0005634,GO:0042023,GO:0051301	nucleus|DNA endoreduplication|cell division
VIT_212s0028g01730	236.146	31.187	441.105	14.1439	3.8221	2.09374e-12	3.4362e-10	Up	0.857091	1.3931	1.74616	18.3609	23.6165	18.7905	LOC100266042		PREDICTED: uncharacterized protein LOC100266042 [Vitis vinifera]
VIT_217s0000g02940	402.762	53.2533	752.271	14.1263	3.82031	0.0002266	0.00422741	Up	0.995457	0	0	6.62026	3.8579	2.20755	LOC100267881	HSP26-A	PREDICTED: probable glutathione S-transferase [Vitis vinifera]	GO:0004364,GO:0005737,GO:0006749,GO:0009407,GO:0009408,GO:0009733,GO:0009735,GO:0009737,GO:0009739,GO:0010038	glutathione transferase activity|cytoplasm|glutathione metabolic process|toxin catabolic process|response to heat|response to auxin|response to cytokinin|response to abscisic acid|response to gibberellin|response to metal ion	path:vvi00480	Glutathione metabolism
VIT_208s0058g00210	35.8835	4.75378	67.0131	14.0968	3.8173	2.1672e-06	8.14919e-05	Up	0	0.483052	1.1099	3.18213	6.09881	8.43351	LOC100259051	HSP17.3-B; Synonyms=HS6871	PREDICTED: class I heat shock protein [Vitis vinifera]	GO:0005737	cytoplasm	path:vvi04141	Protein processing in endoplasmic reticulum
VIT_218s0001g06080	178.715	23.6816	333.749	14.0932	3.81693	1.07785e-11	1.51201e-09	Up	0.231644	0.723979	0.799217	9.82901	10.9104	5.90727	LOC100248812	UGT85A24; Synonyms=UGT2	PREDICTED: 7-deoxyloganetin glucosyltransferase [Vitis vinifera]	GO:0008152,GO:0035251	metabolic process|UDP-glucosyltransferase activity
VIT_203s0017g00030	10.9583	1.45372	20.463	14.0763	3.81519	0.0150609	0.110209	Up	0	0	0	0.269597	0.0698497	0.763114	LOC100852691		unnamed protein product, partial [Vitis vinifera]
VIT_200s0225g00080	24.1591	3.21116	45.1071	14.047	3.81219	6.32731e-06	0.00020582	Up	0	0.102562	0.104152	0.653855	1.57275	1.15927	LOC100254629	DTX29 {ECO:0000303|PubMed:11739388}; At3g26590 {ECO:0000312|Araport:AT3G26590}; MFE16.12 {ECO:0000312|EMBL:BAB01841.1}	PREDICTED: protein TRANSPARENT TESTA 12 [Vitis vinifera]	GO:0005773,GO:0005774,GO:0006855,GO:0015238,GO:0015297,GO:0016021	vacuole|vacuolar membrane|drug transmembrane transport|drug transmembrane transporter activity|antiporter activity|integral component of membrane
VIT_203s0038g04670	2178.85	290.829	4066.86	13.9837	3.80567	0.000133118	0.00271978	Up	4.96045	9.73127	8.65038	110.944	60.9062	41.6095	IFRL5		PREDICTED: uncharacterized protein LOC100260557 isoform X1 [Vitis vinifera]	GO:0005737,GO:0016491	cytoplasm|oxidoreductase activity
VIT_214s0128g00040	35.1584	4.6942	65.6227	13.9795	3.80524	0.00386814	0.0410694	Up	0.602205	0	0	5.16383	2.808	0.838478	LOC104881399	At4g00893; A_TM018A10, T18A10	PREDICTED: F-box/kelch-repeat protein At1g57790-like [Vitis vinifera]
VIT_202s0025g00360	1693.83	226.778	3160.88	13.9382	3.80098	7.6893e-06	0.000242561	Up	1.05237	3.58636	6.70327	71.7065	67.2676	24.6591	LOC100263876	ACS1	PREDICTED: 1-aminocyclopropane-1-carboxylate synthase [Vitis vinifera]	GO:0009693,GO:0009835,GO:0016847,GO:0030170	ethylene biosynthetic process|fruit ripening|1-aminocyclopropane-1-carboxylate synthase activity|pyridoxal phosphate binding	path:vvi00270,path:vvi04016	Cysteine and methionine metabolism|MAPK signaling pathway - plant
VIT_219s0014g03180	1198.66	160.569	2236.75	13.9301	3.80014	1.04267e-13	2.27664e-11	Up	3.16588	4.03859	3.21824	65.3984	37.8868	50.2939	LOC104877562	ERF053 {ECO:0000303|PubMed:16407444}; At2g20880 {ECO:0000312|Araport:AT2G20880}; F5H14.15 {ECO:0000312|EMBL:AAD20907.1}	PREDICTED: uncharacterized protein LOC104877562 [Vitis vinifera]	GO:0003700,GO:0005634,GO:0005737,GO:0006351,GO:0009651,GO:0009873,GO:0043565,GO:0045893,GO:1900036,GO:2000070	DNA binding transcription factor activity|nucleus|cytoplasm|transcription, DNA-templated|response to salt stress|ethylene-activated signaling pathway|sequence-specific DNA binding|positive regulation of transcription, DNA-templated|positive regulation of cellular response to heat|regulation of response to water deprivation
VIT_211s0052g00390	1202.33	161.139	2243.52	13.9229	3.79939	3.3635e-13	6.65019e-11	Up	0.443531	7.13735	2.47668	58.8165	44.5032	36.057	LOC100259795	PIRL6; At2g19330; F27F23.13	PREDICTED: plant intracellular Ras-group-related LRR protein 6 [Vitis vinifera]
VIT_206s0061g00730	88.6658	11.8835	165.448	13.9225	3.79935	0.0410557	0.21211	Up	0	1.10102	0.323136	3.06703	3.35587	15.6378	LOC100263698	TIP1-1; Synonyms=AQP.1; At2g36830; T1J8.1	PREDICTED: aquaporin TIP1-1 [Vitis vinifera]	GO:0000326,GO:0005773,GO:0005774,GO:0005887,GO:0006833,GO:0009705,GO:0009941,GO:0015204,GO:0015250,GO:0015840,GO:0034220,GO:0042807,GO:0080170	protein storage vacuole|vacuole|vacuolar membrane|integral component of plasma membrane|water transport|plant-type vacuole membrane|chloroplast envelope|urea transmembrane transporter activity|water channel activity|urea transport|ion transmembrane transport|central vacuole|hydrogen peroxide transmembrane transport
VIT_208s0056g00300	480.618	64.7998	896.437	13.8339	3.79014	1.19999e-07	6.4247e-06	Up	1.11595	1.63577	1.58444	28.4786	21.0168	12.6524	LOC104879960		PREDICTED: uncharacterized protein LOC104879960 [Vitis vinifera]
VIT_216s0013g00900	435.051	58.81	811.291	13.7951	3.78609	3.09082e-12	4.98436e-10	Up	0.101484	3.75279	0.800796	24.141	24.7649	26.6939	LOC100247763	ERF5; Synonyms=ERF-4, ERF4	unnamed protein product, partial [Vitis vinifera]	GO:0003677,GO:0003700,GO:0005634,GO:0006351,GO:0006952,GO:0009873	DNA binding|DNA binding transcription factor activity|nucleus|transcription, DNA-templated|defense response|ethylene-activated signaling pathway
VIT_203s0063g00180	2830.06	382.662	5277.45	13.7914	3.7857	0.00107648	0.0151262	Up	10.2435	12.2118	8.99221	45.3706	181.022	249.076	LOC100264205	PUB26; At1g49780; F14J22.1	hypothetical protein VITISV_026443 [Vitis vinifera]	GO:0004842	ubiquitin-protein transferase activity
VIT_213s0156g00580	159.867	21.7299	298.004	13.714	3.77758	5.3263e-08	3.1469e-06	Up	0.0513785	0.228474	0.821546	4.13669	7.96797	4.55649	LOC100240945	LECRK3 {ECO:0000303|PubMed:25485617}; Os04g0202500 {ECO:0000312|EMBL:BAF14141.1}, LOC_Os04g12580 {ECO:0000305}; OSJNBb0005B05.7 {ECO:0000312|EMBL:CAE03340.2}	PREDICTED: G-type lectin S-receptor-like serine/threonine-protein kinase RLK1 [Vitis vinifera]	GO:0004674,GO:0005524,GO:0005886,GO:0006468,GO:0006952,GO:0016021,GO:0030246	protein serine/threonine kinase activity|ATP binding|plasma membrane|protein phosphorylation|defense response|integral component of membrane|carbohydrate binding
VIT_219s0014g04470	19.7224	2.68327	36.7614	13.7002	3.77613	2.32717e-05	0.0006331	Up	0.0180953	0.0572946	0.0196598	0.396244	0.379626	0.329713	LOC100243545	At4g27290; M4I22.100	PREDICTED: G-type lectin S-receptor-like serine/threonine-protein kinase At4g27290 isoform X6 [Vitis vinifera]
VIT_205s0020g03270	446.032	60.7707	831.293	13.6792	3.77391	6.8132e-09	4.91607e-07	Up	0.343302	1.49473	0.838056	17.3651	13.753	7.94596	LOC100254587	LECRK4 {ECO:0000303|PubMed:25485617}; Os04g0202800 {ECO:0000312|EMBL:BAF14142.2}, LOC_Os04g12600 {ECO:0000305}; OsJ_13808 {ECO:0000312|EMBL:EAZ29749.1}, OSJNBb0005B05.8 {ECO:0000312|EMBL:CAE03341.2}	PREDICTED: G-type lectin S-receptor-like serine/threonine-protein kinase RLK1 [Vitis vinifera]	GO:0004674,GO:0005524,GO:0005886,GO:0006468,GO:0016021,GO:0030246	protein serine/threonine kinase activity|ATP binding|plasma membrane|protein phosphorylation|integral component of membrane|carbohydrate binding
VIT_218s0122g01140	2039.97	278.722	3801.22	13.6381	3.76957	3.82148e-10	3.73375e-08	Up	4.77931	10.7004	6.3189	121.516	124.618	63.7237	LOC100251229	WOX8; Os01g0818400, LOC_Os01g60270; OsJ_03880 {ECO:0000312|EMBL:EEE55584.1}, P0454H12.31	PREDICTED: WUSCHEL-related homeobox 8 [Vitis vinifera]	GO:0003677,GO:0005634,GO:0006351,GO:0006355,GO:0007275	DNA binding|nucleus|transcription, DNA-templated|regulation of transcription, DNA-templated|multicellular organism development
VIT_206s0004g04950	6898.58	943.837	12853.3	13.6182	3.76746	4.6259e-05	0.00111048	Up	10.6525	18.4675	16.4899	361.513	174.051	146.01	LOC100251782	SCL14; At1g07530; F22G5.9	PREDICTED: scarecrow-like protein 14 [Vitis vinifera]	GO:0003700,GO:0005634,GO:0005829,GO:0006351,GO:0006355,GO:0009410,GO:0043565,GO:0045893	DNA binding transcription factor activity|nucleus|cytosol|transcription, DNA-templated|regulation of transcription, DNA-templated|response to xenobiotic stimulus|sequence-specific DNA binding|positive regulation of transcription, DNA-templated
VIT_207s0104g00250	190.891	26.1453	355.637	13.6023	3.76578	1.69206e-10	1.77032e-08	Up	1.23594	0.137032	0.174999	13.0399	8.31873	6.75047	LOC100853547	BHLH69; Synonyms=EN94; At4g30980; F6I18.110	unnamed protein product, partial [Vitis vinifera]	GO:0001046,GO:0001228,GO:0003700,GO:0005634,GO:0006355,GO:0006366,GO:0046983,GO:0048235,GO:0048765,GO:0048767,GO:0055046,GO:0080147	core promoter sequence-specific DNA binding|transcriptional activator activity, RNA polymerase II transcription regulatory region sequence-specific DNA binding|DNA binding transcription factor activity|nucleus|regulation of transcription, DNA-templated|transcription from RNA polymerase II promoter|protein dimerization activity|pollen sperm cell differentiation|root hair cell differentiation|root …
VIT_200s0226g00150	5.35281	0.733346	9.97227	13.5983	3.76535	0.0152184	0.110859	Up	0	0	0	0.468623	1.82695	0.930569	LOC100249209		unnamed protein product, partial [Vitis vinifera]
VIT_211s0016g03160	810.966	111.143	1510.79	13.5932	3.76481	2.08706e-13	4.33108e-11	Up	0.375381	1.18352	1.6436	10.3526	16.1506	18.3321	LOC100249029	ABCB8; Synonyms=MDR22, PGP8; At3g30875; MJI6.16	PREDICTED: putative ABC transporter B family member 8 [Vitis vinifera]	GO:0005524,GO:0016021,GO:0042626	ATP binding|integral component of membrane|ATPase activity, coupled to transmembrane movement of substances	path:vvi02010	ABC transporters
VIT_206s0004g03350	91.4238	12.5408	170.307	13.5803	3.76344	4.28531e-10	4.10703e-08	Up	0.336228	0.429711	0.809604	7.68171	8.68251	8.2761	LOC104879565	LBD1; Synonyms=ASL8; At1g07900; F24B9.1	PREDICTED: LOB domain-containing protein 1-like [Vitis vinifera]	GO:0005739	mitochondrion
VIT_200s0174g00280	182.775	25.0847	340.465	13.5726	3.76262	0.00169445	0.0217413	Up	0.747513	0.205606	0.551438	5.87556	12.7438	3.52138		CAD1; Synonyms=CADG; At1g72680; F28P22.13	unnamed protein product, partial [Vitis vinifera]	GO:0005829,GO:0008270,GO:0009809,GO:0045551,GO:0052747	cytosol|zinc ion binding|lignin biosynthetic process|cinnamyl-alcohol dehydrogenase activity|sinapyl alcohol dehydrogenase activity
VIT_204s0008g04820	7269.89	999.721	13540.1	13.5439	3.75957	0.000815286	0.0120422	Up	14.9226	6.28323	2.52845	197.777	69.9273	75.1583	LOC100245568	ABCG39 {ECO:0000303|PubMed:18299247}; Synonyms=PDR7 {ECO:0000303|PubMed:12644668, ECO:0000303|PubMed:16506311}; Os02g0208300 {ECO:0000312|EMBL:BAF08173.2}, LOC_Os02g11760; OJ1003_F05.29-1 {ECO:0000312|EMBL:BAD24998.1}, OJ1006_A02.12-1 {ECO:0000312|EMBL:BAD25007.1}	PREDICTED: pleiotropic drug resistance protein 1-like isoform X2 [Vitis vinifera]	GO:0005524,GO:0005886,GO:0016021,GO:0042626	ATP binding|plasma membrane|integral component of membrane|ATPase activity, coupled to transmembrane movement of substances
VIT_212s0034g01500	22.0713	3.04437	41.0983	13.4998	3.75486	0.00217559	0.0264292	Up	0	0	0	4.57137	0.626416	0.63743
VIT_200s0366g00015	46.5776	6.44826	86.7069	13.4466	3.74916	0.00357057	0.0387287	Up	0	0.0682419	0.481666	1.24049	2.66001	4.54103			hypothetical protein VITISV_009643 [Vitis vinifera]
VIT_215s0048g02070	2475.55	343.371	4607.74	13.4191	3.74622	2.16841e-12	3.53563e-10	Up	5.99072	18.0157	26.8136	283.141	316.573	181.975	LOC100248930	BAP2; Synonyms=BAL; At2g45760; F4I18.26	PREDICTED: BON1-associated protein 2 [Vitis vinifera]	GO:0006952,GO:0016020	defense response|membrane
VIT_212s0134g00630	11.0267	1.52965	20.5237	13.4173	3.74602	0.00105126	0.0148633	Up	0	0.146532	0.0745735	0.795164	0.375828	1.34277	LOC100263140		PREDICTED: anthocyanin 5-aromatic acyltransferase-like [Vitis vinifera]	GO:0005737,GO:0047183,GO:0102777,GO:0102815	cytoplasm|anthocyanin 5-aromatic acyltransferase activity|caffeoyl-CoA:pelargonidin-3,5-diglucoside 5-O-glucoside-6-O-hydroxycinnamoyltransferase activity|caffeoyl-CoA:delphinidin-3,5-diglucoside 5-O-glucoside-6-O-hydroxycinnamoyltransferase activity
VIT_207s0005g03290	81.1871	11.2889	151.085	13.3835	3.74239	7.78662e-09	5.5546e-07	Up	0.243693	0.511191	0.416438	6.04074	5.82994	2.84558	LOC100232948	PHT1-4; Synonyms=PHT4, PT2; At2g38940; T7F6.11	PREDICTED: probable inorganic phosphate transporter 1-7 [Vitis vinifera]	GO:0005315,GO:0005634,GO:0005773,GO:0005794,GO:0005886,GO:0005887,GO:0006817,GO:0009506,GO:0009737,GO:0015293,GO:0016020	inorganic phosphate transmembrane transporter activity|nucleus|vacuole|Golgi apparatus|plasma membrane|integral component of plasma membrane|phosphate ion transport|plasmodesma|response to abscisic acid|symporter activity|membrane
VIT_212s0057g00250	59.7372	8.35354	111.121	13.3022	3.7336	1.42254e-06	5.56386e-05	Up	0.152343	0.0788118	0.0540102	1.09018	1.99422	2.38474	LOC100249308	NDB3; At4g21490; F18E5.110	unnamed protein product, partial [Vitis vinifera]	GO:0005509,GO:0005739,GO:0005743,GO:0005758,GO:0005777,GO:0016491,GO:0055114	calcium ion binding|mitochondrion|mitochondrial inner membrane|mitochondrial intermembrane space|peroxisome|oxidoreductase activity|oxidation-reduction process
VIT_218s0001g09870	165.144	23.0981	307.19	13.2993	3.73328	2.16324e-11	2.82911e-09	Up	0.401411	0.60148	0.689481	5.83724	6.32015	5.83923	LOC100248828	At4g34215; F10M10.12, F28A23_20	PREDICTED: probable carbohydrate esterase At4g34215 isoform X1 [Vitis vinifera]	GO:0016787	hydrolase activity
VIT_207s0129g00940	4.15311	0.581488	7.72473	13.2844	3.73166	0.0468981	0.231403	Up	0	0.081245	0	0.241401	0.334737	0.0836825		At5g24010; MZF18.11	unnamed protein product, partial [Vitis vinifera]
VIT_203s0132g00040	137.015	19.209	254.821	13.2657	3.72963	3.96688e-11	4.76595e-09	Up	0.324274	0.277641	0.460998	4.08205	4.63111	3.50962	LOC100247569	HVA22A; At1g74520; F1M20.20	unnamed protein product, partial [Vitis vinifera]	GO:0009409,GO:0009414,GO:0009737,GO:0016021,GO:0042538	response to cold|response to water deprivation|response to abscisic acid|integral component of membrane|hyperosmotic salinity response
VIT_211s0016g02780	302.847	42.5909	563.103	13.2212	3.72478	1.20715e-05	0.000358717	Up	0.364357	2.03538	0.813498	19.3775	13.5166	6.73577	LOC100243880	MYB36 {ECO:0000303|PubMed:9839469}; At5g57620 {ECO:0000312|Araport:AT5G57620}; MUA2.20 {ECO:0000312|EMBL:BAB08797.1}	PREDICTED: transcription factor RAX2 [Vitis vinifera]	GO:0000981,GO:0001135,GO:0003700,GO:0005634,GO:0006351,GO:0006357,GO:0008285,GO:0030154,GO:0035987,GO:0043565,GO:0044212,GO:0045597,GO:0045892,GO:0045893,GO:0048226,GO:2000021,GO:2000067	RNA polymerase II transcription factor activity, sequence-specific DNA binding|transcription factor activity, RNA polymerase II transcription factor recruiting|DNA binding transcription factor activity|nucleus|transcription, DNA-templated|regulation of transcription from RNA polymerase II promoter|negative regulation of cell proliferation|cell differentiation|endodermal cell differentiation|seque…
VIT_208s0007g04480	9.8396	1.39076	18.2884	13.1499	3.71698	0.001365	0.0182217	Up	0	0	0	0.153124	0.0948073	0.0473349	LOC100253851	PME15; Synonyms=ARATH15; At2g36710; F13K3.11	unnamed protein product, partial [Vitis vinifera]	GO:0005576,GO:0005618,GO:0030599,GO:0042545,GO:0045330,GO:0045490	extracellular region|cell wall|pectinesterase activity|cell wall modification|aspartyl esterase activity|pectin catabolic process
VIT_212s0028g02740	11.2462	1.60558	20.8868	13.0089	3.70142	0.000913853	0.0132564	Up	0	0.0634836	0.161309	2.78703	2.25704	1.76708	LOC100255808	ROMT; VIT_12s0028g01880	PREDICTED: trans-resveratrol di-O-methyltransferase [Vitis vinifera]	GO:0008171,GO:0008757,GO:0019438,GO:0046983,GO:0102303	O-methyltransferase activity|S-adenosylmethionine-dependent methyltransferase activity|aromatic compound biosynthetic process|protein dimerization activity|resveratrol 3,5-O-dimethyltransferase activity	path:vvi00945	Stilbenoid, diarylheptanoid and gingerol biosynthesis
VIT_213s0019g03700	85	12.1575	157.842	12.9831	3.69857	0.00777131	0.0692299	Up	0.109308	0.956324	0.259793	1.90884	5.40214	10.8039	LOC100259896	LBD11; Synonyms=ASL7; At2g28500; T17D12.6	PREDICTED: LOB domain-containing protein 1-like [Vitis vinifera]
VIT_218s0117g00480	80.7366	11.5549	149.918	12.9744	3.69759	0.00531214	0.0525487	Up	2.05849	0	0	21.9317	12.1482	4.33965	LOC100855386	LAC14; At5g09360; T5E8.160	PREDICTED: laccase-15-like [Vitis vinifera]	GO:0005507,GO:0016722,GO:0046274,GO:0048046,GO:0052716	copper ion binding|oxidoreductase activity, oxidizing metal ions|lignin catabolic process|apoplast|hydroquinone:oxygen oxidoreductase activity
VIT_204s0008g04830	1134.34	162.403	2106.28	12.9695	3.69705	0.000373101	0.00643887	Up	3.0474	1.65604	0.598664	40.4658	15.9236	16.0706	LOC100245568	PDR1; Synonyms=ABC1	unnamed protein product, partial [Vitis vinifera]	GO:0005524,GO:0005886,GO:0006952,GO:0016021,GO:0016887	ATP binding|plasma membrane|defense response|integral component of membrane|ATPase activity
VIT_202s0087g00760	105.48	15.1499	195.81	12.9248	3.69207	2.71232e-10	2.7134e-08	Up	0.242273	0.210402	0.372843	4.04113	3.23734	2.34719	LOC100246073	PCMP-E2; At4g19220; T18B16.190	PREDICTED: pentatricopeptide repeat-containing protein At4g19220, mitochondrial [Vitis vinifera]
VIT_211s0103g00140	6.59827	0.948162	12.2484	12.918	3.69131	0.0100867	0.0833701	Up	0	0	0.0464611	0.684884	0.552016	0	LOC100243683	HKT1; At4g10310; T9A4.5	unnamed protein product, partial [Vitis vinifera]	GO:0005886,GO:0006813,GO:0006814,GO:0006970,GO:0009651,GO:0015079,GO:0016021	plasma membrane|potassium ion transport|sodium ion transport|response to osmotic stress|response to salt stress|potassium ion transmembrane transporter activity|integral component of membrane
VIT_206s0004g04580	2127.63	305.986	3949.26	12.9067	3.69005	2.52114e-13	5.14681e-11	Up	1.34577	3.62309	3.88363	50.9419	38.9201	29.1439	LOC100262227	PUB33; At2g45910; F4I18.11	PREDICTED: U-box domain-containing protein 33-like [Vitis vinifera]
VIT_213s0064g00420	6.56561	0.948162	12.1831	12.8491	3.6836	0.0102097	0.0840547	Up	0	0.0588343	0.0295973	0.207777	0.182873	0.595044	LOC109123634	SOT12; Synonyms=RAR047, ST1; At2g03760; F19B11.21	unnamed protein product, partial [Vitis vinifera]	GO:0005794,GO:0006952,GO:0008146,GO:0009651,GO:0009751,GO:0016131,GO:0080118,GO:1990135	Golgi apparatus|defense response|sulfotransferase activity|response to salt stress|response to salicylic acid|brassinosteroid metabolic process|brassinosteroid sulfotransferase activity|flavonoid sulfotransferase activity
VIT_204s0044g02010	660.151	95.5314	1224.77	12.8206	3.68039	0.00015859	0.00314798	Up	1.38252	2.26916	2.31491	9.62379	34.8214	39.2594	LOC100246634	DAO; Os04g0475600, LOC_Os04g39980; OSJNBa0022H21.12	PREDICTED: 2-oxoglutarate-dependent dioxygenase DAO-like [Vitis vinifera]	GO:0009852,GO:0046872,GO:0051213	auxin catabolic process|metal ion binding|dioxygenase activity
VIT_202s0234g00090	4.54052	0.657417	8.42363	12.8132	3.67956	0.0462153	0.22907	Up	0	0	0.0268407	0	0.387938	0.336953	LOC100251690	ACS7; At4g26200; T25K17.10	PREDICTED: 1-aminocyclopropane-1-carboxylate synthase 7 [Vitis vinifera]	GO:0009693,GO:0009835,GO:0016847,GO:0030170,GO:0042802	ethylene biosynthetic process|fruit ripening|1-aminocyclopropane-1-carboxylate synthase activity|pyridoxal phosphate binding|identical protein binding	path:vvi00270	Cysteine and methionine metabolism
VIT_208s0007g00890	6727.28	976.348	12478.2	12.7805	3.67587	1.50491e-13	3.24786e-11	Up	45.2211	28.7283	17.7641	491.431	420.245	324.926	LOC100258048		unnamed protein product, partial [Vitis vinifera]	GO:0016491	oxidoreductase activity	path:vvi00960	Tropane, piperidine and pyridine alkaloid biosynthesis
VIT_201s0011g04190	189.58	27.5204	351.64	12.7774	3.67552	0.000209937	0.0039785	Up	1.50652	4.44755	1.81822	14.0563	26.3383	47.7821			PREDICTED: uncharacterized protein LOC105135548 [Populus euphratica]
VIT_213s0067g00490	358.883	52.1393	665.627	12.7663	3.67427	0.00112965	0.0156888	Up	0.0864052	0.923709	0.534886	13.7501	5.55953	3.89754	LOC100241667	At3g47110; F13I12.160	PREDICTED: probable LRR receptor-like serine/threonine-protein kinase At3g47570 [Vitis vinifera]	GO:0004674,GO:0005524,GO:0005886,GO:0016021	protein serine/threonine kinase activity|ATP binding|plasma membrane|integral component of membrane
VIT_218s0117g00450	324.419	47.3572	601.481	12.7009	3.66686	6.20303e-08	3.62228e-06	Up	2.56548	0.536033	0.0708987	18.6095	16.0385	8.18334	LOC100855386	LAC14; At5g09360; T5E8.160	PREDICTED: laccase-15-like [Vitis vinifera]	GO:0005507,GO:0016722,GO:0046274,GO:0048046,GO:0052716	copper ion binding|oxidoreductase activity, oxidizing metal ions|lignin catabolic process|apoplast|hydroquinone:oxygen oxidoreductase activity
VIT_213s0064g00430	28.0048	4.09078	51.9188	12.6917	3.66581	0.00209913	0.0257495	Up	0.0335156	0.102632	0.138629	0.910492	0.786003	2.41303	LOC109123634	SOT17; Synonyms=ST5C; At1g18590; F25I16.7, F25I16_11	PREDICTED: cytosolic sulfotransferase 12-like [Vitis vinifera]	GO:0005737,GO:0019761,GO:0047364	cytoplasm|glucosinolate biosynthetic process|desulfoglucosinolate sulfotransferase activity
VIT_204s0008g02510	393.158	57.5869	728.729	12.6544	3.66157	3.20197e-12	5.12111e-10	Up	0.620321	1.1423	0.824887	14.1017	12.482	8.04961	LOC100266306	LRK10 {ECO:0000312|EMBL:AAC49629.1}	PREDICTED: G-type lectin S-receptor-like serine/threonine-protein kinase At1g34300 [Vitis vinifera]	GO:0004674,GO:0005524,GO:0005886,GO:0016021	protein serine/threonine kinase activity|ATP binding|plasma membrane|integral component of membrane
VIT_207s0031g01070	563.416	82.6585	1044.17	12.6324	3.65906	1.66803e-06	6.37507e-05	Up	1.37094	1.18471	1.39941	23.0813	20.066	8.85069	LOC100263656		unnamed protein product, partial [Vitis vinifera]	GO:0005507,GO:0005576,GO:0008447	copper ion binding|extracellular region|L-ascorbate oxidase activity
VIT_208s0040g03400	128.153	18.815	237.49	12.6224	3.65791	2.06979e-06	7.81539e-05	Up	0.0609654	0.387073	0.21775	3.02703	1.23767	3.14569	LOC100246509	TIC32; Synonyms=HP32, IEP32	PREDICTED: short-chain dehydrogenase TIC 32, chloroplastic [Vitis vinifera]	GO:0005516,GO:0009706,GO:0015031,GO:0016491	calmodulin binding|chloroplast inner membrane|protein transport|oxidoreductase activity
VIT_204s0008g02670	88.1874	12.9481	163.427	12.6217	3.65783	1.50351e-09	1.23376e-07	Up	0.175552	0.251333	0.127484	2.95913	1.81475	2.11826	LOC100252689	CRYD {ECO:0000303|PubMed:16876787}; Synonyms=CRY3 {ECO:0000303|PubMed:16876787}; Solyc08g074270 {ECO:0000305}	PREDICTED: cryptochrome DASH, chloroplastic/mitochondrial [Vitis vinifera]	GO:0003677,GO:0003913,GO:0005739,GO:0006281,GO:0009507,GO:0018298	DNA binding|DNA photolyase activity|mitochondrion|DNA repair|chloroplast|protein-chromophore linkage
VIT_201s0026g00550	41.6565	6.12403	77.189	12.6043	3.65584	1.21625e-07	6.49789e-06	Up	0	0.0287671	0.237546	1.07847	2.39338	1.41436	LOC104879964	At1g70260; F20P5.1, F20P5.2	hypothetical protein VITISV_034107 [Vitis vinifera]	GO:0005783,GO:0005886,GO:0016021,GO:0022857,GO:1900150,GO:1900425,GO:1902289	endoplasmic reticulum|plasma membrane|integral component of membrane|transmembrane transporter activity|regulation of defense response to fungus|negative regulation of defense response to bacterium|negative regulation of defense response to oomycetes
VIT_212s0057g00613	241.594	35.5892	447.599	12.5768	3.6527	1.91303e-11	2.52821e-09	Up	0.0992739	0.600406	0.485613	5.27028	6.15013	3.72882	LOC109123452	ACA13; At3g22910; F5N5.8	hypothetical protein VITISV_000631 [Vitis vinifera]	GO:0005388,GO:0005516,GO:0005524,GO:0005887,GO:0043231,GO:0046872	calcium-transporting ATPase activity|calmodulin binding|ATP binding|integral component of plasma membrane|intracellular membrane-bounded organelle|metal ion binding
VIT_207s0005g01380	14.2653	2.10179	26.4288	12.5745	3.65242	0.000213348	0.00403098	Up	0.0557804	0.0142482	0.0145026	0.159505	0.430887	0.443817		CKI1; At2g47430; T30B22.27	hypothetical protein VITISV_032223 [Vitis vinifera]	GO:0000155,GO:0004673,GO:0005622,GO:0005886,GO:0009116,GO:0009506,GO:0009553,GO:0009736,GO:0010087,GO:0016021,GO:0042803,GO:0080117	phosphorelay sensor kinase activity|protein histidine kinase activity|intracellular|plasma membrane|nucleoside metabolic process|plasmodesma|embryo sac development|cytokinin-activated signaling pathway|phloem or xylem histogenesis|integral component of membrane|protein homodimerization activity|secondary growth
VIT_200s0274g00070	684.527	100.956	1268.1	12.5609	3.65087	8.06153e-13	1.40573e-10	Up	1.56681	1.23755	1.24441	21.8824	15.5144	21.7006	LOC100264251	BHLH112; Synonyms=EN64; At1g61660; T13M11.1	PREDICTED: transcription factor bHLH112 isoform X1 [Vitis vinifera]	GO:0000978,GO:0001228,GO:0003700,GO:0005634,GO:0006366,GO:0042631,GO:0043565,GO:0045893,GO:0046983,GO:0071215,GO:0071472,GO:2000214,GO:2000377	RNA polymerase II proximal promoter sequence-specific DNA binding|transcriptional activator activity, RNA polymerase II transcription regulatory region sequence-specific DNA binding|DNA binding transcription factor activity|nucleus|transcription from RNA polymerase II promoter|cellular response to water deprivation|sequence-specific DNA binding|positive regulation of transcription, DNA-templated|…
VIT_211s0052g01580	8.3519	1.23891	15.4649	12.4827	3.64186	0.00451496	0.0461795	Up	0	0.0691455	0.0230646	0.427041	0.444494	0.298394	LOC100258170	UFGT; Synonyms=AlUFGT1, AlUFGT2, FlUFGT1, FlUFGT2, ITUFGT1, ITUFGT2, RUUFGT1, RUUFGT2, VVGT1; GSVIVT00014047001, LOC100233099, VITISV_008354	unnamed protein product, partial [Vitis vinifera]	GO:0009718,GO:0033303,GO:0033330,GO:0033485,GO:0047213	anthocyanin-containing compound biosynthetic process|quercetin O-glucoside biosynthetic process|kaempferol O-glucoside biosynthetic process|cyanidin 3-O-glucoside biosynthetic process|anthocyanidin 3-O-glucosyltransferase activity
VIT_211s0118g00160	10.8204	1.60558	20.0352	12.4785	3.64137	0.00129683	0.017479	Up	0	0	0.023185	0.420724	0.477146	0.364235	LOC100248825		PREDICTED: probable LRR receptor-like serine/threonine-protein kinase At4g36180 isoform X1 [Vitis vinifera]
VIT_214s0066g02100	25500.2	3802.83	47197.6	12.4112	3.63357	1.07772e-05	0.00032526	Up	120.689	13.987	17.0351	1155.73	637.469	475.839	LOC100252565	AATP1; Synonyms=ASD {ECO:0000303|PubMed:21359673}; At5g40010 {ECO:0000312|EMBL:AED94501.1}; MYH19.21 {ECO:0000312|EMBL:BAB10225.1}	PREDICTED: probable mitochondrial chaperone BCS1-B [Vitis vinifera]	GO:0005524,GO:0005739,GO:0005783,GO:0009409,GO:0009414,GO:0009651,GO:0009737,GO:0010154,GO:0010431,GO:0016021,GO:0016887,GO:0031966	ATP binding|mitochondrion|endoplasmic reticulum|response to cold|response to water deprivation|response to salt stress|response to abscisic acid|fruit development|seed maturation|integral component of membrane|ATPase activity|mitochondrial membrane
VIT_218s0001g01960	840.209	125.505	1554.91	12.3893	3.63102	6.74696e-10	6.1021e-08	Up	0.893284	4.17945	5.51662	56.3736	38.123	29.9004	LOC100264391	At1g11050; T19D16.6	PREDICTED: probable receptor-like protein kinase At1g11050 [Vitis vinifera]
VIT_218s0001g14030	695.33	104.138	1286.52	12.3541	3.62691	1.28822e-10	1.38309e-08	Up	1.12905	1.01122	0.820181	18.9764	12.6206	11.1674	LOC100257475	LOG7; At5g06300; MHF15.18	PREDICTED: probable cytokinin riboside 5'-monophosphate phosphoribohydrolase LOGL10 [Vitis vinifera]	GO:0005634,GO:0005829,GO:0009691,GO:0016787	nucleus|cytosol|cytokinin biosynthetic process|hydrolase activity
VIT_212s0028g02480	9.20109	1.3796	17.0226	12.3388	3.62513	0.00479414	0.048269	Up	0	0.037769	0.0386318	0.264732	0.466076	0.624106	LOC100259214	At5g45910; K15I22.11	PREDICTED: GDSL esterase/lipase At5g45910-like [Vitis vinifera]	GO:0005576,GO:0016042,GO:0016788	extracellular region|lipid catabolic process|hydrolase activity, acting on ester bonds
VIT_214s0066g00780	145.746	21.8538	269.639	12.3383	3.62508	6.41013e-10	5.83183e-08	Up	0.14745	0.662471	0.457274	6.39336	2.72999	4.14047	LOC100852430	RPP8L2; At1g53350; F12M16.35	PREDICTED: disease resistance protein RPM1-like [Vitis vinifera]
VIT_201s0011g05890	910.19	136.673	1683.71	12.3192	3.62284	3.25806e-10	3.20823e-08	Up	1.7111	2.14956	1.85205	21.9561	27.9253	15.6876	LOC100264640	At5g37990; K18L3.150	PREDICTED: probable S-adenosylmethionine-dependent methyltransferase At5g37990 [Vitis vinifera]	GO:0008168,GO:0046872	methyltransferase activity|metal ion binding
VIT_212s0028g00960	30.9313	4.64814	57.2144	12.3091	3.62165	3.30232e-06	0.000117786	Up	0.0414106	0.231753	0.0214763	1.2281	1.16917	1.31171	LOC100252385	PSY	PREDICTED: phytoene synthase 2, chloroplastic [Vitis vinifera]	GO:0004310,GO:0006696,GO:0009507,GO:0016117,GO:0016767,GO:0051996	farnesyl-diphosphate farnesyltransferase activity|ergosterol biosynthetic process|chloroplast|carotenoid biosynthetic process|geranylgeranyl-diphosphate geranylgeranyltransferase activity|squalene synthase activity	path:vvi00906	Carotenoid biosynthesis
VIT_208s0032g00790	15.0591	2.263	27.8552	12.309	3.62164	0.00328205	0.0363049	Up	0	0.0395421	0.0202148	0.0696126	0.243938	0.231879	LOC100240995	ABCG22; Synonyms=WBC23; At5g06530; F15M7.6	unnamed protein product, partial [Vitis vinifera]	GO:0005524,GO:0005886,GO:0009414,GO:0010148,GO:0016021,GO:0042626	ATP binding|plasma membrane|response to water deprivation|transpiration|integral component of membrane|ATPase activity, coupled to transmembrane movement of substances
VIT_210s0003g02360	52.3625	7.89821	96.8268	12.2593	3.61581	0.00143778	0.0190616	Up	0.150416	0.077312	0.156782	4.04574	3.54779	0.924584	LOC100245262	SRG1; At1g17020; F20D23.28, F6I1.30	PREDICTED: protein SRG1-like [Vitis vinifera]	GO:0010150,GO:0016682,GO:0046872	leaf senescence|oxidoreductase activity, acting on diphenols and related substances as donors, oxygen as acceptor|metal ion binding
VIT_208s0058g00805	8.71437	1.31483	16.1139	12.2555	3.61535	0.00341935	0.0373629	Up	0	0.0862495	0.0878773	0.612823	0.718731	0.720661	LOC104880012		PREDICTED: uncharacterized protein LOC104880012 [Vitis vinifera]
VIT_211s0016g03350	274.047	41.3539	506.74	12.2537	3.61515	5.06333e-05	0.00120001	Up	0.435691	1.15414	1.21675	7.79984	8.95813	20.2702	LOC100252531	DREB3; Synonyms=ERF041, TINY2; At5g11590; F15N18.180	PREDICTED: dehydration-responsive element-binding protein 3 [Vitis vinifera]	GO:0003700,GO:0005634,GO:0006351,GO:0009873,GO:0043565,GO:0045893	DNA binding transcription factor activity|nucleus|transcription, DNA-templated|ethylene-activated signaling pathway|sequence-specific DNA binding|positive regulation of transcription, DNA-templated
VIT_205s0049g00940	1766.97	266.691	3267.24	12.2511	3.61483	1.72424e-12	2.89374e-10	Up	1.35486	9.57071	4.27827	71.6745	65.8974	54.2235	LOC100257925	PHT1-4; Synonyms=PHT4, PT2; At2g38940; T7F6.11	PREDICTED: inorganic phosphate transporter 1-4-like [Vitis vinifera]	GO:0005315,GO:0005634,GO:0005773,GO:0005794,GO:0005886,GO:0005887,GO:0006817,GO:0009506,GO:0009737,GO:0015293,GO:0016020	inorganic phosphate transmembrane transporter activity|nucleus|vacuole|Golgi apparatus|plasma membrane|integral component of plasma membrane|phosphate ion transport|plasmodesma|response to abscisic acid|symporter activity|membrane
VIT_216s0050g01400	27.8586	4.21111	51.5061	12.231	3.61247	0.0087226	0.0747779	Up	0.117994	0.715762	0	4.97808	2.93601	0.827581	LOC104882216	SRC2 {ECO:0000303|Ref.1}; Glyma15g16360 {ECO:0000305}	PREDICTED: uncharacterized protein LOC104882216 [Vitis vinifera]	GO:0005789,GO:0005886,GO:0016021,GO:0032586	endoplasmic reticulum membrane|plasma membrane|integral component of membrane|protein storage vacuole membrane
VIT_218s0001g09800	4.33995	0.657417	8.02249	12.203	3.60917	0.039685	0.207862	Up	0	0.0179677	0	0.111067	0.0942938	0.246255	LOC100243693	PK1	PREDICTED: putative receptor protein kinase ZmPK1 [Vitis vinifera]	GO:0004674,GO:0005524,GO:0016021,GO:0048544	protein serine/threonine kinase activity|ATP binding|integral component of membrane|recognition of pollen
VIT_201s0011g02600	25.4524	3.85922	47.0455	12.1904	3.60767	1.93133e-05	0.000541851	Up	0.296935	0.145946	0.436206	2.04674	5.99515	7.87522			unnamed protein product, partial [Vitis vinifera]
VIT_201s0010g02980	616.652	93.7577	1139.55	12.1542	3.60338	0.000132958	0.00271872	Up	3.28879	2.0518	2.15076	11.5832	29.8812	14.3822	LOC100249487		hypothetical protein PHAVU_009G167200g [Phaseolus vulgaris]			path:vvi04626	Plant-pathogen interaction
VIT_205s0124g00670	6.23431	0.948162	11.5204	12.1503	3.60292	0.013638	0.1029	Up	0	0.0420082	0.0213842	0.388149	0.131629	0.197722	LOC100244599	AVO2; YMR068W; YM9916.07	unnamed protein product, partial [Vitis vinifera]	GO:0001558,GO:0005774,GO:0005886,GO:0030950,GO:0031505,GO:0031929,GO:0031932	regulation of cell growth|vacuolar membrane|plasma membrane|establishment or maintenance of actin cytoskeleton polarity|fungal-type cell wall organization|TOR signaling|TORC2 complex
VIT_200s0480g00020	455.054	69.2513	840.856	12.1421	3.60195	0.00013907	0.00282756	Up	1.32018	0.245996	0.168257	13.2109	8.97802	4.22046	LOC104878424	At4g04980; C17L7.1, T32N4.10	PREDICTED: uncharacterized protein At4g04980-like [Vitis vinifera]	GO:0009658,GO:0009707	chloroplast organization|chloroplast outer membrane
VIT_218s0001g04800	105.765	16.1164	195.414	12.1252	3.59994	7.59774e-10	6.71758e-08	Up	0.765136	0.712255	0.361724	9.51492	7.04747	7.47758	LOC100259038	HIPP23 {ECO:0000303|PubMed:21072340, ECO:0000303|PubMed:23368984}; At4g39700 {ECO:0000312|Araport:AT4G39700}; T19P19.90 {ECO:0000312|EMBL:CAA18756.1}	PREDICTED: heavy metal-associated isoprenylated plant protein 26 [Vitis vinifera]	GO:0005737,GO:0030001,GO:0046914,GO:0046916	cytoplasm|metal ion transport|transition metal ion binding|cellular transition metal ion homeostasis
VIT_219s0015g01440	988.728	150.954	1826.5	12.0997	3.5969	0.00149062	0.0195965	Up	6.72502	0.927851	1.43668	72.7278	39.0665	17.5282	LOC100246366	At3g47200; F13I12.250	PREDICTED: UPF0481 protein At3g47200-like [Vitis vinifera]	GO:0005886,GO:0016021	plasma membrane|integral component of membrane
VIT_214s0066g01210	43.9088	6.70929	81.1084	12.089	3.59562	2.01102e-07	1.00792e-05	Up	0.0247104	0.0749824	0.228404	2.44883	2.09253	0.98232	LOC100249137		PREDICTED: carbonic anhydrase 2 isoform X1 [Vitis vinifera]	GO:0004089,GO:0008270,GO:0009570,GO:0015976	carbonate dehydratase activity|zinc ion binding|chloroplast stroma|carbon utilization	path:vvi00910	Nitrogen metabolism
VIT_213s0019g04060	154.07	23.5429	284.597	12.0884	3.59556	1.01874e-10	1.12689e-08	Up	0	0.199845	0.650563	3.96435	4.43546	4.73436	MLO7	MLO6; At1g61560; T25B24.9	unnamed protein product, partial [Vitis vinifera]	GO:0005516,GO:0005886,GO:0009817,GO:0016021	calmodulin binding|plasma membrane|defense response to fungus, incompatible interaction|integral component of membrane
VIT_208s0007g03120	13.7559	2.10556	25.4063	12.0663	3.59291	0.000534835	0.00866698	Up	0.105364	0.638231	0	2.24388	1.56015	1.01174	LOC100252898	SAUR50 {ECO:0000303|PubMed:12036261}; At4g34760 {ECO:0000312|Araport:AT4G34760}; T4L20.340 {ECO:0000312|EMBL:CAA18855.1}	PREDICTED: auxin-induced protein 15A [Vitis vinifera]	GO:0009734,GO:0040008	auxin-activated signaling pathway|regulation of growth	path:vvi04075	Plant hormone signal transduction
VIT_204s0008g02010	37.6067	5.76113	69.4523	12.0553	3.5916	5.46543e-07	2.42041e-05	Up	0.0844329	0.143826	0.233492	1.29329	1.51136	1.86583	LOC100249062	At3g43860; T28A8.150	unnamed protein product, partial [Vitis vinifera]	GO:0005576,GO:0008810,GO:0030245,GO:0071555	extracellular region|cellulase activity|cellulose catabolic process|cell wall organization	path:vvi00500	Starch and sucrose metabolism
VIT_210s0042g00840	582.051	89.3493	1074.75	12.0287	3.5884	4.6924e-12	7.01346e-10	Up	0.363859	5.68383	3.9045	57.3947	51.6469	36.7071	LOC100266562	VIT_16s0100g01030	PREDICTED: stilbene synthase 2 [Vitis vinifera]	GO:0005737,GO:0006952,GO:0009058,GO:0050350	cytoplasm|defense response|biosynthetic process|trihydroxystilbene synthase activity	path:vvi00941,path:vvi04712	Flavonoid biosynthesis|Circadian rhythm - plant
VIT_213s0019g03530	141.542	21.7607	261.323	12.0089	3.58604	2.24306e-05	0.000614213	Up	2.23145	2.5737	0.611024	15.2546	16.5917	35.9856
VIT_213s0019g00920	26.0658	4.00746	48.124	12.0086	3.586	4.59076e-05	0.00110416	Up	0	0	0.0984356	0.47596	1.1806	2.12384	LOC104881141		PREDICTED: CLAVATA3/ESR (CLE)-related protein 46 isoform X1 [Vitis vinifera]
VIT_205s0077g00540	240.632	37.2889	443.976	11.9064	3.57366	3.04442e-11	3.86088e-09	Up	1.50808	2.88684	2.52387	29.8833	22.2739	31.536
VIT_218s0122g00780	1591.52	246.799	2936.24	11.8973	3.57256	1.63636e-05	0.000467453	Up	2.58158	3.2923	3.90227	56.1307	47.3441	19.2209	LOC100251317	PHT1-9; At1g76430; F14G6.3, F15M4.7	PREDICTED: probable inorganic phosphate transporter 1-9 [Vitis vinifera]	GO:0005886,GO:0005887,GO:0006817,GO:0015114,GO:0015293,GO:0015415,GO:1901684	plasma membrane|integral component of plasma membrane|phosphate ion transport|phosphate ion transmembrane transporter activity|symporter activity|ATPase-coupled phosphate ion transmembrane transporter activity|arsenate ion transmembrane transport
VIT_200s0301g00090	2171.25	338.324	4004.18	11.8353	3.56503	1.13209e-05	0.000339222	Up	4.39574	1.08291	1.33207	49.9634	30.1662	20.018	LOC100253444	NDA2; At2g29990; F23F1	PREDICTED: internal alternative NAD(P)H-ubiquinone oxidoreductase A1, mitochondrial [Vitis vinifera]	GO:0003959,GO:0005739,GO:0005759,GO:0005777,GO:0031304,GO:0055114	NADPH dehydrogenase activity|mitochondrion|mitochondrial matrix|peroxisome|intrinsic component of mitochondrial inner membrane|oxidation-reduction process
VIT_216s0050g00430	162.403	25.3819	299.425	11.7968	3.56032	1.04875e-10	1.155e-08	Up	0.0487403	1.01795	2.17064	16.6997	14.9402	11.368	LOC109121431		PREDICTED: uncharacterized protein LOC100254969 isoform X2 [Vitis vinifera]
VIT_202s0025g03750	61.5897	9.6297	113.55	11.7916	3.55969	0.00578097	0.055922	Up	0	1.02915	0.864759	4.38475	10.7063	1.84184	LOC100256427	At3g14260; MLN21.4	unnamed protein product, partial [Vitis vinifera]
VIT_202s0025g02650	20.8971	3.27412	38.52	11.765	3.55643	0.000391685	0.00670888	Up	0	0.14427	0.0207104	0.482454	1.25709	0.493287	LOC100232903	CEL1	PREDICTED: endoglucanase 1 [Vitis vinifera]	GO:0008810,GO:0009835,GO:0030245	cellulase activity|fruit ripening|cellulose catabolic process
VIT_205s0124g00140	6.48139	1.01851	11.9443	11.7272	3.55179	0.0114503	0.0909285	Up	0	0	0	0.550211	0.937378	0.664162	LOC100248021		unnamed protein product, partial [Vitis vinifera]
VIT_216s0050g02340	1271.65	200.31	2342.99	11.6968	3.54805	1.62721e-12	2.76905e-10	Up	2.81833	2.22036	1.66731	34.5623	28.7984	22.2525	LOC100262126	MAA3; At4g15570; dl3825w	PREDICTED: uncharacterized protein LOC100262126 [Vitis vinifera]	GO:0004386,GO:0005524,GO:0005634,GO:0009553,GO:0009875,GO:0010183	helicase activity|ATP binding|nucleus|embryo sac development|pollen-pistil interaction|pollen tube guidance
VIT_215s0045g00810	10.6296	1.67593	19.5833	11.6851	3.54659	0.00147974	0.0194935	Up	0.0340293	0.173358	0.0707757	1.28682	0.733839	0.825467	LOC100257205	At1g50180; F14I3.19	unnamed protein product, partial [Vitis vinifera]
VIT_218s0001g06450	11.5647	1.83337	21.2961	11.6158	3.53802	0.000771287	0.0115624	Up	0	0	0.252989	1.89243	1.40086	1.39584	LOC100244730		PREDICTED: disease resistance protein RPS4-like [Vitis vinifera]
VIT_213s0067g00660	354.181	56.1839	652.178	11.6079	3.53704	2.23272e-05	0.00061241	Up	0.0923238	1.03418	0.420054	4.55123	6.01096	10.7033	LOC100258692	CYP90A1; Synonyms=CPD, CYP90; At5g05690; MJJ3.9	PREDICTED: cytochrome P450 90A1 [Vitis vinifera]	GO:0004497,GO:0005506,GO:0009911,GO:0010224,GO:0010268,GO:0010584,GO:0016021,GO:0016125,GO:0016132,GO:0016705,GO:0020037,GO:0048657	monooxygenase activity|iron ion binding|positive regulation of flower development|response to UV-B|brassinosteroid homeostasis|pollen exine formation|integral component of membrane|sterol metabolic process|brassinosteroid biosynthetic process|oxidoreductase activity, acting on paired donors, with incorporation or reduction of molecular oxygen|heme binding|anther wall tapetum cell differentiation	path:vvi00905	Brassinosteroid biosynthesis
VIT_210s0092g00770	4.58001	0.727765	8.43225	11.5865	3.53437	0.0328465	0.185218	Up	0.0215602	0	0	0.0427993	0.336182	0.0675919	LOC104880577	CCMC; Synonyms=ABCI3, ABCI4, ABCI5, CCB256, CCB3; AtMg00900	PREDICTED: putative cytochrome c biosynthesis ccmC-like mitochondrial protein [Vitis vinifera]	GO:0005886,GO:0015232,GO:0015886,GO:0016021,GO:0017004,GO:0020037,GO:0031966,GO:0055114	plasma membrane|heme transporter activity|heme transport|integral component of membrane|cytochrome complex assembly|heme binding|mitochondrial membrane|oxidation-reduction process
VIT_211s0052g00450	9279.89	1480.45	17079.3	11.5366	3.52814	9.45172e-13	1.63678e-10	Up	27.4397	21.4951	16.0735	323.874	311.976	232.877	WKRY	WRKY11; At4g31550; F3L17.120	PREDICTED: probable WRKY transcription factor 11 [Vitis vinifera]	GO:0003700,GO:0005516,GO:0005634,GO:0006351,GO:0010200,GO:0042742,GO:0043565	DNA binding transcription factor activity|calmodulin binding|nucleus|transcription, DNA-templated|response to chitin|defense response to bacterium|sequence-specific DNA binding
VIT_208s0007g00750	5.93791	0.948162	10.9277	11.5251	3.52671	0.0179901	0.124857	Up	0	0.0384384	0.0198488	0.181163	0.18002	0.0805372	LOC100245988	SRG1; At1g17020; F20D23.28, F6I1.30	unnamed protein product, partial [Vitis vinifera]	GO:0010150,GO:0016682,GO:0046872	leaf senescence|oxidoreductase activity, acting on diphenols and related substances as donors, oxygen as acceptor|metal ion binding
VIT_200s1278g00010	4.5194	0.722184	8.31662	11.5159	3.52556	0.0336776	0.187818	Up	0.0335755	0	0	0.367635	0.108784	0.148405	LOC100258065	RLK1; At5g60900; MSL3.2	PREDICTED: G-type lectin S-receptor-like serine/threonine-protein kinase RLK1 [Vitis vinifera]
VIT_214s0060g00800	6.77638	1.08328	12.4695	11.5109	3.52493	0.00868823	0.0745839	Up	0.0766821	0	0	0.380395	0.20318	0.351202	LOC100254435	GOLS2	unnamed protein product, partial [Vitis vinifera]	GO:0005737,GO:0006012,GO:0046872,GO:0047216	cytoplasm|galactose metabolic process|metal ion binding|inositol 3-alpha-galactosyltransferase activity	path:vvi00052	Galactose metabolism
VIT_212s0028g02700	151.833	24.2818	279.384	11.5059	3.5243	0.000171129	0.00334953	Up	0.0312965	1.279	2.10913	34.6284	24.6289	14.1825	LOC100250627	ROMT; VIT_12s0028g01880	PREDICTED: trans-resveratrol di-O-methyltransferase [Vitis vinifera]	GO:0008171,GO:0008757,GO:0019438,GO:0046983,GO:0102303	O-methyltransferase activity|S-adenosylmethionine-dependent methyltransferase activity|aromatic compound biosynthetic process|protein dimerization activity|resveratrol 3,5-O-dimethyltransferase activity	path:vvi00945	Stilbenoid, diarylheptanoid and gingerol biosynthesis
VIT_200s1314g00010	5.44787	0.872233	10.0235	11.4918	3.52253	0.0277161	0.166098	Up	0	0.105424	0	0.209399	0.505534	0.0363474	LOC100242433	BHLH25; Synonyms=EN29; At4g37850; T28I19.130	PREDICTED: transcription factor bHLH18-like [Vitis vinifera]	GO:0003677,GO:0003700,GO:0005634,GO:0006351,GO:0006355,GO:0046983	DNA binding|DNA binding transcription factor activity|nucleus|transcription, DNA-templated|regulation of transcription, DNA-templated|protein dimerization activity
VIT_203s0038g03540	38.2378	6.12599	70.3497	11.4838	3.52153	1.02574e-06	4.18804e-05	Up	0.0158981	0.163052	0.0993942	1.41333	0.775643	0.824248	LOC100241879	AATL1; At1g47670; F16N3.4	unnamed protein product, partial [Vitis vinifera]	GO:0003333,GO:0005886,GO:0015171,GO:0016021	amino acid transmembrane transport|plasma membrane|amino acid transmembrane transporter activity|integral component of membrane
VIT_212s0028g03480	36.9485	5.92415	67.9728	11.4739	3.52028	0.000625586	0.00981779	Up	0.0217232	0.0889383	0.113019	0.42178	1.89685	1.18513	LOC100252375	WSD1; At5g37300; MNJ8.9	PREDICTED: O-acyltransferase WSD1 [Vitis vinifera]	GO:0004144,GO:0005783,GO:0005789,GO:0005886,GO:0010025,GO:0016021,GO:0019432,GO:0047196,GO:0102966,GO:0103095	diacylglycerol O-acyltransferase activity|endoplasmic reticulum|endoplasmic reticulum membrane|plasma membrane|wax biosynthetic process|integral component of membrane|triglyceride biosynthetic process|long-chain-alcohol O-fatty-acyltransferase activity|arachidoyl-CoA:1-dodecanol O-acyltransferase activity|wax ester synthase activity
VIT_204s0008g02860	3649.93	585.488	6714.38	11.468	3.51954	1.46059e-12	2.51202e-10	Up	16.0297	19.824	16.9595	263.351	215.583	177.637	LOC100261255	GGCT2;2 {ECO:0000303|PubMed:25716890}; At4g31290 {ECO:0000312|Araport:AT4G31290}	unnamed protein product, partial [Vitis vinifera]	GO:0003839,GO:0005737,GO:0006751,GO:0016829	gamma-glutamylcyclotransferase activity|cytoplasm|glutathione catabolic process|lyase activity	path:vvi00480	Glutathione metabolism
VIT_215s0046g01150	72.786	11.6906	133.881	11.452	3.51753	1.83196e-08	1.20736e-06	Up	0.675674	1.08101	0.272212	8.3549	9.3087	5.35822	LOC100243145		PREDICTED: anthocyanidin reductase-like isoform X2 [Vitis vinifera]	GO:0009813,GO:0016491,GO:0050662	flavonoid biosynthetic process|oxidoreductase activity|coenzyme binding
VIT_200s0373g00020	25.4142	4.0852	46.7432	11.4421	3.51628	1.07973e-05	0.000325474	Up	0.0658695	0.132697	0.203543	1.42672	1.63618	0.977254	LOC100242284	HSL2; At5g65710; F6H11.160, MPA24.6	PREDICTED: LRR receptor-like serine/threonine-protein kinase HSL2 [Vitis vinifera]	GO:0004674,GO:0005524,GO:0005886,GO:0010102,GO:0010468,GO:0016021	protein serine/threonine kinase activity|ATP binding|plasma membrane|lateral root morphogenesis|regulation of gene expression|integral component of membrane
VIT_204s0023g02210	1902.28	306.546	3498.02	11.411	3.51236	7.40832e-12	1.07528e-09	Up	4.87019	18.6116	3.81322	97.2782	93.338	108.319	LOC100249594	BAMT	PREDICTED: benzoate carboxyl methyltransferase [Vitis vinifera]	GO:0008168	methyltransferase activity
VIT_212s0028g02225	8.95454	1.44437	16.4647	11.3993	3.51087	0.00291885	0.0333906	Up	0.425471	0	0	0.960364	1.87553	1.76942	LOC104880851		PREDICTED: uncharacterized protein LOC104880851 [Vitis vinifera]
VIT_202s0012g02720	6.70868	1.08328	12.3341	11.3859	3.50918	0.0151153	0.110446	Up	0.0401821	0	0	0.0852526	0.304087	0.129237	LOC100854691	RPM1; Synonyms=RPS3; At3g07040; F17A9.20	PREDICTED: disease resistance protein RPM1-like [Vitis vinifera]			path:vvi04626	Plant-pathogen interaction
VIT_206s0004g06840	2509.54	406.117	4612.97	11.3587	3.50573	1.05805e-11	1.49256e-09	Up	9.78245	4.89386	6.58164	85.6478	120.147	68.6047	LOC100246740	At2g30020; F23F1.6	PREDICTED: probable protein phosphatase 2C 25 [Vitis vinifera]	GO:0004722,GO:0005634,GO:0009536,GO:0009611,GO:0009620,GO:0009738,GO:0046872,GO:0050832	protein serine/threonine phosphatase activity|nucleus|plastid|response to wounding|response to fungus|abscisic acid-activated signaling pathway|metal ion binding|defense response to fungus
VIT_200s1241g00010	131.457	21.2775	241.637	11.3565	3.50544	0.000160361	0.00317811	Up	0.697339	0.77002	0.343126	4.77243	5.28726	11.5062	LOC100259031	ODO1	PREDICTED: protein ODORANT1 [Vitis vinifera]
VIT_203s0038g00250	2036.44	331.639	3741.25	11.2811	3.49583	1.10178e-05	0.000331326	Up	1.95667	2.69274	3.16743	40.6019	31.1177	16.1538	LOC100241752	PAP {ECO:0000312|EMBL:AAF19820.1}	unnamed protein product, partial [Vitis vinifera]	GO:0003993,GO:0005615,GO:0030145,GO:0046872	acid phosphatase activity|extracellular space|manganese ion binding|metal ion binding
VIT_201s0026g02370	3309.75	539.814	6079.68	11.2625	3.49346	6.85728e-07	2.95853e-05	Up	25.8694	22.2079	20.9597	421.711	253.256	199.351	LOC100260235	GSTU10; At1g74590; F1M20.27	PREDICTED: glutathione S-transferase U10-like [Vitis vinifera]	GO:0004364,GO:0005737,GO:0005829,GO:0006749,GO:0009407	glutathione transferase activity|cytoplasm|cytosol|glutathione metabolic process|toxin catabolic process	path:vvi00480	Glutathione metabolism
VIT_218s0166g00230	46.4266	7.57413	85.279	11.2592	3.49304	0.000502951	0.00825432	Up	0.0292798	0.239534	0.0914712	2.03663	1.38055	0.58459	LOC100247883	LECRK1 {ECO:0000303|PubMed:25485617}; Os04g0201900 {ECO:0000312|EMBL:BAS88070.1}, LOC_Os04g12540 {ECO:0000305}; OsJ_13804 {ECO:0000312|EMBL:EEE60504.1}, OSJNBb0005B05.5 {ECO:0000312|EMBL:CAE03338.2}	PREDICTED: G-type lectin S-receptor-like serine/threonine-protein kinase RLK1 [Vitis vinifera]	GO:0004674,GO:0005524,GO:0005886,GO:0006468,GO:0006952,GO:0016021,GO:0030246	protein serine/threonine kinase activity|ATP binding|plasma membrane|protein phosphorylation|defense response|integral component of membrane|carbohydrate binding
VIT_207s0031g01130	1969.7	322.878	3616.52	11.2009	3.48554	1.05863e-07	5.7537e-06	Up	6.50425	4.84322	5.41345	86.627	78.3852	37.5174	LOC100257784	AAO	PREDICTED: L-ascorbate oxidase-like [Vitis vinifera]	GO:0005507,GO:0005576,GO:0008447	copper ion binding|extracellular region|L-ascorbate oxidase activity
VIT_216s0050g01230	1040.16	170.587	1909.72	11.195	3.48478	7.28785e-07	3.10692e-05	Up	5.68803	9.44967	12.2029	14.2527	22.4945	20.77	LOC100252599		unnamed protein product, partial [Vitis vinifera]
VIT_214s0060g00010	28.8694	4.73704	53.0017	11.1888	3.48398	5.49074e-06	0.000184322	Up	0.229563	0.229742	0.232699	3.30535	2.9663	3.21055	LOC104881377	RPL21M {ECO:0000303|PubMed:11675010}; Synonyms=NFD1 {ECO:0000303|PubMed:16698901}; At4g30930 {ECO:0000312|Araport:AT4G30930}; F6I18.160	unnamed protein product, partial [Vitis vinifera]	GO:0000741,GO:0003735,GO:0005739,GO:0005840,GO:0006412,GO:0007338,GO:0009553,GO:0009555,GO:0009567,GO:0010197,GO:0019843,GO:0043565	karyogamy|structural constituent of ribosome|mitochondrion|ribosome|translation|single fertilization|embryo sac development|pollen development|double fertilization forming a zygote and endosperm|polar nucleus fusion|rRNA binding|sequence-specific DNA binding
VIT_211s0052g01065	5.77724	0.948162	10.6063	11.1862	3.48365	0.0207583	0.13739	Up	0	0	0	0.619462	0.373922	0	LOC100251293		PREDICTED: uncharacterized protein LOC100251293 [Vitis vinifera]
VIT_216s0100g01040	3069.81	506.352	5633.27	11.1252	3.47576	1.97624e-09	1.58542e-07	Up	0.63708	32.4897	25.5716	296.085	202.954	154.913	LOC100242903	GSVIVT00005194001, LOC100241891, VITISV_031376	PREDICTED: stilbene synthase 4 [Vitis vinifera]	GO:0005737,GO:0006952,GO:0009058,GO:0050350	cytoplasm|defense response|biosynthetic process|trihydroxystilbene synthase activity	path:vvi00941,path:vvi04712	Flavonoid biosynthesis|Circadian rhythm - plant
VIT_211s0016g02070	705.854	116.668	1295.04	11.1002	3.47252	6.51928e-05	0.00146684	Up	0.293104	1.76845	2.37778	26.9794	15.3039	10.6135	LOC100252681	BHLH41; Synonyms=EN51; At5g56960; MHM17.7	unnamed protein product, partial [Vitis vinifera]	GO:0003677,GO:0003700,GO:0005634,GO:0006351,GO:0006355,GO:0010200,GO:0046983	DNA binding|DNA binding transcription factor activity|nucleus|transcription, DNA-templated|regulation of transcription, DNA-templated|response to chitin|protein dimerization activity
VIT_212s0057g01450	380.638	63.2062	698.071	11.0443	3.46524	2.9717e-11	3.78779e-09	Up	0.155871	0.620162	0.642517	5.69988	6.94674	4.83697	LOC100252770	AIR3; Synonyms=SBT5.3; At2g04160; F3L12, T16B23	PREDICTED: subtilisin-like protease SBT5.3 isoform X1 [Vitis vinifera]	GO:0004252,GO:0005576,GO:0005618,GO:0009733,GO:0010102	serine-type endopeptidase activity|extracellular region|cell wall|response to auxin|lateral root morphogenesis
VIT_203s0063g01780	636.718	106.153	1167.28	10.9962	3.45894	8.27446e-09	5.85272e-07	Up	1.73907	0.642681	0.680697	15.6032	13.8806	7.62137	LOC100243480	XLG1; Synonyms=XLG; At2g23460; F26B6.11	PREDICTED: extra-large guanine nucleotide-binding protein 1-like [Vitis vinifera]	GO:0001664,GO:0003924,GO:0004871,GO:0005525,GO:0005634,GO:0005834,GO:0007188,GO:0031683,GO:0046872	G-protein coupled receptor binding|GTPase activity|signal transducer activity|GTP binding|nucleus|heterotrimeric G-protein complex|adenylate cyclase-modulating G-protein coupled receptor signaling pathway|G-protein beta/gamma-subunit complex binding|metal ion binding
VIT_210s0116g00140	22.2131	3.70736	40.7189	10.9832	3.45723	3.23859e-05	0.000833208	Up	0.0263886	0.0527628	0	0.458523	0.308896	0.343073	LOC100243546	SBT2.4 {ECO:0000303|PubMed:16193095}; Synonyms=ALE1 {ECO:0000303|PubMed:11731449}; At1g62340 {ECO:0000312|Araport:AT1G62340}; F2401.7 {ECO:0000312|EMBL:AAF70850.1}	PREDICTED: subtilisin-like protease SBT3.5 [Vitis vinifera]	GO:0004252,GO:0005576,GO:0042335	serine-type endopeptidase activity|extracellular region|cuticle development
VIT_213s0074g00350	4054.76	677.995	7431.53	10.961	3.45431	1.89487e-12	3.13028e-10	Up	17.2904	10.9133	20.3168	203.332	240.303	170.284	LOC104881171		PREDICTED: uncharacterized protein LOC100854584 [Vitis vinifera]
VIT_211s0016g01520	235.52	39.4042	431.637	10.9541	3.4534	1.65515e-10	1.74625e-08	Up	0.0677333	0.585475	0.443911	4.21698	6.6679	4.69713	LOC100255939	PAL	phenylalanine ammonia-lyase 4 [Vitis vinifera]	GO:0005737,GO:0006559,GO:0009800,GO:0045548	cytoplasm|L-phenylalanine catabolic process|cinnamic acid biosynthetic process|phenylalanine ammonia-lyase activity	path:vvi00360,path:vvi00940	Phenylalanine metabolism|Phenylpropanoid biosynthesis
VIT_217s0000g03370	522.087	87.6217	956.553	10.9168	3.44848	9.8208e-07	4.02941e-05	Up	0.542654	1.73428	0.72889	16.2699	13.8359	7.74147	LOC100259493	SARD1 {ECO:0000303|PubMed:20921422}; At1g73805 {ECO:0000312|Araport:AT1G73805}; F25P22.22 {ECO:0000312|EMBL:AAG52065.1}	PREDICTED: uncharacterized protein LOC100259493 [Vitis vinifera]	GO:0002229,GO:0003700,GO:0005634,GO:0006351,GO:0006355,GO:0009617,GO:0009626,GO:0010112,GO:0010224,GO:0042742,GO:0043565,GO:0071219,GO:0080142,GO:1900426	defense response to oomycetes|DNA binding transcription factor activity|nucleus|transcription, DNA-templated|regulation of transcription, DNA-templated|response to bacterium|plant-type hypersensitive response|regulation of systemic acquired resistance|response to UV-B|defense response to bacterium|sequence-specific DNA binding|cellular response to molecule of bacterial origin|regulation of salicy…
VIT_204s0023g01630	174.603	29.3225	319.884	10.9092	3.44747	1.15711e-06	4.61925e-05	Up	0.0986574	0.733979	0.604638	2.23758	5.25875	5.59392	LOC100241065	CYP90B1; Synonyms=DWF4; At3g50660; T3A5.40	PREDICTED: cytochrome P450 90B1 [Vitis vinifera]	GO:0005506,GO:0005783,GO:0009741,GO:0009753,GO:0009826,GO:0009867,GO:0010012,GO:0010268,GO:0010358,GO:0016021,GO:0016125,GO:0016132,GO:0016705,GO:0020037,GO:0048366,GO:0080132	iron ion binding|endoplasmic reticulum|response to brassinosteroid|response to jasmonic acid|unidimensional cell growth|jasmonic acid mediated signaling pathway|steroid 22-alpha hydroxylase activity|brassinosteroid homeostasis|leaf shaping|integral component of membrane|sterol metabolic process|brassinosteroid biosynthetic process|oxidoreductase activity, acting on paired donors, with incorporati…	path:vvi00905	Brassinosteroid biosynthesis
VIT_207s0141g00640	182.132	30.6373	333.626	10.8895	3.44487	6.40385e-09	4.66089e-07	Up	0.314401	1.78959	1.34535	12.0818	14.552	8.61884	LOC100254436	GAT1; Synonyms=BAT1; At1g08230; T23G18.9	PREDICTED: GABA transporter 1 [Vitis vinifera]	GO:0003333,GO:0005886,GO:0015171,GO:0015185,GO:0015812,GO:0016021	amino acid transmembrane transport|plasma membrane|amino acid transmembrane transporter activity|gamma-aminobutyric acid transmembrane transporter activity|gamma-aminobutyric acid transport|integral component of membrane
VIT_215s0024g01700	115.055	19.3595	210.75	10.8861	3.44442	0.000831463	0.012238	Up	0.106051	0.482493	0.65422	6.17703	8.26798	2.5321	LOC100247260	CRK25; At4g05200; C17L7.120, C6L9.3	unnamed protein product, partial [Vitis vinifera]
VIT_219s0015g00320	115.183	19.3963	210.97	10.8768	3.44318	1.74712e-05	0.000493479	Up	0.19523	0.376988	0.457778	5.31362	6.48354	2.58744	LOC100263526	TPK1; Synonyms=KCO1; At5g55630; MDF20.7	PREDICTED: two-pore potassium channel 1 [Vitis vinifera]	GO:0005216,GO:0005774,GO:0005887,GO:0009705,GO:0010029,GO:0010119,GO:0022841,GO:0030007,GO:0030322,GO:0046872,GO:0051260	ion channel activity|vacuolar membrane|integral component of plasma membrane|plant-type vacuole membrane|regulation of seed germination|regulation of stomatal movement|potassium ion leak channel activity|cellular potassium ion homeostasis|stabilization of membrane potential|metal ion binding|protein homooligomerization
VIT_204s0023g00910	119.526	20.1602	218.892	10.8577	3.44064	2.61802e-09	2.05433e-07	Up	0.920375	0	0	2.78617	0.870809	0	LOC100258190		PREDICTED: endoribonuclease Dicer homolog 2 isoform X1 [Vitis vinifera]
VIT_210s0071g00440	61.2289	10.3906	112.067	10.7855	3.43102	4.89011e-08	2.90973e-06	Up	0.116876	0.0610856	0.110221	1.17765	1.10188	1.2192	LOC100256692	SD18; Synonyms=ARK3; At4g21380; T6K22.110	PREDICTED: G-type lectin S-receptor-like serine/threonine-protein kinase At1g11410 [Vitis vinifera]
VIT_200s0203g00130	38.6688	6.56859	70.769	10.7738	3.42946	0.00231437	0.027779	Up	0	0.163868	0.148675	1.71463	0.931137	0.470631	LOC100256745	ENT3; Synonyms=FUR1; At4g05120; C17L7.40, T32N4	unnamed protein product, partial [Vitis vinifera]	GO:0005337,GO:0005886,GO:0015858,GO:0016021	nucleoside transmembrane transporter activity|plasma membrane|nucleoside transport|integral component of membrane
VIT_216s0050g02210	27.8085	4.73704	50.88	10.7409	3.42504	2.19602e-05	0.000605956	Up	0.177065	0.229499	0.232083	2.90356	0.975026	3.54226	LOC100263797	CHIT3	PREDICTED: acidic endochitinase [Vitis vinifera]	GO:0000272,GO:0004568,GO:0006032	polysaccharide catabolic process|chitinase activity|chitin catabolic process	path:vvi00520	Amino sugar and nucleotide sugar metabolism
VIT_200s0399g00030	5.11407	0.872233	9.3559	10.7264	3.42309	0.0370488	0.199986	Up	0	0.0825093	0	0.196318	0.257589	0.226363	LOC100854148		unnamed protein product, partial [Vitis vinifera]
VIT_202s0025g00320	26.7749	4.57221	48.9776	10.712	3.42116	0.00030442	0.00542126	Up	0.0724178	0.248962	0	0.573857	1.25029	1.75602	LOC100244939		PREDICTED: transcription factor MYB86 [Vitis vinifera]	GO:0000981,GO:0001135,GO:0003700,GO:0005634,GO:0006351,GO:0006357,GO:0009733,GO:0010087,GO:0010089,GO:0010119,GO:0010214,GO:0030154,GO:0043565,GO:0044212,GO:0048364	RNA polymerase II transcription factor activity, sequence-specific DNA binding|transcription factor activity, RNA polymerase II transcription factor recruiting|DNA binding transcription factor activity|nucleus|transcription, DNA-templated|regulation of transcription from RNA polymerase II promoter|response to auxin|phloem or xylem histogenesis|xylem development|regulation of stomatal movement|see…
VIT_204s0008g00300	12.7543	2.18149	23.327	10.6932	3.41862	0.0167162	0.118572	Up	0.0148191	0.164614	0.0610513	1.01041	0.960814	0.340414	LOC100262856	HSL2; At5g65710; F6H11.160, MPA24.6	PREDICTED: receptor-like protein kinase HSL1 [Vitis vinifera]	GO:0004674,GO:0005524,GO:0005886,GO:0010102,GO:0010468,GO:0016021	protein serine/threonine kinase activity|ATP binding|plasma membrane|lateral root morphogenesis|regulation of gene expression|integral component of membrane
VIT_200s0225g00090	3546.74	607.439	6486.03	10.6777	3.41653	1.28511e-11	1.76892e-09	Up	3.7782	13.0093	4.31593	83.3515	76.7195	74.9134	LOC100249520	maoII	PREDICTED: copper amine oxidase 1 isoform X1 [Vitis vinifera]	GO:0005507,GO:0008131,GO:0009308,GO:0048038,GO:0052593,GO:0052594,GO:0052595,GO:0052596	copper ion binding|primary amine oxidase activity|amine metabolic process|quinone binding|tryptamine:oxygen oxidoreductase (deaminating) activity|aminoacetone:oxygen oxidoreductase(deaminating) activity|aliphatic-amine oxidase activity|phenethylamine:oxygen oxidoreductase (deaminating) activity	path:vvi00260,path:vvi00350,path:vvi00360,path:vvi00410,path:vvi00950,path:vvi00960	Glycine, serine and threonine metabolism|Tyrosine metabolism|Phenylalanine metabolism|beta-Alanine metabolism|Isoquinoline alkaloid biosynthesis|Tropane, piperidine and pyridine alkaloid biosynthesis
VIT_200s0369g00025	8.49218	1.45553	15.5288	10.6688	3.41533	0.00430997	0.0446098	Up	0.136154	0	0.137253	0.607779	1.60135	1.04361	LOC109122134		unnamed protein product, partial [Vitis vinifera]
VIT_218s0041g01220	7.19155	1.23332	13.1498	10.6621	3.41441	0.0157351	0.113602	Up	0	0.0965627	0	0.232114	0.301185	0.57773	LOC100244789		PREDICTED: uncharacterized protein LOC100244789 [Vitis vinifera]
VIT_205s0020g03710	1995.82	342.949	3648.69	10.6392	3.41131	4.4563e-12	6.74083e-10	Up	20.0884	15.8675	24.5118	298.847	243.719	178.879	LOC100233116	p20	PREDICTED: uncharacterized protein YIR042C [Vitis vinifera]	GO:0008080	N-acetyltransferase activity
VIT_207s0031g02055	356.343	61.232	651.455	10.6391	3.41131	0.000382688	0.0065772	Up	3.14028	0.968943	1.97412	28.7166	35.8884	10.0516	LOC104879929		PREDICTED: uncharacterized protein LOC104879929 [Vitis vinifera]
VIT_218s0001g15220	497.305	85.646	908.964	10.613	3.40776	3.27731e-05	0.000840585	Up	7.25787	4.08808	2.0831	54.2312	70.947	24.385	LOC100245483		unnamed protein product, partial [Vitis vinifera]
VIT_216s0039g00260	4.19194	0.722184	7.6617	10.6091	3.40723	0.046157	0.228871	Up	0.0657328	0	0	0.353205	0.0704969	0.249204	LOC100247757		unnamed protein product, partial [Vitis vinifera]	GO:0030570,GO:0045490,GO:0046872	pectate lyase activity|pectin catabolic process|metal ion binding	path:vvi00040	Pentose and glucuronate interconversions
VIT_205s0020g02500	4168.41	719.711	7617.1	10.5836	3.40375	3.09662e-12	4.98436e-10	Up	15.4314	4.08517	1.93248	97.3126	75.0392	87.1707	LOC100256318		PREDICTED: uncharacterized protein LOC100256318 [Vitis vinifera]
VIT_206s0004g01565	175.542	30.3102	320.774	10.583	3.40368	2.37824e-10	2.41771e-08	Up	1.87088	0.456652	0.699838	12.5115	13.6104	8.46153	LOC104879587	NPF5.4; At3g54450; T14E10.20	PREDICTED: protein NRT1/ PTR FAMILY 5.7-like isoform X1 [Vitis vinifera]	GO:0006857,GO:0016021,GO:0022857	oligopeptide transport|integral component of membrane|transmembrane transporter activity
VIT_208s0007g00700	37.7119	6.54808	68.8756	10.5185	3.39485	0.022731	0.14589	Up	0.164814	0.114163	0.158421	0.638056	0.873081	2.84694	LOC100251125	PCS1; Synonyms=EMB24; At5g02190; T7H20.240	PREDICTED: aspartic proteinase PCS1 [Vitis vinifera]	GO:0004190,GO:0005783,GO:0008233,GO:0012501,GO:0030163	aspartic-type endopeptidase activity|endoplasmic reticulum|peptidase activity|programmed cell death|protein catabolic process
VIT_209s0002g05810	1269.35	221.153	2317.55	10.4794	3.38949	1.01667e-07	5.58612e-06	Up	1.83903	1.56799	3.30946	36.6895	28.6328	17.4891	LOC100249812	BOR4; At1g15460; F9L1.41	PREDICTED: boron transporter 4 [Vitis vinifera]	GO:0005452,GO:0005886,GO:0005887,GO:0015301,GO:0046713,GO:0051453,GO:0080029,GO:0080139	inorganic anion exchanger activity|plasma membrane|integral component of plasma membrane|anion:anion antiporter activity|borate transport|regulation of intracellular pH|cellular response to boron-containing substance levels|borate efflux transmembrane transporter activity
VIT_214s0066g01570	243.866	42.4983	445.234	10.4765	3.38909	0.000142932	0.00288274	Up	0.879094	4.56062	1.38737	32.4029	23.8874	10.3918	LOC104881673		PREDICTED: uncharacterized protein LOC104881673 isoform X1 [Vitis vinifera]
VIT_219s0015g01475	150.374	26.2252	274.522	10.4679	3.3879	0.000682367	0.0105054	Up	3.84188	1.9736	0.620427	41.2697	17.4629	15.5202	LOC104877670	At3g47200; F13I12.250	PREDICTED: UPF0481 protein At3g47200-like [Vitis vinifera]	GO:0005886,GO:0016021	plasma membrane|integral component of membrane
VIT_214s0036g00420	3415.36	599.287	6231.42	10.3981	3.37824	4.04142e-12	6.25228e-10	Up	18.697	7.16881	15.5573	168.965	184.266	139.074	LOC100253505	PPCK1; At1g08650; F22O13.13	PREDICTED: phosphoenolpyruvate carboxylase kinase 1 [Vitis vinifera]	GO:0004674,GO:0004683,GO:0005516,GO:0005524,GO:0005634,GO:0005737,GO:0009416,GO:0009931,GO:0018105,GO:0035556,GO:0046777,GO:0046898	protein serine/threonine kinase activity|calmodulin-dependent protein kinase activity|calmodulin binding|ATP binding|nucleus|cytoplasm|response to light stimulus|calcium-dependent protein serine/threonine kinase activity|peptidyl-serine phosphorylation|intracellular signal transduction|protein autophosphorylation|response to cycloheximide
VIT_200s2191g00010	19.5111	3.43336	35.5888	10.3656	3.37373	0.00022581	0.0042242	Up	0	0.129968	0	1.08177	0.654762	0.762336	LOC100853726	CKX3; At5g56970; MHM17.8	unnamed protein product, partial [Vitis vinifera]	GO:0005773,GO:0005783,GO:0008131,GO:0009823,GO:0016614,GO:0019139,GO:0050660	vacuole|endoplasmic reticulum|primary amine oxidase activity|cytokinin catabolic process|oxidoreductase activity, acting on CH-OH group of donors|cytokinin dehydrogenase activity|flavin adenine dinucleotide binding	path:vvi00908	Zeatin biosynthesis
VIT_200s0301g00060	177.013	31.2393	322.788	10.3327	3.36915	1.05224e-09	8.8962e-08	Up	0	7.9606	5.80962	42.8007	45.4812	64.1653			hypothetical protein MANES_16G038800 [Manihot esculenta]
VIT_200s0301g00070	71.8065	12.6872	130.926	10.3195	3.36731	7.49224e-08	4.2725e-06	Up	0.183517	4.36059	2.36977	15.7956	24.4778	17.772			hypothetical protein B456_009G172100 [Gossypium raimondii]
VIT_218s0082g00234	16.4762	2.92041	30.032	10.2835	3.36226	0.00134572	0.0179835	Up	0	0.21247	0.164049	1.05175	0.481423	0.427664	LOC104877320	RLM1B {ECO:0000303|PubMed:16623885}; At1g63880 {ECO:0000312|Araport:AT1G63880}; T12P18.10 {ECO:0000312|EMBL:AAG52448.1}	hypothetical protein VITISV_010423 [Vitis vinifera]	GO:0005524,GO:0007165,GO:0043531,GO:0050832	ATP binding|signal transduction|ADP binding|defense response to fungus
VIT_218s0001g01050	15.2384	2.7056	27.7713	10.2644	3.35958	0.000392148	0.00671223	Up	0	0	0	1.34308	2.5406	2.69572	LOC104882588	ATL23; At5g42200; MJC20.31	PREDICTED: E3 ubiquitin-protein ligase ATL23 [Vitis vinifera]	GO:0004842,GO:0016021,GO:0016567,GO:0043161,GO:0046872,GO:0061630	ubiquitin-protein transferase activity|integral component of membrane|protein ubiquitination|proteasome-mediated ubiquitin-dependent protein catabolic process|metal ion binding|ubiquitin protein ligase activity
VIT_202s0025g01360	210.777	37.4946	384.059	10.2431	3.35657	8.33849e-10	7.24497e-08	Up	0.429361	2.13393	1.09401	11.8528	11.8897	10.4898	LOC100265543	ERF061; At1g64380; F15H21.12	unnamed protein product, partial [Vitis vinifera]	GO:0003677,GO:0003700,GO:0005634,GO:0006351,GO:0009873,GO:0010200	DNA binding|DNA binding transcription factor activity|nucleus|transcription, DNA-templated|ethylene-activated signaling pathway|response to chitin
VIT_203s0063g01940	155.785	27.7178	283.851	10.2408	3.35625	6.25869e-10	5.71476e-08	Up	2.04851	0.556914	0.782726	14.1035	14.0212	8.50854	LOC109122340		PREDICTED: LOW QUALITY PROTEIN: uncharacterized protein LOC100264105 [Vitis vinifera]
VIT_204s0008g04840	680.571	121.183	1239.96	10.2321	3.35503	0.00163017	0.0210024	Up	1.7452	0.575711	0.261931	15.714	6.09366	6.09146	LOC100245568	ABCG36 {ECO:0000305}; Synonyms=PDR9 {ECO:0000303|PubMed:14572653}; OsI_002763 {ECO:0000312|EMBL:EAY74916.1}	unnamed protein product, partial [Vitis vinifera]	GO:0005524,GO:0016021,GO:0016887	ATP binding|integral component of membrane|ATPase activity
VIT_207s0129g00820	22.0333	3.93153	40.1351	10.2085	3.3517	9.25668e-05	0.00199344	Up	0	0.34115	0.063757	1.34655	0.926958	1.06341	LOC100254242	CYP81E8 {ECO:0000303|PubMed:14617078}	PREDICTED: cytochrome P450 81E8 isoform X2 [Vitis vinifera]	GO:0004497,GO:0005506,GO:0016021,GO:0016705,GO:0020037	monooxygenase activity|iron ion binding|integral component of membrane|oxidoreductase activity, acting on paired donors, with incorporation or reduction of molecular oxygen|heme binding	path:vvi00943	Isoflavonoid biosynthesis
VIT_212s0028g03100	30.4424	5.4369	55.4478	10.1984	3.35028	7.31784e-06	0.000232596	Up	0.0689808	0.0697288	0	0.562258	0.860225	0.540829	LOC100260852	GLK1; Synonyms=GPRI1; At2g20570; F23N11.11	PREDICTED: transcription activator GLK1 [Vitis vinifera]	GO:0003677,GO:0005634,GO:0006351,GO:0006355,GO:1900056	DNA binding|nucleus|transcription, DNA-templated|regulation of transcription, DNA-templated|negative regulation of leaf senescence
VIT_205s0049g00010	20998.4	3770.87	38226	10.1372	3.34159	5.40853e-05	0.00126451	Up	113.416	67.0667	29.2568	1178.49	588.193	525.796	LOC100244297	CSLG2; At4g24000; T19F6.18, T32A16.170	PREDICTED: cellulose synthase-like protein G2 isoform X2 [Vitis vinifera]	GO:0000139,GO:0005794,GO:0005886,GO:0009833,GO:0016021,GO:0016759,GO:0016760,GO:0030244,GO:0071555	Golgi membrane|Golgi apparatus|plasma membrane|plant-type primary cell wall biogenesis|integral component of membrane|cellulose synthase activity|cellulose synthase (UDP-forming) activity|cellulose biosynthetic process|cell wall organization
VIT_202s0025g03575	13.3612	2.40927	24.3131	10.0915	3.33506	0.00117255	0.0161773	Up	0	0.181495	0.370746	0.746155	1.0026	1.45659	LOC104881659		PREDICTED: uncharacterized protein LOC104881659 [Vitis vinifera]
VIT_218s0075g01030	72.9822	13.1759	132.789	10.0782	3.33316	0.0060655	0.057713	Up	2.98976	4.66244	4.23264	5.02404	5.42219	4.89935	LOC100259479	LAC1; Os01g0374600, LOC_Os01g27700; B1045D11.30, OsJ_001779	PREDICTED: uncharacterized protein LOC100256879 [Vitis vinifera]	GO:0005507,GO:0016722,GO:0046274,GO:0048046,GO:0052716	copper ion binding|oxidoreductase activity, oxidizing metal ions|lignin catabolic process|apoplast|hydroquinone:oxygen oxidoreductase activity
VIT_214s0066g00240	125.695	22.7373	228.653	10.0563	3.33003	5.5475e-08	3.26224e-06	Up	0	0.554283	0.0446973	3.16494	5.12774	2.12053	LOC100257735	At5g14450; F18O22.240	unnamed protein product, partial [Vitis vinifera]	GO:0005576,GO:0009505,GO:0009506,GO:0016042,GO:0016788	extracellular region|plant-type cell wall|plasmodesma|lipid catabolic process|hydrolase activity, acting on ester bonds
VIT_206s0004g03610	2451.55	445.019	4458.07	10.0177	3.32448	3.07264e-09	2.38867e-07	Up	0.413933	0.248105	0	0.76436	0.422578	1.03485			hypothetical protein VITISV_009600 [Vitis vinifera]
VIT_203s0132g00050	883.384	160.359	1606.41	10.0176	3.32446	2.34107e-11	3.04582e-09	Up	1.41217	2.10807	3.69649	25.3895	29.9323	23.6881	LOC100245618	HVA22A; At1g74520; F1M20.20	PREDICTED: uncharacterized protein LOC100245618 isoform X4 [Vitis vinifera]	GO:0009409,GO:0009414,GO:0009737,GO:0016021,GO:0042538	response to cold|response to water deprivation|response to abscisic acid|integral component of membrane|hyperosmotic salinity response
VIT_212s0134g00490	502.902	91.6912	914.113	9.96948	3.31752	0.000214948	0.00404902	Up	1.26372	3.35165	3.94847	26.3824	49.3082	18.8611	LOC100246003	MYB4; Synonyms=LTR1; Os04g0517100, LOC_Os04g43680; OSJNBa0073E02.6	PREDICTED: transcription factor MYB114 [Vitis vinifera]	GO:0000981,GO:0001135,GO:0005634,GO:0006351,GO:0006357,GO:0009409,GO:0030154,GO:0043565,GO:0044212,GO:0045893	RNA polymerase II transcription factor activity, sequence-specific DNA binding|transcription factor activity, RNA polymerase II transcription factor recruiting|nucleus|transcription, DNA-templated|regulation of transcription from RNA polymerase II promoter|response to cold|cell differentiation|sequence-specific DNA binding|transcription regulatory region DNA binding|positive regulation of transcr…
VIT_209s0054g01220	648.175	118.221	1178.13	9.96545	3.31693	4.70702e-10	4.44336e-08	Up	0.323943	2.92393	1.51723	13.0062	22.7351	15.4181	LOC100259856	OSCBPY	PREDICTED: beta-amyrin synthase [Vitis vinifera]	GO:0019745,GO:0042300	pentacyclic triterpenoid biosynthetic process|beta-amyrin synthase activity	path:vvi00909	Sesquiterpenoid and triterpenoid biosynthesis
VIT_201s0011g04940	439.196	80.4883	797.903	9.91328	3.30936	8.94563e-11	1.00279e-08	Up	1.46811	1.70648	1.6511	19.1046	13.5215	14.44		HMGIY2 {ECO:0000303|PubMed:11278346}; GrmZm2g106133; Zm.66288	unnamed protein product, partial [Vitis vinifera]	GO:0000786,GO:0005730,GO:0006334,GO:0006355,GO:0043565,GO:2000014	nucleosome|nucleolus|nucleosome assembly|regulation of transcription, DNA-templated|sequence-specific DNA binding|regulation of endosperm development
VIT_209s0002g04770	442.127	81.0312	803.223	9.91251	3.30925	4.89452e-10	4.58587e-08	Up	0.271306	0.891221	0.549508	7.48195	4.74411	4.62477	LOC100251525	At2g04865 {ECO:0000312|Araport:AT2G04865}	hypothetical protein VITISV_043809 [Vitis vinifera]	GO:0005634,GO:0008483	nucleus|transaminase activity
VIT_201s0010g02680	271.919	49.8722	493.967	9.90465	3.30811	1.50851e-07	7.811e-06	Up	4.51633	13.8572	6.09227	90.7481	52.9989	52.9775	LOC100252841	At5g14285 {ECO:0000305}; F18O22_70 {ECO:0000312|EMBL:CAB87767.1}	unnamed protein product, partial [Vitis vinifera]	GO:0016021	integral component of membrane
VIT_219s0014g01770	9.5627	1.75744	17.368	9.88255	3.30488	0.00345492	0.0376859	Up	0	0.0078931	0.0319503	0.0876507	0.098781	0.138954	LOC100262382	GLR2.7; At2g29120; T9I4.20	unnamed protein product, partial [Vitis vinifera]	GO:0004970,GO:0005262,GO:0005773,GO:0005886,GO:0006816,GO:0008066,GO:0016021,GO:0019722,GO:0071230	ionotropic glutamate receptor activity|calcium channel activity|vacuole|plasma membrane|calcium ion transport|glutamate receptor activity|integral component of membrane|calcium-mediated signaling|cellular response to amino acid stimulus
VIT_206s0080g01020	122.433	22.5521	222.313	9.85778	3.30126	0.000618057	0.00971177	Up	0.0575063	1.54242	1.21806	13.721	15.5985	4.5078	LOC100265556		unnamed protein product, partial [Vitis vinifera]	GO:0016491	oxidoreductase activity
VIT_203s0038g01650	75.6884	13.9722	137.405	9.83417	3.2978	5.58768e-08	3.2782e-06	Up	0.165679	0.246815	0.187496	2.18128	1.79489	1.71314	LOC100250684	HVA22A; At1g74520; F1M20.20	PREDICTED: uncharacterized protein LOC100250684 [Vitis vinifera]	GO:0009409,GO:0009414,GO:0009737,GO:0016021,GO:0042538	response to cold|response to water deprivation|response to abscisic acid|integral component of membrane|hyperosmotic salinity response
VIT_208s0056g01080	30.6074	5.66106	55.5538	9.81331	3.29474	1.49806e-05	0.000433703	Up	0.04519	0.498536	0	2.79493	1.28705	2.01866	LOC100241535	DTX24 {ECO:0000303|PubMed:11739388}; At3g03620 {ECO:0000312|Araport:AT3G03620}; T12J13.10 {ECO:0000312|EMBL:AAF03470.1}	unnamed protein product, partial [Vitis vinifera]	GO:0006855,GO:0015238,GO:0015297,GO:0016021	drug transmembrane transport|drug transmembrane transporter activity|antiporter activity|integral component of membrane
VIT_209s0002g06470	128.25	23.7392	232.761	9.80491	3.2935	4.50385e-09	3.40638e-07	Up	0.052532	0.469367	0.645091	4.19232	4.72596	4.77788	LOC100266385	CYP81E1; Synonyms=CYP91A4	PREDICTED: isoflavone 2'-hydroxylase-like [Vitis vinifera]	GO:0005506,GO:0016020,GO:0020037,GO:0033773	iron ion binding|membrane|heme binding|isoflavone 2'-hydroxylase activity
VIT_201s0010g00240	746.886	138.257	1355.51	9.80428	3.29341	5.69845e-05	0.00131879	Up	1.38963	1.37885	0.922547	5.94214	14.4064	18.9308	LOC100249622	ctps1; Synonyms=ctps1a, ctpsa	PREDICTED: CTP synthase 1 [Vitis vinifera]	GO:0003883,GO:0005524,GO:0006241,GO:0006541,GO:0044210	CTP synthase activity|ATP binding|CTP biosynthetic process|glutamine metabolic process|'de novo' CTP biosynthetic process	path:vvi00240	Pyrimidine metabolism
VIT_205s0020g02730	2228.45	412.883	4044.01	9.79457	3.29198	3.14298e-11	3.93343e-09	Up	1.06132	17.126	19.7863	122.469	104.072	167.852	LOC100251215	BG; Synonyms=G7S	PREDICTED: basic 7S globulin-like [Vitis vinifera]	GO:0004190,GO:0006508,GO:0030163,GO:0042802,GO:0045735	aspartic-type endopeptidase activity|proteolysis|protein catabolic process|identical protein binding|nutrient reservoir activity
VIT_200s0409g00020	95.1483	17.6371	172.659	9.78957	3.29125	6.0015e-06	0.000198026	Up	0.254014	0.2576	0.290521	2.31269	4.46104	3.32324	LOC109122147	CRK25; At4g05200; C17L7.120, C6L9.3	unnamed protein product, partial [Vitis vinifera]
VIT_200s0337g00030	5.84804	1.08886	10.6072	9.74162	3.28416	0.0202337	0.134981	Up	0	0	0	0.407535	0.503093	0.681874	LOC100245195		PREDICTED: uncharacterized protein LOC100245195 [Vitis vinifera]
VIT_209s0002g00481	33.8293	6.32587	61.3328	9.69555	3.27732	6.15899e-06	0.000201896	Up	0.126194	0.765191	0	5.2377	2.92602	3.91332	LOC104880197		PREDICTED: uncharacterized protein LOC104880197 [Vitis vinifera]
VIT_219s0014g01180	2405.45	450.774	4360.12	9.67252	3.27389	5.69224e-07	2.51199e-05	Up	2.69444	28.8024	10.4011	179.11	141.081	78.7816	LOC100243598		PREDICTED: pathogen-related protein [Vitis vinifera]	GO:0006952,GO:0009607	defense response|response to biotic stimulus
VIT_216s0022g00625	5.86972	1.10002	10.6394	9.67203	3.27382	0.0200767	0.134362	Up	0	0	0	0.0514502	0.15485	0.240541	LOC100253536	PAM68; At4g19100; T18B16.70	PREDICTED: protein PAM68, chloroplastic [Vitis vinifera]	GO:0009507,GO:0009523,GO:0009535,GO:0015979,GO:0016021	chloroplast|photosystem II|chloroplast thylakoid membrane|photosynthesis|integral component of membrane
VIT_201s0010g02990	26.3358	4.93692	47.7346	9.66891	3.27335	0.0157891	0.113861	Up	0.202795	0.203554	0.409793	0	1.04836	0	LOC100247735		PREDICTED: probable calcium-binding protein CML31 [Vitis vinifera]			path:vvi04626	Plant-pathogen interaction
VIT_218s0117g00300	585.541	109.772	1061.31	9.66829	3.27326	4.73633e-09	3.56076e-07	Up	6.61374	1.74178	1.16864	32.0994	37.453	21.1513	LOC100261402	Copb2	unnamed protein product, partial [Vitis vinifera]	GO:0000139,GO:0005080,GO:0005198,GO:0005794,GO:0005829,GO:0006886,GO:0006888,GO:0006890,GO:0006891,GO:0030126,GO:1901998	Golgi membrane|protein kinase C binding|structural molecule activity|Golgi apparatus|cytosol|intracellular protein transport|ER to Golgi vesicle-mediated transport|retrograde vesicle-mediated transport, Golgi to ER|intra-Golgi vesicle-mediated transport|COPI vesicle coat|toxin transport
VIT_203s0132g00080	12.7707	2.39811	23.1434	9.65067	3.27063	0.00111406	0.0155326	Up	0	0	0	0.842093	0.581551	0	LOC100247569	HVA22C; At1g69700; T6C23.10	unnamed protein product, partial [Vitis vinifera]	GO:0009414,GO:0009506,GO:0009737,GO:0016021,GO:0042538	response to water deprivation|plasmodesma|response to abscisic acid|integral component of membrane|hyperosmotic salinity response
VIT_213s0067g00750	22.5374	4.23706	40.8377	9.63821	3.26877	4.88801e-05	0.0011645	Up	0	0.0304227	0.155378	1.47628	1.201	0.997841	LOC100255204	At1g50180; F14I3.19	PREDICTED: putative disease resistance protein At1g50180 isoform X5 [Vitis vinifera]
VIT_200s0374g00030	36.5869	6.89243	66.2813	9.61655	3.26552	6.64898e-06	0.000214249	Up	0.13311	0.074698	0.0608648	0.826555	1.36631	0.910258	LOC100246472	RKS1; At1g11340; T23J18.1, T28P6.1	PREDICTED: G-type lectin S-receptor-like serine/threonine-protein kinase At1g11410 [Vitis vinifera]
VIT_208s0058g00140	53.3998	10.0703	96.7292	9.60536	3.26384	2.40896e-07	1.16774e-05	Up	0.133932	0.0333617	0.301953	1.12879	1.96255	1.82868	LOC100248822	AMT3-3; Os02g0550800, LOC_Os02g34580; OsJ_07097, P0451A10.33	PREDICTED: ammonium transporter 3 member 3 [Vitis vinifera]	GO:0008519,GO:0016021	ammonium transmembrane transporter activity|integral component of membrane
VIT_201s0011g03890	81.304	15.3368	147.271	9.60246	3.2634	0.000780833	0.0116568	Up	0.734331	0.594973	0.996372	6.11662	4.0417	2.37448	LOC100247375	LRK10L-2.1 {ECO:0000303|PubMed:12805585}; At5g38260 {ECO:0000312|Araport:AT5G38260}; MXA21.5 {ECO:0000312|EMBL:BAB11292.1}	unnamed protein product, partial [Vitis vinifera]
VIT_203s0063g00980	58.4301	11.1002	105.76	9.52779	3.25214	4.8107e-06	0.000164798	Up	0	0.839139	0.948961	6.11953	4.58653	2.94881	LOC100250324		unnamed protein product, partial [Vitis vinifera]
VIT_209s0002g01680	122.244	23.2628	221.225	9.5098	3.24941	0.000639807	0.00999102	Up	0.109305	0.238907	0.0744244	0.686911	2.59991	2.20378	LOC100263563	IQM5 {ECO:0000303|Ref.4}; At5g57010 {ECO:0000312|Araport:AT5G57010}; MHM17.13 {ECO:0000312|EMBL:BAA97031.1}	PREDICTED: uncharacterized protein LOC100263563 [Vitis vinifera]	GO:0005634,GO:0005737	nucleus|cytoplasm
VIT_217s0000g00490	371.894	70.9868	672.801	9.47784	3.24456	2.83614e-10	2.82601e-08	Up	0.468637	1.17052	0.879398	6.32657	11.7318	8.42164	LOC100245808	bicc1-a	PREDICTED: ankyrin repeat and SAM domain-containing protein 6-like [Vitis vinifera]	GO:0003723,GO:0007275	RNA binding|multicellular organism development
VIT_208s0007g02850	1433.96	273.758	2594.17	9.47615	3.2443	3.41567e-06	0.000121141	Up	0.234518	8.72195	7.84061	32.5247	77.7485	65.0886	LOC100252852	At2g36090; F9C22.2	PREDICTED: probable F-box protein At1g60180 [Vitis vinifera]
VIT_206s0004g03615	1176.25	224.622	2127.88	9.47315	3.24384	3.44666e-11	4.24243e-09	Up	125.706	36.8686	22.2511	596.449	451.949	609.313			hypothetical protein VITISV_009600 [Vitis vinifera]
VIT_207s0005g04040	40.4115	7.75908	73.0639	9.41656	3.2352	1.23503e-05	0.000365943	Up	0.145942	0.0969606	0.036828	0.790856	1.37015	0.60514	LOC100253178	MIK2 {ECO:0000303|PubMed:26863186}; At4g08850 {ECO:0000312|Araport:AT4G08850}; T32A17.160 {ECO:0000312|EMBL:CAB82121.1}	PREDICTED: probable LRR receptor-like serine/threonine-protein kinase At4g08850 [Vitis vinifera]
VIT_211s0118g00700	347.855	66.8887	628.822	9.40101	3.23282	4.77365e-10	4.48937e-08	Up	0.475584	0.846759	0.618063	4.88805	5.19714	6.08593	LOC100243121	Os02g0799000, LOC_Os02g55560; OJ1695_D07.18, OsJ_008442	PREDICTED: probable protein phosphatase 2C 27 [Vitis vinifera]	GO:0004722,GO:0046872	protein serine/threonine phosphatase activity|metal ion binding
VIT_210s0003g01990	112.679	21.6762	203.682	9.39655	3.23213	4.6108e-07	2.06745e-05	Up	0.0154084	0.364667	0.325417	1.43453	2.73934	2.92162	LOC100256593	RFK1; At1g29720; F1N18.22, T3M22.6	PREDICTED: probable LRR receptor-like serine/threonine-protein kinase At1g29720 isoform X1 [Vitis vinifera]
VIT_210s0003g01740	148.956	28.7865	269.126	9.34902	3.22482	2.36428e-09	1.86689e-07	Up	0.762416	0.27489	0.530362	6.87728	4.13703	4.41875	LOC100265127		PREDICTED: uncharacterized protein LOC100265127 [Vitis vinifera]
VIT_210s0071g00190	2038.3	393.946	3682.65	9.34812	3.22468	0.00326613	0.0362149	Up	8.51929	4.41696	4.92701	104.09	60.4198	23.0304	LOC100253123	At5g66900; MUD21.16	PREDICTED: probable disease resistance protein At5g66900 [Vitis vinifera]
VIT_215s0045g01020	6.39146	1.23891	11.544	9.31792	3.22001	0.0224737	0.144965	Up	0	0.0797969	0.0269614	0.614703	0.300802	0.191437	LOC100852657	RPP8L4; At5g48620; K15N18.9	PREDICTED: putative disease resistance protein At1g50180 [Vitis vinifera]
VIT_203s0097g00030	9.42678	1.82778	17.0258	9.31498	3.21955	0.00388353	0.0411979	Up	0.0189345	0	0.0796811	0.43999	0.344883	0.353337	LOC100245063	LECRK91 {ECO:0000303|PubMed:19773388}; At5g10530 {ECO:0000312|Araport:AT5G10530}; F12B17.120 {ECO:0000312|EMBL:CAB89390.1}	PREDICTED: L-type lectin-domain containing receptor kinase IX.1-like [Vitis vinifera]
VIT_215s0021g01630	6227.78	1208.26	11247.3	9.3087	3.21858	4.1259e-11	4.9334e-09	Up	7.92153	40.7773	64.2653	481.165	399.929	327.503	LOC100259767	ERF1A; Synonyms=ERF-1, ERF100; At4g17500; dl4785w, FCAALL.123	PREDICTED: ethylene-responsive transcription factor 2-like [Vitis vinifera]	GO:0003677,GO:0003700,GO:0005634,GO:0006351,GO:0006952,GO:0009873,GO:0010087,GO:0010200,GO:0051301	DNA binding|DNA binding transcription factor activity|nucleus|transcription, DNA-templated|defense response|ethylene-activated signaling pathway|phloem or xylem histogenesis|response to chitin|cell division
VIT_219s0015g00120	19.0218	3.69062	34.3529	9.30817	3.2185	0.00601995	0.0574538	Up	0.290567	0.893598	0	2.81895	2.36994	2.44947			PREDICTED: tabersonine 16-hydroxylase-like [Vitis vinifera]	GO:0005506,GO:0005789,GO:0009820,GO:0016021,GO:0020037,GO:0050594	iron ion binding|endoplasmic reticulum membrane|alkaloid metabolic process|integral component of membrane|heme binding|tabersonine 16-hydroxylase activity
VIT_218s0001g01530	13.0107	2.52764	23.4937	9.29472	3.21641	0.000977571	0.0139918	Up	0.191293	0	0	1.05599	0.705238	0.445998	LOC104882460		hypothetical protein VITISV_015757 [Vitis vinifera]
VIT_206s0004g02680	49.6212	9.65163	89.5908	9.28245	3.21451	7.05793e-07	3.03467e-05	Up	0.185855	0.0725126	0.049179	0.683689	0.494315	0.649899	LOC100256973	LOG1; At2g28305; T1B3.18, T3B23.2	PREDICTED: cytokinin riboside 5'-monophosphate phosphoribohydrolase LOG1 [Vitis vinifera]	GO:0005634,GO:0005829,GO:0009691,GO:0016787	nucleus|cytosol|cytokinin biosynthetic process|hydrolase activity
VIT_215s0046g03010	7.4665	1.45553	13.4775	9.25949	3.21093	0.00975581	0.0816833	Up	0.139578	0	0	0.672341	0.664416	1.31313	LOC100253410	Os04g0364800, LOC_Os04g29550; OSJNBa0081G05.7	PREDICTED: uncharacterized protein LOC100253410 [Vitis vinifera]	GO:0005576	extracellular region
VIT_212s0059g00740	16.4622	3.21116	29.7132	9.25311	3.20994	0.037223	0.200702	Up	0	0.980762	0.658807	9.87036	1.77906	3.50239	LOC100266519		PREDICTED: germin-like protein [Vitis vinifera]	GO:0030145,GO:0031640,GO:0045735,GO:0048046,GO:0050829,GO:0050830,GO:0050832	manganese ion binding|killing of cells of other organism|nutrient reservoir activity|apoplast|defense response to Gram-negative bacterium|defense response to Gram-positive bacterium|defense response to fungus
VIT_201s0026g01250	264.905	51.7093	478.101	9.24594	3.20882	4.2656e-10	4.1038e-08	Up	3.7628	0.770047	0.67349	22.2555	15.6901	14.4322	LOC100255341		unnamed protein product, partial [Vitis vinifera]
VIT_200s2520g00010	24.1848	4.73146	43.6381	9.22298	3.20523	0.000243051	0.0044842	Up	0.127689	0.0656204	0.167651	2.25878	0.936842	1.01634	LOC100853726	CKX3; At5g56970; MHM17.8	cytokinin oxidase 3 [Vitis vinifera]	GO:0005773,GO:0005783,GO:0008131,GO:0009823,GO:0016614,GO:0019139,GO:0050660	vacuole|endoplasmic reticulum|primary amine oxidase activity|cytokinin catabolic process|oxidoreductase activity, acting on CH-OH group of donors|cytokinin dehydrogenase activity|flavin adenine dinucleotide binding	path:vvi00908	Zeatin biosynthesis
VIT_212s0059g00880	5325.49	1042.98	9607.99	9.21203	3.20352	4.98987e-11	5.91017e-09	Up	10.9956	11.3785	12.4679	139.152	118.976	88.8316	LOC100243099	WRKY6 {ECO:0000303|PubMed:11722756}; At1g62300 {ECO:0000312|Araport:AT1G62300}; F19K23.22 {ECO:0000312|EMBL:AAB60774.1}	PREDICTED: probable WRKY transcription factor 31 [Vitis vinifera]	GO:0003700,GO:0005634,GO:0006351,GO:0009873,GO:0010200,GO:0016036,GO:0043565,GO:0044212,GO:0045892,GO:0080169	DNA binding transcription factor activity|nucleus|transcription, DNA-templated|ethylene-activated signaling pathway|response to chitin|cellular response to phosphate starvation|sequence-specific DNA binding|transcription regulatory region DNA binding|negative regulation of transcription, DNA-templated|cellular response to boron-containing substance deprivation
[truncated: 3,982 more rows]

## Sheet: Shee2 OA metabolism and trans
gene_id	baseMean	baseMean_control_Control	baseMean_case_Treatment	foldChange	log2FoldChange	pval	padj	up_down	expression_Sample_Control_1	expression_Sample_Control_2	expression_Sample_Control_3	expression_Sample_NaHCO3_1	expression_Sample_NaHCO3_2	expression_Sample_NaHCO3_3	ncbi_blast	gene_symbol	description	GO_id	GO_term	pathway	pathway_description
[truncated: 22 more rows]

## Sheet: Sheet3 IAA synthesis and signal
gene_id	baseMean	baseMean_control_Control	baseMean_case_Treatment	foldChange	log2FoldChange	pval	padj	up_down	expression_Sample_Control_1	expression_Sample_Control_2	expression_Sample_Control_3	expression_Sample_NaHCO3_1	expression_Sample_NaHCO3_2	expression_Sample_NaHCO3_3	ncbi_blast	gene_symbol	description	GO_id	GO_term	pathway	pathway_description
[truncated: 23 more rows]

## Sheet: Sheet 4 PM loated receptor 
gene_id	baseMean	baseMean_control_Control	baseMean_case_Treatment	foldChange	log2FoldChange	pval	padj	up_down	expression_Sample_Control_1	expression_Sample_Control_2	expression_Sample_Control_3	expression_Sample_NaHCO3_1	expression_Sample_NaHCO3_2	expression_Sample_NaHCO3_3	ncbi_blast	gene_symbol	description	GO_id	GO_term	pathway	pathway_description
[truncated: 7 more rows]

[truncated: 1 more sheets: Sheet 5 Ethylene synthesis and ]
