# Supplementary material for: Transcriptomic and phosphoproteomic profiling and metabolite analyses reveal the mechanism of NaHCO3-induced organic acid secretion in grapevine roots
Source: BMC Plant Biol. 2019 Sep 3;19:383. doi: 10.1186/s12870-019-1990-9 (PMC6724372; doi:10.1186/s12870-019-1990-9)
Supplement: Supplementary file 2 — Table S2. Analysis of phosphopeptide changes in grapevine roots exposed to NaHCO3 stress. The significantly altered phosphoproteins between two samples were screened using fold changes ≥1.5 or ≤ 0.67 (P < 0.05). (XLSX 96 kb) [file 12870_2019_1990_MOESM2_ESM.xlsx]

## Sheet: Introduction
Table S3 Analysis of phosphopeptide changes in grapevine roots exposed to NaHCO3 stress. The significantly altered phosphoproteins between two samples were screened using fold changes ≥1.5 or ≤0.67 (P < 0.05).
The mass spectrometry proteomics data have been deposited to the ProteomeXchange Consortium via the PRIDE partner repository with the dataset identifier PXD013746 (http://www.ebi.ac.uk/pride).
Project accession: PXD013746
Reviewer account details:
Username: reviewer83530@ebi.ac.uk
Password: FdW6NUeR

## Sheet: NaHCO3 vs Control 
Protein accession	Position	Amino acid	NaHCO3/Control Ratio	NaHCO3/Control P value	Quant category	Protein description	Gene name	Localization probability	PEP	Score	Modified sequence	Charge	Mass error [ppm]	MS/MS Count	Control_1	Control_2	Control_3	NaHCO3_1	NaHCO3_2	NaHCO3_3	Subcellular Localization	Biological Process	Cellular Component	Molecular Function	KEGG KO No.	KEGG Gene	KEGG pathway	IPR ID	Domain description
D7SQD1	886	T	3.46085	2.3e-05	Q1	Plasma membrane ATPase 4	VIT_11s0052g00620	1	4.86e-66	142.23	T(1)LHGLQPPETSNLFNDK	3	-0.36221	5	0.484783	0.428125	0.415464	1.48769	1.63105	1.47855	plasma membrane	GO:0006810 transport;GO:0006811 ion transport;GO:0006812 cation transport;GO:0015672 monovalent inorganic cation transport;GO:0034220 ion transmembrane transport;GO:0051179 localization;GO:0051234 establishment of localization;GO:0055085 transmembrane transport;GO:0098655 cation transmembrane transport;GO:0098660 inorganic ion transmembrane transport;GO:0098662 inorganic cation transmembrane tran…	GO:0016021 integral component of membrane;GO:0031224 intrinsic component of membrane;GO:0044425 membrane part;	GO:0000166 nucleotide binding;GO:0005488 binding;GO:0036094 small molecule binding;GO:0097159 organic cyclic compound binding;GO:1901265 nucleoside phosphate binding;GO:1901363 heterocyclic compound binding;GO:0003824 catalytic activity;GO:0005215 transporter activity;GO:0008324 cation transmembrane transporter activity;GO:0008553 proton-exporting ATPase activity, phosphorylative mechanism;GO:001…	K01535	vvi:100242786	vvi00190:Oxidative phosphorylation - Vitis vinifera (wine grape)	IPR004014;	Cation-transporting P-type ATPase, N-terminal;
A5AKK0	61	T	2.07174	8e-05	Q1	MLP-like protein 43	VIT_01s0011g05120	0.997148	1.96e-06	91.62	HWS(0.003)YT(0.997)IGGNSK	3	-0.4514	5	0.696168	0.62316	0.683473	1.44409	1.39353	1.31165	cytoskeleton	GO:0006950 response to stress;GO:0006952 defense response;GO:0050896 response to stimulus;GO:0009607 response to biotic stimulus;						IPR000916;	Bet v I/Major latex protein;
A5AKK0	54	S	1.66561	0.00278	Q2	MLP-like protein 43	VIT_01s0011g05120	0.938259	5.28e-15	77.969	IEVHEGDWET(0.062)QGS(0.938)VK	3	-1.9761	1	0.821168	0.684004	0.788049	1.33439	1.34671	1.13851	cytoskeleton	GO:0006950 response to stress;GO:0006952 defense response;GO:0050896 response to stimulus;GO:0009607 response to biotic stimulus;						IPR000916;	Bet v I/Major latex protein;
D7SQD1	953	T	2.42797	0.00746	Q1	Plasma membrane ATPase 4	VIT_11s0052g00620	1	4.45e-53	153.79	GLDIDTIQQHYT(1)V	2	0.97885	3	0.663043	0.402083	0.674227	1.41761	1.56048	1.245	plasma membrane	GO:0006810 transport;GO:0006811 ion transport;GO:0006812 cation transport;GO:0015672 monovalent inorganic cation transport;GO:0034220 ion transmembrane transport;GO:0051179 localization;GO:0051234 establishment of localization;GO:0055085 transmembrane transport;GO:0098655 cation transmembrane transport;GO:0098660 inorganic ion transmembrane transport;GO:0098662 inorganic cation transmembrane tran…	GO:0016021 integral component of membrane;GO:0031224 intrinsic component of membrane;GO:0044425 membrane part;	GO:0000166 nucleotide binding;GO:0005488 binding;GO:0036094 small molecule binding;GO:0097159 organic cyclic compound binding;GO:1901265 nucleoside phosphate binding;GO:1901363 heterocyclic compound binding;GO:0003824 catalytic activity;GO:0005215 transporter activity;GO:0008324 cation transmembrane transporter activity;GO:0008553 proton-exporting ATPase activity, phosphorylative mechanism;GO:001…	K01535	vvi:100242786	vvi00190:Oxidative phosphorylation - Vitis vinifera (wine grape)	IPR004014;	Cation-transporting P-type ATPase, N-terminal;
A5BI33	13	S	0.663044	0.0111	Q2	exosome complex component RRP41-like	VIT_06s0004g02660	0.780204	2.39e-07	54.764	S(0.001)AAT(0.003)PS(0.012)T(0.055)Y(0.112)S(0.78)PS(0.038)PAPK	3	0.57804	1	1.42779	1.08527	1.10256	0.822306	0.793542	0.78147	chloroplast				K12587	vvi:100251840	vvi03018:RNA degradation - Vitis vinifera (wine grape)	IPR001247; IPR015847;	Exoribonuclease, phosphorolytic domain 1; Exoribonuclease, phosphorolytic domain 2;
A5BSA7	78	S	0.612752	0.0011	Q2	LIM domain-containing protein WLIM2b	VIT_13s0019g03280	1	0.0325	55.084	NFQS(1)PAK	2	-0.017545	1	1.34043	1.21336	1.1332	0.742887	0.798604	0.717718	nucleus				K09377	vvi:100263273		IPR001781;	Zinc finger, LIM-type;
A5BTZ8	281	S	0.584001	0.00046	Q2	Annexin	VIT_18s0001g05530	0.92116	0.000115	60.549	NS(0.921)VT(0.079)LDHAIGK	3	0.92311	3	1.36364	1.20094	1.24371	0.707581	0.791798	0.724665	cytoplasm			GO:0005488 binding;GO:0005509 calcium ion binding;GO:0043167 ion binding;GO:0043169 cation binding;GO:0046872 metal ion binding;GO:0005543 phospholipid binding;GO:0005544 calcium-dependent phospholipid binding;GO:0008289 lipid binding;GO:0043168 anion binding;		vvi:100266093
A5BTZ8	292	T	0.474902	0.0086	Q1	Annexin	VIT_18s0001g05530	0.942219	1.71e-82	124.62	NSVTLDHAIGKDT(0.942)T(0.058)GDYEK	4	-0.21567	6	1.70813	1.2169	1.2176	0.549639	0.788644	0.629063	cytoplasm			GO:0005488 binding;GO:0005509 calcium ion binding;GO:0043167 ion binding;GO:0043169 cation binding;GO:0046872 metal ion binding;GO:0005543 phospholipid binding;GO:0005544 calcium-dependent phospholipid binding;GO:0008289 lipid binding;GO:0043168 anion binding;		vvi:100266093
A7NVX9	235	S	0.530467	0.000875	Q1	S-adenosylmethionine synthase 2	METK2	1	9.27e-05	92.856	TIFHLNPS(1)GR	2	-0.64654	4	1.35066	1.21773	1.19218	0.604582	0.648649	0.741627	cytoskeleton	GO:0006556 S-adenosylmethionine biosynthetic process;GO:0006732 coenzyme metabolic process;GO:0006790 sulfur compound metabolic process;GO:0008152 metabolic process;GO:0009058 biosynthetic process;GO:0009108 coenzyme biosynthetic process;GO:0009987 cellular process;GO:0017144 drug metabolic process;GO:0044237 cellular metabolic process;GO:0044249 cellular biosynthetic process;GO:0044272 sulfur co…		GO:0003824 catalytic activity;GO:0004478 methionine adenosyltransferase activity;GO:0016740 transferase activity;GO:0016765 transferase activity, transferring alkyl or aryl (other than methyl) groups;GO:0000166 nucleotide binding;GO:0005488 binding;GO:0005524 ATP binding;GO:0008144 drug binding;GO:0017076 purine nucleotide binding;GO:0030554 adenyl nucleotide binding;GO:0032553 ribonucleotide bin…	K00789	vvi:100244176	vvi00270:Cysteine and methionine metabolism - Vitis vinifera (wine grape);vvi01100:Metabolic pathways - Vitis vinifera (wine grape);vvi01110:Biosynthesis of secondary metabolites - Vitis vinifera (wine grape);vvi01230:Biosynthesis of amino acids - Vitis vinifera (wine grape)	IPR022630; IPR022629; IPR022628;	S-adenosylmethionine synthetase, C-terminal; S-adenosylmethionine synthetase, central domain; S-adenosylmethionine synthetase, N-terminal;
D7SQD1	936	S	2.10173	0.00126	Q1	Plasma membrane ATPase 4	VIT_11s0052g00620	1	0.00161	88.495	GHVES(1)VVK	2	-0.28889	5	0.747826	0.565625	0.610309	1.45549	1.30746	1.28027	plasma membrane	GO:0006810 transport;GO:0006811 ion transport;GO:0006812 cation transport;GO:0015672 monovalent inorganic cation transport;GO:0034220 ion transmembrane transport;GO:0051179 localization;GO:0051234 establishment of localization;GO:0055085 transmembrane transport;GO:0098655 cation transmembrane transport;GO:0098660 inorganic ion transmembrane transport;GO:0098662 inorganic cation transmembrane tran…	GO:0016021 integral component of membrane;GO:0031224 intrinsic component of membrane;GO:0044425 membrane part;	GO:0000166 nucleotide binding;GO:0005488 binding;GO:0036094 small molecule binding;GO:0097159 organic cyclic compound binding;GO:1901265 nucleoside phosphate binding;GO:1901363 heterocyclic compound binding;GO:0003824 catalytic activity;GO:0005215 transporter activity;GO:0008324 cation transmembrane transporter activity;GO:0008553 proton-exporting ATPase activity, phosphorylative mechanism;GO:001…	K01535	vvi:100242786	vvi00190:Oxidative phosphorylation - Vitis vinifera (wine grape)	IPR004014;	Cation-transporting P-type ATPase, N-terminal;
D7SH78	166	S	1.56726	0.00314	Q2	protein BONZAI 1 isoform X1	VIT_17s0000g00210	1	1.13e-35	129.11	SLTLDLVHREES(1)IK	4	-0.20644	3	0.629208	0.652993	0.54783	1.0331	0.906852	0.92817	cytoplasm	GO:0010941 regulation of cell death;GO:0048519 negative regulation of biological process;GO:0048523 negative regulation of cellular process;GO:0050789 regulation of biological process;GO:0050794 regulation of cellular process;GO:0060548 negative regulation of cell death;GO:0065007 biological regulation;		GO:0005488 binding;GO:0005543 phospholipid binding;GO:0005544 calcium-dependent phospholipid binding;GO:0008289 lipid binding;GO:0043167 ion binding;GO:0043168 anion binding;		vvi:100250795		IPR000008; IPR037768; IPR010734; IPR002035;	C2 domain; Copine, C2B domain; Copine; von Willebrand factor, type A;
D7SHW8	76	S	0.458972	0.00012	Q1	LIM domain-containing protein WLIM1	VIT_17s0000g07820	0.996192	7.99e-06	57.525	MT(0.001)GS(0.003)LDKS(0.996)FEGAPK	3	0.86945	1	1.32481	1.368	1.35196	0.608163	0.568915	0.679359	chloroplast				K09377	vvi:100260380		IPR001781;	Zinc finger, LIM-type;
D7SK66	56	S	1.7956	0.00178	Q4	GATA zinc finger domain-containi...	VIT_06s0004g05650	0.999994	1.29e-11	116.78	GLS(1)GNQTWDTK	2	0.36951	4	0.811611	0.651261	0.640867	1.26747	1.20324	1.30678	nucleus					vvi:100263768
D7SKB2	53	S	2.0643	0.026	Q1	"ribulose bisphosphate carboxylase/oxygenase activase, chloroplastic isoform X1"	VIT_06s0004g05180	0.993109	0.0249	66.568	IAS(0.007)GS(0.993)FK	2	-0.93942	1	0.635884	0.658781	0.482955	1.82449	0.964153	0.880886	chloroplast			GO:0000166 nucleotide binding;GO:0005488 binding;GO:0005524 ATP binding;GO:0008144 drug binding;GO:0017076 purine nucleotide binding;GO:0030554 adenyl nucleotide binding;GO:0032553 ribonucleotide binding;GO:0032555 purine ribonucleotide binding;GO:0032559 adenyl ribonucleotide binding;GO:0035639 purine ribonucleoside triphosphate binding;GO:0036094 small molecule binding;GO:0043167 ion binding;GO…		vvi:100263871		IPR003959;	ATPase, AAA-type, core;
D7SKD8	339	S	1.6718	6.06e-05	Q1	oxysterol-binding protein-related protein 3C	VIT_06s0004g04930	0.995506	0.0016	84.365	INS(0.996)FDT(0.004)APR	2	-0.002819	3	0.546547	0.441624	0.491919	0.804449	0.83471	0.835249	cytoplasm					vvi:100251963
D7SKK6	79	T	0.586425	0.0213	Q2	ras-related protein RABE1c	VIT_06s0004g04200	0.99866	0.00209	78.759	FRT(0.999)IT(0.001)TAYYR	3	2.2214	2	1.34735	1.17568	1.27848	0.739479	0.928189	0.561631	cytoplasm			GO:0000166 nucleotide binding;GO:0001882 nucleoside binding;GO:0001883 purine nucleoside binding;GO:0005488 binding;GO:0005525 GTP binding;GO:0017076 purine nucleotide binding;GO:0019001 guanyl nucleotide binding;GO:0032549 ribonucleoside binding;GO:0032550 purine ribonucleoside binding;GO:0032553 ribonucleotide binding;GO:0032555 purine ribonucleotide binding;GO:0032561 guanyl ribonucleotide bin…	K07901	vvi:100243217	vvi04144:Endocytosis - Vitis vinifera (wine grape)	IPR005225;	Small GTP-binding protein domain;
D7SN01	538	S	0.641801	0.00142	Q2	dynamin-2A	VIT_18s0089g00350	0.933506	4.09e-129	171.13	AT(0.03)S(0.934)PQT(0.037)GGQQSGGSLK	2	0.43983	22	1.24496	1.19946	1.1914	0.697917	0.794924	0.840633	nucleus			GO:0000166 nucleotide binding;GO:0001882 nucleoside binding;GO:0001883 purine nucleoside binding;GO:0005488 binding;GO:0005525 GTP binding;GO:0017076 purine nucleotide binding;GO:0019001 guanyl nucleotide binding;GO:0032549 ribonucleoside binding;GO:0032550 purine ribonucleoside binding;GO:0032553 ribonucleotide binding;GO:0032555 purine ribonucleotide binding;GO:0032561 guanyl ribonucleotide bin…	K01528	vvi:100255051	vvi04144:Endocytosis - Vitis vinifera (wine grape)	IPR000375; IPR001401; IPR030381; IPR003130; IPR020850; IPR001849;	Dynamin central domain; Dynamin, GTPase domain; Dynamin-type guanine nucleotide-binding (G) domain; Dynamin GTPase effector; GTPase effector domain; Pleckstrin homology domain;
D7SN01	912	T	0.543247	0.000762	Q1	dynamin-2A	VIT_18s0089g00350	0.999997	3.24e-91	152.63	T(1)PNRRPPAPPPSGSSGYK	4	0.73085	6	1.36407	1.19043	1.30194	0.692235	0.637563	0.765207	nucleus			GO:0000166 nucleotide binding;GO:0001882 nucleoside binding;GO:0001883 purine nucleoside binding;GO:0005488 binding;GO:0005525 GTP binding;GO:0017076 purine nucleotide binding;GO:0019001 guanyl nucleotide binding;GO:0032549 ribonucleoside binding;GO:0032550 purine ribonucleoside binding;GO:0032553 ribonucleotide binding;GO:0032555 purine ribonucleotide binding;GO:0032561 guanyl ribonucleotide bin…	K01528	vvi:100255051	vvi04144:Endocytosis - Vitis vinifera (wine grape)	IPR000375; IPR001401; IPR030381; IPR003130; IPR020850; IPR001849;	Dynamin central domain; Dynamin, GTPase domain; Dynamin-type guanine nucleotide-binding (G) domain; Dynamin GTPase effector; GTPase effector domain; Pleckstrin homology domain;
D7SNV7	17	S	0.554538	0.00908	Q1	jasmonate O-methyltransferase	VIT_04s0023g03810	0.999906	0.00142	66.326	GGVGEGS(1)YAR	2	0.36996	1	1.48333	1.1565	1.19826	0.837995	0.693702	0.596674	nucleus			GO:0003824 catalytic activity;GO:0008168 methyltransferase activity;GO:0016740 transferase activity;GO:0016741 transferase activity, transferring one-carbon groups;
D7SQD1	909	S	1.58911	0.00464	Q2	Plasma membrane ATPase 4	VIT_11s0052g00620	1	1.23e-06	99.5	ELS(1)EIAEQAK	2	2.3854	2	0.826087	0.805208	0.687629	1.28409	1.30847	1.09247	plasma membrane	GO:0006810 transport;GO:0006811 ion transport;GO:0006812 cation transport;GO:0015672 monovalent inorganic cation transport;GO:0034220 ion transmembrane transport;GO:0051179 localization;GO:0051234 establishment of localization;GO:0055085 transmembrane transport;GO:0098655 cation transmembrane transport;GO:0098660 inorganic ion transmembrane transport;GO:0098662 inorganic cation transmembrane tran…	GO:0016021 integral component of membrane;GO:0031224 intrinsic component of membrane;GO:0044425 membrane part;	GO:0000166 nucleotide binding;GO:0005488 binding;GO:0036094 small molecule binding;GO:0097159 organic cyclic compound binding;GO:1901265 nucleoside phosphate binding;GO:1901363 heterocyclic compound binding;GO:0003824 catalytic activity;GO:0005215 transporter activity;GO:0008324 cation transmembrane transporter activity;GO:0008553 proton-exporting ATPase activity, phosphorylative mechanism;GO:001…	K01535	vvi:100242786	vvi00190:Oxidative phosphorylation - Vitis vinifera (wine grape)	IPR004014;	Cation-transporting P-type ATPase, N-terminal;
D7SPN1	8	S	0.486639	0.0014	Q1	"thioredoxin F-type, chloroplastic"	VIT_04s0023g00740	0.975818	0.0221	49.159	LS(0.024)LS(0.976)PPPIR	2	-0.0016408	1	1.57208	1.26347	1.29332	0.676991	0.733708	0.598566	chloroplast	GO:0006662 glycerol ether metabolic process;GO:0008152 metabolic process;GO:0018904 ether metabolic process;GO:0044281 small molecule metabolic process;GO:0071704 organic substance metabolic process;GO:0009987 cellular process;GO:0019725 cellular homeostasis;GO:0042592 homeostatic process;GO:0045454 cell redox homeostasis;GO:0050789 regulation of biological process;GO:0050794 regulation of cellul…		GO:0003824 catalytic activity;GO:0015035 protein disulfide oxidoreductase activity;GO:0015036 disulfide oxidoreductase activity;GO:0016491 oxidoreductase activity;GO:0016667 oxidoreductase activity, acting on a sulfur group of donors;				IPR013766;	Thioredoxin domain;
D7SQC6	786	S	0.604819	0.00022	Q2	villin-4	VIT_11s0052g00670	1	3.72e-130	170.59	S(1)PAFNALAANFENPNSR	2	-1.9571	11	1.14312	1.26543	1.28428	0.755946	0.722868	0.754675	nucleus	GO:0007015 actin filament organization;GO:0009987 cellular process;GO:0016043 cellular component organization;GO:0022607 cellular component assembly;GO:0051017 actin filament bundle assembly;GO:0061572 actin filament bundle organization;GO:0071840 cellular component organization or biogenesis;GO:0097435 supramolecular fiber organization;GO:0006996 organelle organization;GO:0007010 cytoskeleton or…		GO:0003779 actin binding;GO:0005488 binding;GO:0005515 protein binding;GO:0008092 cytoskeletal protein binding;GO:0044877 protein-containing complex binding;GO:0051015 actin filament binding;	K05768	vvi:100254775		IPR007123; IPR003128;	Gelsolin-like domain; Villin headpiece;
F6H3A8	6	S	1.97234	0.00178	Q1	plasma membrane ATPase 4	VIT_04s0008g02460	1	0.0117	107.06	S(1)IGLEEIK	2	1.0692	1	0.735793	0.687366	0.582488	1.18805	1.46364	1.30413	plasma membrane	GO:0006810 transport;GO:0006811 ion transport;GO:0006812 cation transport;GO:0015672 monovalent inorganic cation transport;GO:0034220 ion transmembrane transport;GO:0051179 localization;GO:0051234 establishment of localization;GO:0055085 transmembrane transport;GO:0098655 cation transmembrane transport;GO:0098660 inorganic ion transmembrane transport;GO:0098662 inorganic cation transmembrane tran…	GO:0016021 integral component of membrane;GO:0031224 intrinsic component of membrane;GO:0044425 membrane part;	GO:0000166 nucleotide binding;GO:0005488 binding;GO:0036094 small molecule binding;GO:0097159 organic cyclic compound binding;GO:1901265 nucleoside phosphate binding;GO:1901363 heterocyclic compound binding;GO:0003824 catalytic activity;GO:0005215 transporter activity;GO:0008324 cation transmembrane transporter activity;GO:0008553 proton-exporting ATPase activity, phosphorylative mechanism;GO:001…	K01535	vvi:100254244	vvi00190:Oxidative phosphorylation - Vitis vinifera (wine grape)	IPR004014;	Cation-transporting P-type ATPase, N-terminal;
F6H3A8	936	S	1.93904	0.000255	Q1	plasma membrane ATPase 4	VIT_04s0008g02460	1	0.00204	99.283	GHMES(1)VVK	3	0.26998	10	0.734796	0.664882	0.625806	1.33986	1.34747	1.24016	plasma membrane	GO:0006810 transport;GO:0006811 ion transport;GO:0006812 cation transport;GO:0015672 monovalent inorganic cation transport;GO:0034220 ion transmembrane transport;GO:0051179 localization;GO:0051234 establishment of localization;GO:0055085 transmembrane transport;GO:0098655 cation transmembrane transport;GO:0098660 inorganic ion transmembrane transport;GO:0098662 inorganic cation transmembrane tran…	GO:0016021 integral component of membrane;GO:0031224 intrinsic component of membrane;GO:0044425 membrane part;	GO:0000166 nucleotide binding;GO:0005488 binding;GO:0036094 small molecule binding;GO:0097159 organic cyclic compound binding;GO:1901265 nucleoside phosphate binding;GO:1901363 heterocyclic compound binding;GO:0003824 catalytic activity;GO:0005215 transporter activity;GO:0008324 cation transmembrane transporter activity;GO:0008553 proton-exporting ATPase activity, phosphorylative mechanism;GO:001…	K01535	vvi:100254244	vvi00190:Oxidative phosphorylation - Vitis vinifera (wine grape)	IPR004014;	Cation-transporting P-type ATPase, N-terminal;
F6H3A8	886	T	1.61553	0.00172	Q2	plasma membrane ATPase 4	VIT_04s0008g02460	0.999954	2.38e-06	60.621	T(1)LHGLQPPETSNIFSDK	2	1.5292	3	0.72682	0.738758	0.806452	1.36239	1.15657	1.15157	plasma membrane	GO:0006810 transport;GO:0006811 ion transport;GO:0006812 cation transport;GO:0015672 monovalent inorganic cation transport;GO:0034220 ion transmembrane transport;GO:0051179 localization;GO:0051234 establishment of localization;GO:0055085 transmembrane transport;GO:0098655 cation transmembrane transport;GO:0098660 inorganic ion transmembrane transport;GO:0098662 inorganic cation transmembrane tran…	GO:0016021 integral component of membrane;GO:0031224 intrinsic component of membrane;GO:0044425 membrane part;	GO:0000166 nucleotide binding;GO:0005488 binding;GO:0036094 small molecule binding;GO:0097159 organic cyclic compound binding;GO:1901265 nucleoside phosphate binding;GO:1901363 heterocyclic compound binding;GO:0003824 catalytic activity;GO:0005215 transporter activity;GO:0008324 cation transmembrane transporter activity;GO:0008553 proton-exporting ATPase activity, phosphorylative mechanism;GO:001…	K01535	vvi:100254244	vvi00190:Oxidative phosphorylation - Vitis vinifera (wine grape)	IPR004014;	Cation-transporting P-type ATPase, N-terminal;
F6H3A8	953	T	1.51335	0.00762	Q2	plasma membrane ATPase 4	VIT_04s0008g02460	1	3.16e-25	114.63	GLDIDTIQHHYT(1)V	3	-0.50318	19	0.869392	0.773019	0.728111	1.18217	1.33636	1.0689	plasma membrane	GO:0006810 transport;GO:0006811 ion transport;GO:0006812 cation transport;GO:0015672 monovalent inorganic cation transport;GO:0034220 ion transmembrane transport;GO:0051179 localization;GO:0051234 establishment of localization;GO:0055085 transmembrane transport;GO:0098655 cation transmembrane transport;GO:0098660 inorganic ion transmembrane transport;GO:0098662 inorganic cation transmembrane tran…	GO:0016021 integral component of membrane;GO:0031224 intrinsic component of membrane;GO:0044425 membrane part;	GO:0000166 nucleotide binding;GO:0005488 binding;GO:0036094 small molecule binding;GO:0097159 organic cyclic compound binding;GO:1901265 nucleoside phosphate binding;GO:1901363 heterocyclic compound binding;GO:0003824 catalytic activity;GO:0005215 transporter activity;GO:0008324 cation transmembrane transporter activity;GO:0008553 proton-exporting ATPase activity, phosphorylative mechanism;GO:001…	K01535	vvi:100254244	vvi00190:Oxidative phosphorylation - Vitis vinifera (wine grape)	IPR004014;	Cation-transporting P-type ATPase, N-terminal;
F6HFE2	65	S	1.63954	0.0059	Q2	1-aminocyclopropane-1-carboxylate oxidase homolog 4	VIT_01s0011g05650	0.99646	1.76e-07	76.358	GLVDS(0.996)GIT(0.003)T(0.001)IPR	2	0.098064	2	0.864476	0.764576	0.644205	1.28685	1.2913	1.14894	chloroplast	GO:0008152 metabolic process;GO:0055114 oxidation-reduction process;		GO:0003824 catalytic activity;GO:0016491 oxidoreductase activity;		vvi:100259272		IPR026992; IPR005123;	Non-haem dioxygenase N-terminal domain; Oxoglutarate/iron-dependent dioxygenase;
D7STK8	244	S	0.593616	0.00554	Q2	clathrin interactor EPSIN 1	VIT_04s0008g00640	0.998622	0.000489	57.288	RENDS(0.999)FRDS(0.001)YK	4	-1.081	1	1.30009	1.19366	1.12447	0.845614	0.643819	0.658399	nucleus	GO:0006605 protein targeting;GO:0006623 protein targeting to vacuole;GO:0006810 transport;GO:0006886 intracellular protein transport;GO:0007034 vacuolar transport;GO:0008104 protein localization;GO:0015031 protein transport;GO:0015833 peptide transport;GO:0033036 macromolecule localization;GO:0033365 protein localization to organelle;GO:0034613 cellular protein localization;GO:0042886 amide trans…		GO:0005488 binding;GO:0005515 protein binding;GO:0030276 clathrin binding;				IPR013809;	ENTH domain;
D7SUV7	524	S	0.646801	0.0327	Q2	cell division control protein 7	VIT_04s0008g05600	0.998359	1.48e-17	111.35	VT(0.002)S(0.998)GLAAGDWVR	2	0.036817	1	1.16341	1.50612	0.989982	0.784257	0.723121	0.859593	plasma membrane	GO:0006464 cellular protein modification process;GO:0006468 protein phosphorylation;GO:0006793 phosphorus metabolic process;GO:0006796 phosphate-containing compound metabolic process;GO:0006807 nitrogen compound metabolic process;GO:0008152 metabolic process;GO:0009987 cellular process;GO:0016310 phosphorylation;GO:0019538 protein metabolic process;GO:0036211 protein modification process;GO:00431…		GO:0003824 catalytic activity;GO:0004672 protein kinase activity;GO:0016301 kinase activity;GO:0016740 transferase activity;GO:0016772 transferase activity, transferring phosphorus-containing groups;GO:0016773 phosphotransferase activity, alcohol group as acceptor;GO:0140096 catalytic activity, acting on a protein;GO:0000166 nucleotide binding;GO:0005488 binding;GO:0005524 ATP binding;GO:0008144 …				IPR000719; IPR001245;	Protein kinase domain; Serine-threonine/tyrosine-protein kinase, catalytic domain;
F6HKN0	28	S	1.68488	0.0015	Q2	1-aminocyclopropane-1-carboxylate oxidase homolog 11	VIT_08s0007g03040	0.997496	6.54e-16	104.95	GLSDS(0.997)GIT(0.002)SIPR	2	0.082002	3	0.824667	0.700863	0.714945	1.15201	1.29529	1.32762	cytoskeleton	GO:0008152 metabolic process;GO:0055114 oxidation-reduction process;		GO:0003824 catalytic activity;GO:0016491 oxidoreductase activity;		vvi:100251141		IPR026992; IPR005123;	Non-haem dioxygenase N-terminal domain; Oxoglutarate/iron-dependent dioxygenase;
D7SWJ4	43	S	0.580703	0.0123	Q2	Ikzf5 (DUF668)	VIT_07s0031g02970	1	0.00502	88.056	AGS(1)LGLGK	2	0.41917	2	1.43383	1.25624	1.12022	0.65974	0.899429	0.653475	cytoplasm
D7SWP3	208	T	0.633971	0.00194	Q2	interactor of constitutive active ROPs protein...	VIT_19s0027g01640	0.997265	0.00591	75.652	FTPS(0.003)GT(0.997)PK	3	1.0897	2	1.18582	1.3428	1.08808	0.747381	0.783486	0.762011	nucleus		GO:0016021 integral component of membrane;GO:0031224 intrinsic component of membrane;GO:0044425 membrane part;	GO:0005215 transporter activity;GO:0022857 transmembrane transporter activity;		vvi:100261617
D7SXR3	228	S	1.59573	0.0129	Q3	zinc finger protein-like 1	VIT_03s0091g00720	0.811062	0.00143	51.03	S(0.06)T(0.06)S(0.811)PS(0.02)GPGAT(0.038)T(0.011)R	2	-0.13202	1	0.775194	0.897248	0.625992	1.30458	1.14139	1.22169	nucleus					vvi:100242874		IPR001841;	Zinc finger, RING-type;
D7SYT7	13	S	1.92964	0.0042	Q1	serine/threonine-protein kinase SAPK3	VIT_02s0236g00130	1	0.0011	65.038	ELGS(1)GNFGVAR	2	0.39018	1	0.714286	0.575293	0.808732	1.46243	1.36985	1.2167	cytoplasm	GO:0006464 cellular protein modification process;GO:0006468 protein phosphorylation;GO:0006793 phosphorus metabolic process;GO:0006796 phosphate-containing compound metabolic process;GO:0006807 nitrogen compound metabolic process;GO:0008152 metabolic process;GO:0009987 cellular process;GO:0016310 phosphorylation;GO:0019538 protein metabolic process;GO:0036211 protein modification process;GO:00431…		GO:0003824 catalytic activity;GO:0004672 protein kinase activity;GO:0016301 kinase activity;GO:0016740 transferase activity;GO:0016772 transferase activity, transferring phosphorus-containing groups;GO:0016773 phosphotransferase activity, alcohol group as acceptor;GO:0140096 catalytic activity, acting on a protein;GO:0000166 nucleotide binding;GO:0005488 binding;GO:0005524 ATP binding;GO:0008144 …	K14498	vvi:100243594	vvi04016:MAPK signaling pathway - plant - Vitis vinifera (wine grape);vvi04075:Plant hormone signal transduction - Vitis vinifera (wine grape)	IPR000719;	Protein kinase domain;
D7T1L1	179	T	0.551386	0.0157	Q1	inactive protein RESTRICTED TEV MOVEMENT 2	VIT_06s0009g01090	0.999682	0.000531	67.136	QKPADEPYT(1)PR	3	1.0618	1	1.44768	1.10708	1.2989	0.690102	0.560319	0.874434	nucleus					vvi:104879665		IPR002068;	Alpha crystallin/Hsp20 domain;
F6HR32	648	S	1.656	0.0201	Q2	ethylene-insensitive protein 2	VIT_08s0040g01730	1	1.77e-241	196.95	EISGSSPSLTSEGPGS(1)FR	2	0.20225	10	0.778788	0.601469	0.88024	1.06255	1.3267	1.35412	plasma membrane	GO:0000160 phosphorelay signal transduction system;GO:0007165 signal transduction;GO:0009755 hormone-mediated signaling pathway;GO:0009873 ethylene-activated signaling pathway;GO:0009987 cellular process;GO:0035556 intracellular signal transduction;GO:0050789 regulation of biological process;GO:0050794 regulation of cellular process;GO:0065007 biological regulation;GO:0006810 transport;GO:0006811…	GO:0016020 membrane;	GO:0005215 transporter activity;GO:0008324 cation transmembrane transporter activity;GO:0015075 ion transmembrane transporter activity;GO:0015318 inorganic molecular entity transmembrane transporter activity;GO:0022857 transmembrane transporter activity;GO:0022890 inorganic cation transmembrane transporter activity;GO:0046873 metal ion transmembrane transporter activity;	K14513	vvi:100256742	vvi04016:MAPK signaling pathway - plant - Vitis vinifera (wine grape);vvi04075:Plant hormone signal transduction - Vitis vinifera (wine grape)
D7T371	51	S	1.53396	0.00106	Q1	cinnamoyl-CoA reductase 1	VIT_13s0064g00270	0.999518	0.000797	56.527	TQHLLS(1)LDGAK	3	-0.62878	1	0.646409	0.717593	0.628327	1.17295	0.97135	0.911857	cytoplasm			GO:0003824 catalytic activity;GO:0005488 binding;GO:0048037 cofactor binding;GO:0050662 coenzyme binding;				IPR001509;	NAD-dependent epimerase/dehydratase;
D7T4A0	73	S	0.616553	0.0295	Q2	protein TONNEAU 1a	VIT_13s0067g03320	0.998293	0.0035	67.252	QLHAS(0.002)PS(0.998)GR	2	0.48515	1	1.42889	1.04671	1.2594	0.818367	0.881732	0.602727	nucleus			GO:0005488 binding;GO:0005515 protein binding;	K16546	vvi:100265617		IPR006594;	LIS1 homology motif;
D7T684	357	T	0.629103	0.000444	Q2	pto-interacting protein 1 isoform X1	VIT_05s0020g00720	0.999696	1.18e-40	95.414	PGHT(1)PTL	2	-0.2326	3	1.29448	1.18899	1.17901	0.720232	0.785645	0.798202	cytoplasm	GO:0006464 cellular protein modification process;GO:0006468 protein phosphorylation;GO:0006793 phosphorus metabolic process;GO:0006796 phosphate-containing compound metabolic process;GO:0006807 nitrogen compound metabolic process;GO:0008152 metabolic process;GO:0009987 cellular process;GO:0016310 phosphorylation;GO:0019538 protein metabolic process;GO:0036211 protein modification process;GO:00431…		GO:0003824 catalytic activity;GO:0004672 protein kinase activity;GO:0016301 kinase activity;GO:0016740 transferase activity;GO:0016772 transferase activity, transferring phosphorus-containing groups;GO:0016773 phosphotransferase activity, alcohol group as acceptor;GO:0140096 catalytic activity, acting on a protein;GO:0000166 nucleotide binding;GO:0005488 binding;GO:0005524 ATP binding;GO:0008144 …	K13436	vvi:100266523	vvi04626:Plant-pathogen interaction - Vitis vinifera (wine grape)	IPR000719; IPR001245;	Protein kinase domain; Serine-threonine/tyrosine-protein kinase, catalytic domain;
D7T6K9	69	S	0.660741	0.0151	Q2	putative E3 ubiquitin-protein ligase IE1	VIT_05s0020g02080	0.999624	0.000103	86.803	GLLQSQGS(1)VK	3	0.78199	4	1.0027	1.24871	1.37554	0.769231	0.772201	0.855042	plasma membrane			GO:0005488 binding;GO:0008270 zinc ion binding;GO:0043167 ion binding;GO:0043169 cation binding;GO:0046872 metal ion binding;GO:0046914 transition metal ion binding;		vvi:100259554		IPR011016;	Zinc finger, RING-CH-type;
D7T8E0	1059	S	2.28717	0.0167	Q1	salt overly sensitive 1	VIT_01s0011g06550	0.849117	0.00209	52.527	VKPS(0.003)HS(0.147)LS(0.849)YPR	3	-0.22094	2	0.605263	0.52332	0.896515	1.23562	1.96423	1.4319	cytoplasm	GO:0006810 transport;GO:0006811 ion transport;GO:0006812 cation transport;GO:0051179 localization;GO:0051234 establishment of localization;GO:0055085 transmembrane transport;	GO:0016021 integral component of membrane;GO:0031224 intrinsic component of membrane;GO:0044425 membrane part;	GO:0005215 transporter activity;GO:0008324 cation transmembrane transporter activity;GO:0015075 ion transmembrane transporter activity;GO:0015077 monovalent inorganic cation transmembrane transporter activity;GO:0015078 proton transmembrane transporter activity;GO:0015291 secondary active transmembrane transporter activity;GO:0015297 antiporter activity;GO:0015298 solute:cation antiporter activit…				IPR006153; IPR000595;	Cation/H+ exchanger; Cyclic nucleotide-binding domain;
D7T8P7	17	S	1.94373	0.0187	Q1	putative clathrin assembly protein At2g01600 isoform X2	VIT_01s0011g05330	0.964489	0.00215	90.412	AYGALKDS(0.964)T(0.036)K	2	0.28622	4	0.56292	0.755308	0.730964	1.31855	1.31548	1.34906	mitochondria	GO:0009987 cellular process;GO:0016043 cellular component organization;GO:0022607 cellular component assembly;GO:0034622 cellular protein-containing complex assembly;GO:0043933 protein-containing complex subunit organization;GO:0048268 clathrin coat assembly;GO:0065003 protein-containing complex assembly;GO:0071840 cellular component organization or biogenesis;	GO:0030135 coated vesicle;GO:0030136 clathrin-coated vesicle;GO:0031410 cytoplasmic vesicle;GO:0031982 vesicle;GO:0043226 organelle;GO:0043227 membrane-bounded organelle;GO:0043229 intracellular organelle;GO:0044424 intracellular part;GO:0044444 cytoplasmic part;GO:0044464 cell part;GO:0097708 intracellular vesicle;	GO:0005488 binding;GO:0005543 phospholipid binding;GO:0008289 lipid binding;GO:0043167 ion binding;GO:0043168 anion binding;GO:0005545 1-phosphatidylinositol binding;GO:0035091 phosphatidylinositol binding;GO:0005515 protein binding;GO:0030276 clathrin binding;	K20043	vvi:100254309		IPR011417; IPR013809;	AP180 N-terminal homology (ANTH) domain; ENTH domain;
D7T8R2	19	S	2.18754	0.00072	Q1	MLP-like protein 34	VIT_01s0011g05150	1	8.61e-07	90.412	PHHIS(1)NVCPAK	3	-1.2895	2	0.505123	0.460526	0.459144	1.21231	0.809426	1.09505	cytoplasm	GO:0006950 response to stress;GO:0006952 defense response;GO:0050896 response to stimulus;GO:0009607 response to biotic stimulus;						IPR000916;	Bet v I/Major latex protein;
D7T8R3	66	S	1.69619	0.00552	Q1	MLP-like protein 43	VIT_01s0011g05130	0.926	5.02e-20	87.157	NWGYTLGGT(0.056)S(0.926)MS(0.018)LK	3	-0.01357	3	0.724944	0.55352	0.480565	0.953361	1.225	0.805286	cytoplasm	GO:0006950 response to stress;GO:0006952 defense response;GO:0050896 response to stimulus;GO:0009607 response to biotic stimulus;				vvi:100250786		IPR000916;	Bet v I/Major latex protein;
D7T9L8	263	S	0.60051	0.0012	Q2	coatomer subunit delta	VIT_01s0011g01570	0.954404	1.69e-09	85.493	GRPS(0.954)S(0.043)S(0.002)AT(0.001)APPK	2	0.014412	4	1.23404	1.21074	1.28152	0.834034	0.680485	0.723158	cytoplasm	GO:0006810 transport;GO:0006890 retrograde vesicle-mediated transport, Golgi to ER;GO:0016192 vesicle-mediated transport;GO:0048193 Golgi vesicle transport;GO:0051179 localization;GO:0051234 establishment of localization;	GO:0030117 membrane coat;GO:0030120 vesicle coat;GO:0030126 COPI vesicle coat;GO:0032991 protein-containing complex;GO:0044422 organelle part;GO:0044424 intracellular part;GO:0044425 membrane part;GO:0044431 Golgi apparatus part;GO:0044433 cytoplasmic vesicle part;GO:0044444 cytoplasmic part;GO:0044446 intracellular organelle part;GO:0044464 cell part;GO:0098796 membrane protein complex;					IPR028565;	Mu homology domain;
A5AKD8	49	S	0.265561	4.35e-05	Q1	peptidyl-prolyl cis-trans isomerase	VIT_18s0001g14400	0.943235	0.00418	57.885	S(0.943)GKPLHY(0.057)K	4	-0.37277	1	1.79189	1.437	1.57734	0.438315	0.401015	0.437016	cytoplasm	GO:0006457 protein folding;GO:0009987 cellular process;GO:0000413 protein peptidyl-prolyl isomerization;GO:0006464 cellular protein modification process;GO:0006807 nitrogen compound metabolic process;GO:0008152 metabolic process;GO:0018193 peptidyl-amino acid modification;GO:0018208 peptidyl-proline modification;GO:0019538 protein metabolic process;GO:0036211 protein modification process;GO:00431…		GO:0003755 peptidyl-prolyl cis-trans isomerase activity;GO:0003824 catalytic activity;GO:0016853 isomerase activity;GO:0016859 cis-trans isomerase activity;GO:0140096 catalytic activity, acting on a protein;	K01802	vvi:100247119		IPR002130;	Cyclophilin-type peptidyl-prolyl cis-trans isomerase domain;
D7TAG7	25	S	0.531917	0.000379	Q1	GEM-like protein 5	VIT_01s0010g01840	0.924974	9.65e-142	142.22	ES(0.01)DS(0.925)HHQS(0.041)PS(0.007)S(0.007)S(0.007)S(0.002)S(0.002)LHQSSDEDAKK	5	-2.028	6	1.46207	1.27755	1.29521	0.751391	0.730928	0.663873	nucleus					vvi:100248212		IPR004182;	GRAM domain;
D7TAV9	478	S	1.56092	0.0027	Q2	endoplasmic reticulum metallopeptidase 1 isoform X1	VIT_01s0010g03390	0.991937	0.00205	54.871	SVPLT(0.008)HGVS(0.992)R	3	0.45212	3	0.837814	0.684814	0.82755	1.26809	1.19401	1.20633	plasma membrane					vvi:100267769		IPR007484;	Peptidase M28;
D7TBD4	48	S	0.611511	0.00604	Q2	probable inositol oxygenase	VIT_11s0016g02800	0.99423	1.72e-53	118.76	DGFMAPEINS(0.006)FGNS(0.994)FR	3	0.20151	3	1.51678	1.2971	1.23505	0.919269	0.832146	0.724551	cytoplasm	GO:0005975 carbohydrate metabolic process;GO:0006020 inositol metabolic process;GO:0006066 alcohol metabolic process;GO:0008152 metabolic process;GO:0009056 catabolic process;GO:0009987 cellular process;GO:0016052 carbohydrate catabolic process;GO:0019310 inositol catabolic process;GO:0019751 polyol metabolic process;GO:0044237 cellular metabolic process;GO:0044238 primary metabolic process;GO:00…	GO:0005737 cytoplasm;GO:0044424 intracellular part;GO:0044464 cell part;	GO:0005488 binding;GO:0005506 iron ion binding;GO:0043167 ion binding;GO:0043169 cation binding;GO:0046872 metal ion binding;GO:0046914 transition metal ion binding;GO:0003824 catalytic activity;GO:0016491 oxidoreductase activity;GO:0016701 oxidoreductase activity, acting on single donors with incorporation of molecular oxygen;GO:0050113 inositol oxygenase activity;	K00469	vvi:100254212	vvi00053:Ascorbate and aldarate metabolism - Vitis vinifera (wine grape);vvi00562:Inositol phosphate metabolism - Vitis vinifera (wine grape)
D7TBJ1	73	S	0.628581	0.0247	Q2	protein phosphatase 2C and cyclic nucleotide-binding/kinase domain-containing protein	VIT_11s0016g03430	0.97297	4.22e-48	150.37	VS(0.027)S(0.973)QFLPHDGSR	2	0.064292	11	1.06893	1.43612	1.30981	0.738134	0.69544	0.964373	chloroplast	GO:0006464 cellular protein modification process;GO:0006468 protein phosphorylation;GO:0006793 phosphorus metabolic process;GO:0006796 phosphate-containing compound metabolic process;GO:0006807 nitrogen compound metabolic process;GO:0008152 metabolic process;GO:0009987 cellular process;GO:0016310 phosphorylation;GO:0019538 protein metabolic process;GO:0036211 protein modification process;GO:00431…		GO:0005488 binding;GO:0043167 ion binding;GO:0043169 cation binding;GO:0003824 catalytic activity;GO:0004672 protein kinase activity;GO:0016301 kinase activity;GO:0016740 transferase activity;GO:0016772 transferase activity, transferring phosphorus-containing groups;GO:0016773 phosphotransferase activity, alcohol group as acceptor;GO:0140096 catalytic activity, acting on a protein;GO:0000166 nucl…		vvi:100266345		IPR000595; IPR001932; IPR000719;	Cyclic nucleotide-binding domain; PPM-type phosphatase domain; Protein kinase domain;
D7T9M5	138	S	1.73693	0.00528	Q2	Mitogen-activated protein kinase kinase kin...	VIT_01s0011g01490	0.807491	2.24e-47	111.45	KS(0.143)S(0.807)S(0.05)VHEDKGYYDSVR	3	1.8609	2	0.731972	0.77747	0.832277	1.35464	1.15832	1.55444	nucleus	GO:0006464 cellular protein modification process;GO:0006468 protein phosphorylation;GO:0006793 phosphorus metabolic process;GO:0006796 phosphate-containing compound metabolic process;GO:0006807 nitrogen compound metabolic process;GO:0008152 metabolic process;GO:0009987 cellular process;GO:0016310 phosphorylation;GO:0019538 protein metabolic process;GO:0036211 protein modification process;GO:00431…		GO:0005488 binding;GO:0005515 protein binding;GO:0003824 catalytic activity;GO:0004672 protein kinase activity;GO:0016301 kinase activity;GO:0016740 transferase activity;GO:0016772 transferase activity, transferring phosphorus-containing groups;GO:0016773 phosphotransferase activity, alcohol group as acceptor;GO:0140096 catalytic activity, acting on a protein;GO:0000166 nucleotide binding;GO:0005…				IPR000270; IPR000719; IPR001245;	PB1 domain; Protein kinase domain; Serine-threonine/tyrosine-protein kinase, catalytic domain;
D7TC76	1110	S	0.623568	0.00958	Q2	guanine nucleotide exchange factor SPIKE 1 isoform X1	VIT_11s0016g00100	0.879733	5.33e-32	103.9	VNS(1)HLS(0.88)S(0.104)PS(0.016)QPYSLR	2	1.8459	1	1.23001	1.34692	1.14229	0.919388	0.702519	0.697275	chloroplast	GO:0007165 signal transduction;GO:0007264 small GTPase mediated signal transduction;GO:0009987 cellular process;GO:0035556 intracellular signal transduction;GO:0050789 regulation of biological process;GO:0050794 regulation of cellular process;GO:0065007 biological regulation;		GO:0005488 binding;GO:0005085 guanyl-nucleotide exchange factor activity;GO:0005515 protein binding;GO:0019899 enzyme binding;GO:0051020 GTPase binding;GO:0098772 molecular function regulator;		vvi:100259293		IPR027007; IPR027357; IPR010703;	DHR-1 domain; DHR-2 domain; Dedicator of cytokinesis, C-terminal;
D7TD97	605	S	0.583288	0.00156	Q2	GBF-interacting protein 1-like isoform X1	VIT_12s0057g01290	0.971138	5.91e-06	55.789	S(0.004)GS(0.001)DS(0.01)DGRIS(0.971)PFQS(0.013)PGVVPK	3	1.2836	2	1.42244	1.13241	1.263	0.708478	0.760121	0.758308	nucleus			GO:0005488 binding;GO:0005515 protein binding;		vvi:100245992
D7TD97	413	S	0.514052	0.00182	Q1	GBF-interacting protein 1-like isoform X1	VIT_12s0057g01290	1	0.0073	72.325	LEGLHS(1)R	3	0.081714	2	1.55996	1.26087	1.18349	0.647924	0.725709	0.684794	nucleus			GO:0005488 binding;GO:0005515 protein binding;		vvi:100245992
D7TEE8	394	T	1.69938	0.0433	Q3	zinc finger CCCH domain-containing protein 3	VIT_12s0059g01450	0.860301	6.1e-14	81.656	NSSTVHS(0.001)S(0.014)ET(0.86)S(0.125)PSK	3	0.89351	1	0.538806	0.856103	0.922261	1.51255	1.12748	1.29772	nucleus			GO:0005488 binding;GO:0043167 ion binding;GO:0043169 cation binding;GO:0046872 metal ion binding;		vvi:100246519		IPR000571;	Zinc finger, CCCH-type;
D7THM8	349	S	0.217521	9.86e-05	Q1	oxysterol-binding protein-related protein 3A	VIT_08s0007g00480	0.86508	0.0401	42.843	KLLAS(0.135)DS(0.865)R	3	-1.1127	1	1.65103	1.56567	1.57375	0.351	0.288557	0.402466	chloroplast					vvi:100263081
D7TJ45	104	S	0.490494	0.0215	Q1	60S acidic ribosomal protein P2	VIT_08s0007g03620	0.999995	5.37e-08	63.998	VEEKEES(1)DDDMGFSLFD	3	0.91432	4	1.70905	1.59324	1.01446	0.588556	0.823736	0.705045	chloroplast	GO:0006414 translational elongation;GO:0008152 metabolic process;GO:0009058 biosynthetic process;GO:0009059 macromolecule biosynthetic process;GO:0009987 cellular process;GO:0034645 cellular macromolecule biosynthetic process;GO:0043170 macromolecule metabolic process;GO:0044237 cellular metabolic process;GO:0044249 cellular biosynthetic process;GO:0044260 cellular macromolecule metabolic process…	GO:0005622 intracellular;GO:0044464 cell part;GO:0005840 ribosome;GO:0032991 protein-containing complex;GO:0043226 organelle;GO:0043228 non-membrane-bounded organelle;GO:0043229 intracellular organelle;GO:0043232 intracellular non-membrane-bounded organelle;GO:0044424 intracellular part;GO:0044444 cytoplasmic part;GO:1990904 ribonucleoprotein complex;	GO:0003735 structural constituent of ribosome;GO:0005198 structural molecule activity;	K02943	vvi:100254522	vvi03010:Ribosome - Vitis vinifera (wine grape)
D7TKB8	174	T	1.98937	0.000897	Q1	CBL-interacting protein kinase 04 isoform X1	VIT_10s0003g04020	0.78549	5.15e-69	97.94	EDGLLHT(0.785)T(0.183)CGT(0.031)PNYVAPEVINNK	3	-0.77489	4	0.696941	0.560086	0.712404	1.32476	1.3254	1.26777	chloroplast	GO:0007165 signal transduction;GO:0009987 cellular process;GO:0050789 regulation of biological process;GO:0050794 regulation of cellular process;GO:0065007 biological regulation;GO:0006464 cellular protein modification process;GO:0006468 protein phosphorylation;GO:0006793 phosphorus metabolic process;GO:0006796 phosphate-containing compound metabolic process;GO:0006807 nitrogen compound metabolic…		GO:0003824 catalytic activity;GO:0004672 protein kinase activity;GO:0016301 kinase activity;GO:0016740 transferase activity;GO:0016772 transferase activity, transferring phosphorus-containing groups;GO:0016773 phosphotransferase activity, alcohol group as acceptor;GO:0140096 catalytic activity, acting on a protein;GO:0000166 nucleotide binding;GO:0005488 binding;GO:0005524 ATP binding;GO:0008144 …				IPR018451; IPR004041; IPR000719;	NAF/FISL domain; NAF domain; Protein kinase domain;
D7TKB8	428	S	1.51965	0.000736	Q2	CBL-interacting protein kinase 04 isoform X1	VIT_10s0003g04020	0.79526	0.0277	61.765	NLS(0.795)T(0.205)GLK	3	0.061684	2	0.771511	0.75	0.830955	1.2019	1.25298	1.12004	chloroplast	GO:0007165 signal transduction;GO:0009987 cellular process;GO:0050789 regulation of biological process;GO:0050794 regulation of cellular process;GO:0065007 biological regulation;GO:0006464 cellular protein modification process;GO:0006468 protein phosphorylation;GO:0006793 phosphorus metabolic process;GO:0006796 phosphate-containing compound metabolic process;GO:0006807 nitrogen compound metabolic…		GO:0003824 catalytic activity;GO:0004672 protein kinase activity;GO:0016301 kinase activity;GO:0016740 transferase activity;GO:0016772 transferase activity, transferring phosphorus-containing groups;GO:0016773 phosphotransferase activity, alcohol group as acceptor;GO:0140096 catalytic activity, acting on a protein;GO:0000166 nucleotide binding;GO:0005488 binding;GO:0005524 ATP binding;GO:0008144 …				IPR018451; IPR004041; IPR000719;	NAF/FISL domain; NAF domain; Protein kinase domain;
D7TKH0	243	S	0.531476	0.0246	Q1	187-kDa microtubule-associated protein AIR9 isoform X5	VIT_10s0003g04560	0.985954	0.000415	86.592	VGSLS(0.004)S(0.01)S(0.986)MDR	2	0.6314	1	1.2201	1.22422	1.47288	0.697773	0.487572	0.896552	cytoplasm			GO:0005488 binding;GO:0005515 protein binding;		vvi:100253161
D7TN04	23	S	1.72297	0.0257	Q2	probable carboxylesterase 120	VIT_16s0100g00010	0.998135	0.00704	47.537	MVNNPDGS(0.998)VT(0.002)R	2	0.31567	2	0.676892	0.737154	0.732104	0.901822	1.32653	1.46941	cytoplasm	GO:0008152 metabolic process;		GO:0003824 catalytic activity;GO:0016787 hydrolase activity;		vvi:100249257		IPR013094;	Alpha/beta hydrolase fold-3;
D7TBU9	652	T	0.6067	0.00246	Q2	probable inactive receptor kinase At2g26730	VIT_11s0016g04570	0.999939	3.67e-10	64.574	GSGGHT(0.001)PPPES(0.427)RT(0.573)PPAAVT(1)P	3	-1.2889	2	1.39769	1.30759	1.18443	0.740831	0.742181	0.876877	plasma membrane	GO:0006464 cellular protein modification process;GO:0006468 protein phosphorylation;GO:0006793 phosphorus metabolic process;GO:0006796 phosphate-containing compound metabolic process;GO:0006807 nitrogen compound metabolic process;GO:0008152 metabolic process;GO:0009987 cellular process;GO:0016310 phosphorylation;GO:0019538 protein metabolic process;GO:0036211 protein modification process;GO:00431…		GO:0005488 binding;GO:0005515 protein binding;GO:0003824 catalytic activity;GO:0004672 protein kinase activity;GO:0016301 kinase activity;GO:0016740 transferase activity;GO:0016772 transferase activity, transferring phosphorus-containing groups;GO:0016773 phosphotransferase activity, alcohol group as acceptor;GO:0140096 catalytic activity, acting on a protein;GO:0000166 nucleotide binding;GO:0005…		vvi:100266327		IPR013210; IPR000719;	Leucine-rich repeat-containing N-terminal, plant-type; Protein kinase domain;
D7TSN9	365	T	0.641287	0.0431	Q2	sn1-specific diacylglycerol lipase alpha	VIT_14s0006g01030	1	0.0011	67.252	LQT(1)IEKEHK	4	-1.5312	2	1.45785	1.14837	1.13401	0.640118	0.751451	1.00699	chloroplast	GO:0006629 lipid metabolic process;GO:0008152 metabolic process;GO:0044238 primary metabolic process;GO:0071704 organic substance metabolic process;GO:0009056 catabolic process;GO:0016042 lipid catabolic process;GO:1901575 organic substance catabolic process;				vvi:100262118		IPR002921; IPR005592;	Fungal lipase-like domain; Mono-/di-acylglycerol lipase, N-terminal;
D7TV84	39	S	1.74968	0.0101	Q4	reticulon-like protein B2	VIT_02s0025g00640	0.807088	4.13e-232	188.39	IHGHDSSSSDSDNEKS(0.187)S(0.807)PS(0.006)AFK	4	0.57154	3	0.83774	0.68962	0.614158	1.46125	1.13547	1.15026	plasma membrane					vvi:100267262		IPR003388;	Reticulon;
D7TV84	30	S	0.629019	0.0391	Q2	reticulon-like protein B2	VIT_02s0025g00640	0.855589	2.45e-79	157.54	IHGHDS(0.001)S(0.05)S(0.856)S(0.093)DS(0.002)DNEK	3	-0.12665	5	1.36899	1.1963	1.1984	0.901701	0.567323	0.898413	plasma membrane					vvi:100267262		IPR003388;	Reticulon;
D7TV84	33	S	0.475225	0.00406	Q1	reticulon-like protein B2	VIT_02s0025g00640	0.986165	1.49e-49	137.27	IHGHDSS(0.002)S(0.002)S(0.009)DS(0.986)DNEK	3	-0.14469	15	1.67668	1.18191	1.334	0.637051	0.597701	0.757672	plasma membrane					vvi:100267262		IPR003388;	Reticulon;
D7TV84	31	S	0.413883	0.00218	Q1	reticulon-like protein B2	VIT_02s0025g00640	0.948822	7.59e-228	196.71	IHGHDS(0.005)S(0.026)S(0.043)S(0.949)DS(0.977)DNEK	3	1.0569	12	1.79447	1.25797	1.33998	0.6569	0.537767	0.62328	plasma membrane					vvi:100267262		IPR003388;	Reticulon;
D7TQA6	753	S	1.66115	2.16e-05	Q2	probable LRR receptor-like serine/threonine-protein kinase At1g67720 isoform X2	VIT_08s0040g03140	0.973034	2.89e-34	114.99	LAVDGS(0.973)S(0.027)HVSSVVR	2	0.97903	2	0.784601	0.72763	0.74773	1.26407	1.24431	1.24574	chloroplast	GO:0006464 cellular protein modification process;GO:0006468 protein phosphorylation;GO:0006793 phosphorus metabolic process;GO:0006796 phosphate-containing compound metabolic process;GO:0006807 nitrogen compound metabolic process;GO:0008152 metabolic process;GO:0009987 cellular process;GO:0016310 phosphorylation;GO:0019538 protein metabolic process;GO:0036211 protein modification process;GO:00431…		GO:0003824 catalytic activity;GO:0004672 protein kinase activity;GO:0016301 kinase activity;GO:0016740 transferase activity;GO:0016772 transferase activity, transferring phosphorus-containing groups;GO:0016773 phosphotransferase activity, alcohol group as acceptor;GO:0140096 catalytic activity, acting on a protein;GO:0000166 nucleotide binding;GO:0005488 binding;GO:0005524 ATP binding;GO:0008144 …				IPR000719;	Protein kinase domain;
D7TVQ3	511	S	0.658959	0.0407	Q2	serine/threonine-protein kinase BLUS1 isoform X1	VIT_02s0025g02480	0.981779	7.63e-21	106.3	RAPS(0.982)FS(0.018)GPLMLPNR	3	-0.69305	7	1.07468	1.33839	1.23819	0.745098	0.651939	1.009	chloroplast	GO:0006464 cellular protein modification process;GO:0006468 protein phosphorylation;GO:0006793 phosphorus metabolic process;GO:0006796 phosphate-containing compound metabolic process;GO:0006807 nitrogen compound metabolic process;GO:0008152 metabolic process;GO:0009987 cellular process;GO:0016310 phosphorylation;GO:0019538 protein metabolic process;GO:0036211 protein modification process;GO:00431…		GO:0003824 catalytic activity;GO:0004672 protein kinase activity;GO:0016301 kinase activity;GO:0016740 transferase activity;GO:0016772 transferase activity, transferring phosphorus-containing groups;GO:0016773 phosphotransferase activity, alcohol group as acceptor;GO:0140096 catalytic activity, acting on a protein;GO:0000166 nucleotide binding;GO:0005488 binding;GO:0005524 ATP binding;GO:0008144 …				IPR000719;	Protein kinase domain;
D7TVQ3	513	S	0.528911	0.0166	Q1	serine/threonine-protein kinase BLUS1 isoform X1	VIT_02s0025g02480	0.854434	3.23e-20	106.3	APS(0.146)FS(0.854)GPLMLPNR	3	-0.40569	3	1.17304	1.4154	1.37474	0.670588	0.525699	0.899888	chloroplast	GO:0006464 cellular protein modification process;GO:0006468 protein phosphorylation;GO:0006793 phosphorus metabolic process;GO:0006796 phosphate-containing compound metabolic process;GO:0006807 nitrogen compound metabolic process;GO:0008152 metabolic process;GO:0009987 cellular process;GO:0016310 phosphorylation;GO:0019538 protein metabolic process;GO:0036211 protein modification process;GO:00431…		GO:0003824 catalytic activity;GO:0004672 protein kinase activity;GO:0016301 kinase activity;GO:0016740 transferase activity;GO:0016772 transferase activity, transferring phosphorus-containing groups;GO:0016773 phosphotransferase activity, alcohol group as acceptor;GO:0140096 catalytic activity, acting on a protein;GO:0000166 nucleotide binding;GO:0005488 binding;GO:0005524 ATP binding;GO:0008144 …				IPR000719;	Protein kinase domain;
D7TVQ3	582	S	0.483842	0.000143	Q1	serine/threonine-protein kinase BLUS1 isoform X1	VIT_02s0025g02480	0.998343	0.00371	65.179	SS(0.001)QGS(0.998)PLRK	3	-1.6483	1	1.32605	1.36768	1.35626	0.690196	0.588819	0.68054	chloroplast	GO:0006464 cellular protein modification process;GO:0006468 protein phosphorylation;GO:0006793 phosphorus metabolic process;GO:0006796 phosphate-containing compound metabolic process;GO:0006807 nitrogen compound metabolic process;GO:0008152 metabolic process;GO:0009987 cellular process;GO:0016310 phosphorylation;GO:0019538 protein metabolic process;GO:0036211 protein modification process;GO:00431…		GO:0003824 catalytic activity;GO:0004672 protein kinase activity;GO:0016301 kinase activity;GO:0016740 transferase activity;GO:0016772 transferase activity, transferring phosphorus-containing groups;GO:0016773 phosphotransferase activity, alcohol group as acceptor;GO:0140096 catalytic activity, acting on a protein;GO:0000166 nucleotide binding;GO:0005488 binding;GO:0005524 ATP binding;GO:0008144 …				IPR000719;	Protein kinase domain;
D7TVT2	101	S	0.489764	0.000619	Q1	60S acidic ribosomal protein P1	VIT_02s0025g02780	1	6.08e-53	99.93	KEEPKEES(1)DEDMGFSLFD	4	-0.18514	9	1.24752	1.50536	1.43453	0.621665	0.718593	0.710586	cytoplasm	GO:0006414 translational elongation;GO:0008152 metabolic process;GO:0009058 biosynthetic process;GO:0009059 macromolecule biosynthetic process;GO:0009987 cellular process;GO:0034645 cellular macromolecule biosynthetic process;GO:0043170 macromolecule metabolic process;GO:0044237 cellular metabolic process;GO:0044249 cellular biosynthetic process;GO:0044260 cellular macromolecule metabolic process…	GO:0005622 intracellular;GO:0044464 cell part;GO:0005840 ribosome;GO:0032991 protein-containing complex;GO:0043226 organelle;GO:0043228 non-membrane-bounded organelle;GO:0043229 intracellular organelle;GO:0043232 intracellular non-membrane-bounded organelle;GO:0044424 intracellular part;GO:0044444 cytoplasmic part;GO:1990904 ribonucleoprotein complex;	GO:0003735 structural constituent of ribosome;GO:0005198 structural molecule activity;	K02942	vvi:100249556	vvi03010:Ribosome - Vitis vinifera (wine grape)
D7TWD7	23	S	0.64168	0.0107	Q2	kinesin-like protein KIN-UA	VIT_02s0025g05090	0.861687	0.00037	76.332	LVS(0.862)LS(0.137)S(0.001)ATK	3	1.315	4	1.00688	1.36993	1.2622	0.765421	0.745885	0.82377	chloroplast	GO:0006928 movement of cell or subcellular component;GO:0007017 microtubule-based process;GO:0007018 microtubule-based movement;GO:0009987 cellular process;GO:0032886 regulation of microtubule-based process;GO:0050789 regulation of biological process;GO:0050794 regulation of cellular process;GO:0065007 biological regulation;GO:0032502 developmental process;GO:0048364 root development;GO:0048856 a…		GO:0005488 binding;GO:0003774 motor activity;GO:0003777 microtubule motor activity;GO:0003824 catalytic activity;GO:0016462 pyrophosphatase activity;GO:0016787 hydrolase activity;GO:0016817 hydrolase activity, acting on acid anhydrides;GO:0016818 hydrolase activity, acting on acid anhydrides, in phosphorus-containing anhydrides;GO:0017111 nucleoside-triphosphatase activity;GO:0000166 nucleotide b…				IPR001752;	Kinesin motor domain;
D7TX21	169	S	1.54763	0.0414	Q2	serine/threonine-protein kinase STY8 isoform X1	VIT_01s0182g00020	1	0.00514	90.05	GS(1)FGEILK	2	-0.23047	1	0.922051	0.672828	0.740494	1.18651	1.20707	1.22071	cytoplasm	GO:0006464 cellular protein modification process;GO:0006468 protein phosphorylation;GO:0006793 phosphorus metabolic process;GO:0006796 phosphate-containing compound metabolic process;GO:0006807 nitrogen compound metabolic process;GO:0008152 metabolic process;GO:0009987 cellular process;GO:0016310 phosphorylation;GO:0019538 protein metabolic process;GO:0036211 protein modification process;GO:00431…		GO:0005488 binding;GO:0005515 protein binding;GO:0003824 catalytic activity;GO:0004672 protein kinase activity;GO:0016301 kinase activity;GO:0016740 transferase activity;GO:0016772 transferase activity, transferring phosphorus-containing groups;GO:0016773 phosphotransferase activity, alcohol group as acceptor;GO:0140096 catalytic activity, acting on a protein;GO:0000166 nucleotide binding;GO:0005…		vvi:100242045		IPR020683; IPR000719; IPR001245;	Ankyrin repeat-containing domain; Protein kinase domain; Serine-threonine/tyrosine-protein kinase, catalytic domain;
D7TX82	974	S	1.58733	0.000384	Q2	E3 ubiquitin-protein ligase KEG isoform X2	VIT_13s0084g00680	1	0.0282	51.445	VGFPGAS(1)R	2	-0.85379	4	0.777169	0.741113	0.839068	1.28571	1.2602	1.19599	chloroplast	GO:0006464 cellular protein modification process;GO:0006468 protein phosphorylation;GO:0006793 phosphorus metabolic process;GO:0006796 phosphate-containing compound metabolic process;GO:0006807 nitrogen compound metabolic process;GO:0008152 metabolic process;GO:0009987 cellular process;GO:0016310 phosphorylation;GO:0019538 protein metabolic process;GO:0036211 protein modification process;GO:00431…		GO:0005488 binding;GO:0005515 protein binding;GO:0003824 catalytic activity;GO:0004672 protein kinase activity;GO:0016301 kinase activity;GO:0016740 transferase activity;GO:0016772 transferase activity, transferring phosphorus-containing groups;GO:0016773 phosphotransferase activity, alcohol group as acceptor;GO:0140096 catalytic activity, acting on a protein;GO:0000166 nucleotide binding;GO:0005…	K16279	vvi:100265166		IPR020683; IPR000719; IPR001841;	Ankyrin repeat-containing domain; Protein kinase domain; Zinc finger, RING-type;
D7TZB7	284	T	0.610826	0.00474	Q2	protein TOPLESS	VIT_09s0002g08370	0.989367	3.56e-99	149.99	T(0.989)PPT(0.01)NPS(0.001)VDYPSGDSEHVAK	3	-1.7476	22	1.09136	1.24876	1.35147	0.747495	0.675277	0.832143	chloroplast	GO:0006355 regulation of transcription, DNA-templated;GO:0009889 regulation of biosynthetic process;GO:0010468 regulation of gene expression;GO:0010556 regulation of macromolecule biosynthetic process;GO:0019219 regulation of nucleobase-containing compound metabolic process;GO:0019222 regulation of metabolic process;GO:0031323 regulation of cellular metabolic process;GO:0031326 regulation of cell…		GO:0005488 binding;GO:0005515 protein binding;		vvi:100248092		IPR006595; IPR006594; IPR017986;	CTLH, C-terminal LisH motif; LIS1 homology motif; WD40-repeat-containing domain;
D7TZB7	214	S	0.591986	0.011	Q2	protein TOPLESS	VIT_09s0002g08370	1	3.07e-69	154.6	APS(1)PANNPLLGSLPK	2	-0.54597	8	1.01646	1.30547	1.42546	0.716433	0.681734	0.820238	chloroplast	GO:0006355 regulation of transcription, DNA-templated;GO:0009889 regulation of biosynthetic process;GO:0010468 regulation of gene expression;GO:0010556 regulation of macromolecule biosynthetic process;GO:0019219 regulation of nucleobase-containing compound metabolic process;GO:0019222 regulation of metabolic process;GO:0031323 regulation of cellular metabolic process;GO:0031326 regulation of cell…		GO:0005488 binding;GO:0005515 protein binding;		vvi:100248092		IPR006595; IPR006594; IPR017986;	CTLH, C-terminal LisH motif; LIS1 homology motif; WD40-repeat-containing domain;
D7TZW6	363	S	0.662514	0.0014	Q2	casein kinase 1-like protein 2 isoform X1	VIT_09s0002g01740	1	3.12e-25	112.82	QKS(1)PVANDSTMAK	3	-0.57764	7	1.28955	1.15713	1.09745	0.759382	0.814696	0.77395	nucleus	GO:0006464 cellular protein modification process;GO:0006468 protein phosphorylation;GO:0006793 phosphorus metabolic process;GO:0006796 phosphate-containing compound metabolic process;GO:0006807 nitrogen compound metabolic process;GO:0008152 metabolic process;GO:0009987 cellular process;GO:0016310 phosphorylation;GO:0019538 protein metabolic process;GO:0036211 protein modification process;GO:00431…		GO:0003824 catalytic activity;GO:0004672 protein kinase activity;GO:0016301 kinase activity;GO:0016740 transferase activity;GO:0016772 transferase activity, transferring phosphorus-containing groups;GO:0016773 phosphotransferase activity, alcohol group as acceptor;GO:0140096 catalytic activity, acting on a protein;GO:0000166 nucleotide binding;GO:0005488 binding;GO:0005524 ATP binding;GO:0008144 …	K02218	vvi:100244694		IPR000719;	Protein kinase domain;
D7TZW6	414	S	0.647317	0.00492	Q2	casein kinase 1-like protein 2 isoform X1	VIT_09s0002g01740	1	0.00161	64.121	ADAS(1)PGALRK	2	0.97289	5	1.2766	1.16349	1.13623	0.875276	0.748669	0.691066	nucleus	GO:0006464 cellular protein modification process;GO:0006468 protein phosphorylation;GO:0006793 phosphorus metabolic process;GO:0006796 phosphate-containing compound metabolic process;GO:0006807 nitrogen compound metabolic process;GO:0008152 metabolic process;GO:0009987 cellular process;GO:0016310 phosphorylation;GO:0019538 protein metabolic process;GO:0036211 protein modification process;GO:00431…		GO:0003824 catalytic activity;GO:0004672 protein kinase activity;GO:0016301 kinase activity;GO:0016740 transferase activity;GO:0016772 transferase activity, transferring phosphorus-containing groups;GO:0016773 phosphotransferase activity, alcohol group as acceptor;GO:0140096 catalytic activity, acting on a protein;GO:0000166 nucleotide binding;GO:0005488 binding;GO:0005524 ATP binding;GO:0008144 …	K02218	vvi:100244694		IPR000719;	Protein kinase domain;
D7TZW6	428	S	0.635979	0.00809	Q2	casein kinase 1-like protein 2 isoform X1	VIT_09s0002g01740	0.999963	1.46e-07	103.46	GS(1)PVHSSEHKR	4	-0.64406	17	1.31915	1.19074	1.0842	0.661148	0.773163	0.851453	nucleus	GO:0006464 cellular protein modification process;GO:0006468 protein phosphorylation;GO:0006793 phosphorus metabolic process;GO:0006796 phosphate-containing compound metabolic process;GO:0006807 nitrogen compound metabolic process;GO:0008152 metabolic process;GO:0009987 cellular process;GO:0016310 phosphorylation;GO:0019538 protein metabolic process;GO:0036211 protein modification process;GO:00431…		GO:0003824 catalytic activity;GO:0004672 protein kinase activity;GO:0016301 kinase activity;GO:0016740 transferase activity;GO:0016772 transferase activity, transferring phosphorus-containing groups;GO:0016773 phosphotransferase activity, alcohol group as acceptor;GO:0140096 catalytic activity, acting on a protein;GO:0000166 nucleotide binding;GO:0005488 binding;GO:0005524 ATP binding;GO:0008144 …	K02218	vvi:100244694		IPR000719;	Protein kinase domain;
D7U2W9	30	S	1.52051	0.00366	Q2	bet1-like SNARE 1-1	VIT_07s0005g02990	0.851822	2.36e-115	166.29	AS(0.018)S(0.014)S(0.093)YS(0.852)S(0.023)HEIDEHDNER	3	-1.7241	4	0.738739	0.847191	0.785055	1.33948	1.13006	1.13558	cytoplasm				K08504	vvi:100266980	vvi04130:SNARE interactions in vesicular transport - Vitis vinifera (wine grape)	IPR000727;	Target SNARE coiled-coil homology domain;
D7U3B8	259	S	0.650901	0.0108	Q2	tetraspanin-18	VIT_07s0005g04950	0.785357	7.22e-07	107.34	GAYLETWS(0.215)S(0.785)R	3	0.19826	7	1.1893	1.4375	1.06776	0.75986	0.787652	0.857285	plasma membrane					vvi:100261783
D7U407	813	S	0.66324	0.00704	Q2	alpha-glucosidase 2	VIT_02s0033g01410	1	3.9e-14	104.55	HIPDVQEVS(1)GHK	4	-0.95092	2	1.27464	1.18586	1.16822	0.746177	0.730483	0.930055	chloroplast	GO:0005975 carbohydrate metabolic process;GO:0008152 metabolic process;GO:0044238 primary metabolic process;GO:0071704 organic substance metabolic process;		GO:0003824 catalytic activity;GO:0005488 binding;GO:0030246 carbohydrate binding;GO:0004553 hydrolase activity, hydrolyzing O-glycosyl compounds;GO:0016787 hydrolase activity;GO:0016798 hydrolase activity, acting on glycosyl bonds;	K01187	vvi:100254505	vvi00052:Galactose metabolism - Vitis vinifera (wine grape);vvi00500:Starch and sucrose metabolism - Vitis vinifera (wine grape);vvi01100:Metabolic pathways - Vitis vinifera (wine grape)	IPR033403; IPR025887;	Domain of unknown function DUF5110; Glycoside hydrolase family 31, N-terminal domain;
D7TVQ3	528	S	0.351092	0.000242	Q1	serine/threonine-protein kinase BLUS1 isoform X1	VIT_02s0025g02480	0.988452	4.15e-07	97.291	AS(0.001)ANS(0.011)LS(0.988)APIK	3	0.01579	3	1.4408	1.54664	1.47023	0.547059	0.440938	0.577053	chloroplast	GO:0006464 cellular protein modification process;GO:0006468 protein phosphorylation;GO:0006793 phosphorus metabolic process;GO:0006796 phosphate-containing compound metabolic process;GO:0006807 nitrogen compound metabolic process;GO:0008152 metabolic process;GO:0009987 cellular process;GO:0016310 phosphorylation;GO:0019538 protein metabolic process;GO:0036211 protein modification process;GO:00431…		GO:0003824 catalytic activity;GO:0004672 protein kinase activity;GO:0016301 kinase activity;GO:0016740 transferase activity;GO:0016772 transferase activity, transferring phosphorus-containing groups;GO:0016773 phosphotransferase activity, alcohol group as acceptor;GO:0140096 catalytic activity, acting on a protein;GO:0000166 nucleotide binding;GO:0005488 binding;GO:0005524 ATP binding;GO:0008144 …				IPR000719;	Protein kinase domain;
D7U4Z3	266	S	1.54787	0.0311	Q2	serine/threonine-protein kinase STY46 isoform X1	VIT_03s0038g03040	0.9756	2.81e-102	131.95	QSWPNHHS(0.014)LS(0.976)PT(0.011)GEQEETGIK	3	0.87234	7	0.851468	0.678033	0.986547	1.10088	1.35995	1.43369	cytoplasm	GO:0006464 cellular protein modification process;GO:0006468 protein phosphorylation;GO:0006793 phosphorus metabolic process;GO:0006796 phosphate-containing compound metabolic process;GO:0006807 nitrogen compound metabolic process;GO:0008152 metabolic process;GO:0009987 cellular process;GO:0016310 phosphorylation;GO:0019538 protein metabolic process;GO:0036211 protein modification process;GO:00431…		GO:0003824 catalytic activity;GO:0004672 protein kinase activity;GO:0016301 kinase activity;GO:0016740 transferase activity;GO:0016772 transferase activity, transferring phosphorus-containing groups;GO:0016773 phosphotransferase activity, alcohol group as acceptor;GO:0140096 catalytic activity, acting on a protein;GO:0000166 nucleotide binding;GO:0005488 binding;GO:0005524 ATP binding;GO:0008144 …		vvi:100246860		IPR002912; IPR000719; IPR001245;	ACT domain; Protein kinase domain; Serine-threonine/tyrosine-protein kinase, catalytic domain;
D7U5N9	15	Y	0.543104	0.0092	Q1	cell division control protein 2 homolog isoform X1	VIT_15s0045g00310	0.999974	5.14e-07	95.981	IGEGT(1)Y(1)GVVYK	3	-0.22807	2	1.25988	1.45408	1.196	0.700888	0.709184	0.713435	cytoplasm	GO:0006464 cellular protein modification process;GO:0006468 protein phosphorylation;GO:0006793 phosphorus metabolic process;GO:0006796 phosphate-containing compound metabolic process;GO:0006807 nitrogen compound metabolic process;GO:0008152 metabolic process;GO:0009987 cellular process;GO:0016310 phosphorylation;GO:0019538 protein metabolic process;GO:0036211 protein modification process;GO:00431…		GO:0003824 catalytic activity;GO:0004672 protein kinase activity;GO:0016301 kinase activity;GO:0016740 transferase activity;GO:0016772 transferase activity, transferring phosphorus-containing groups;GO:0016773 phosphotransferase activity, alcohol group as acceptor;GO:0140096 catalytic activity, acting on a protein;GO:0000166 nucleotide binding;GO:0005488 binding;GO:0005524 ATP binding;GO:0008144 …	K02206	vvi:100262312		IPR000719;	Protein kinase domain;
D7U5N9	14	T	0.543104	0.0092	Q1	cell division control protein 2 homolog isoform X1	VIT_15s0045g00310	1	5.14e-07	95.981	IGEGT(1)Y(1)GVVYK	2	1.5739	2	1.25988	1.45408	1.196	0.700888	0.709184	0.713435	cytoplasm	GO:0006464 cellular protein modification process;GO:0006468 protein phosphorylation;GO:0006793 phosphorus metabolic process;GO:0006796 phosphate-containing compound metabolic process;GO:0006807 nitrogen compound metabolic process;GO:0008152 metabolic process;GO:0009987 cellular process;GO:0016310 phosphorylation;GO:0019538 protein metabolic process;GO:0036211 protein modification process;GO:00431…		GO:0003824 catalytic activity;GO:0004672 protein kinase activity;GO:0016301 kinase activity;GO:0016740 transferase activity;GO:0016772 transferase activity, transferring phosphorus-containing groups;GO:0016773 phosphotransferase activity, alcohol group as acceptor;GO:0140096 catalytic activity, acting on a protein;GO:0000166 nucleotide binding;GO:0005488 binding;GO:0005524 ATP binding;GO:0008144 …	K02206	vvi:100262312		IPR000719;	Protein kinase domain;
D7U7V1	105	T	0.55872	0.00752	Q1	vesicle-associated protein 1-3 isoform X1	VIT_15s0048g00600	0.954851	0.00172	107.09	DIT(0.045)T(0.955)EMFNK	2	-0.42313	3	1.30674	1.32347	1.19528	0.779807	0.559859	0.797714	nucleus		GO:0005789 endoplasmic reticulum membrane;GO:0016020 membrane;GO:0044422 organelle part;GO:0044424 intracellular part;GO:0044425 membrane part;GO:0044432 endoplasmic reticulum part;GO:0044444 cytoplasmic part;GO:0044446 intracellular organelle part;GO:0044464 cell part;			vvi:100253897		IPR000535;	Major sperm protein (MSP) domain;
D7U8L8	347	S	0.606448	0.00322	Q2	rhomboid-like protein 15 isoform X2	VIT_08s0032g00530	0.960643	1.02e-17	118.52	RS(0.039)S(0.961)VDSAAAVAR	2	-0.79111	10	1.19645	1.375	1.15799	0.845564	0.703219	0.712928	plasma membrane		GO:0016021 integral component of membrane;GO:0031224 intrinsic component of membrane;GO:0044425 membrane part;	GO:0003824 catalytic activity;GO:0004175 endopeptidase activity;GO:0004252 serine-type endopeptidase activity;GO:0008233 peptidase activity;GO:0008236 serine-type peptidase activity;GO:0016787 hydrolase activity;GO:0017171 serine hydrolase activity;GO:0070011 peptidase activity, acting on L-amino acid peptides;GO:0140096 catalytic activity, acting on a protein;GO:0005488 binding;GO:0005515 protei…		vvi:100258103		IPR022764; IPR015940;	Peptidase S54, rhomboid domain; Ubiquitin-associated domain;
D7U9V6	99	S	1.59793	0.000478	Q2	ATP-dependent Clp protease proteolytic subunit	VIT_14s0060g02160	0.80672	0.00987	46.069	S(0.181)VS(0.807)Y(0.012)NEHRPR	3	0.39995	1	0.759443	0.746401	0.780039	1.2588	1.11596	1.27794	plasma membrane	GO:0006508 proteolysis;GO:0006807 nitrogen compound metabolic process;GO:0008152 metabolic process;GO:0019538 protein metabolic process;GO:0043170 macromolecule metabolic process;GO:0044238 primary metabolic process;GO:0071704 organic substance metabolic process;GO:1901564 organonitrogen compound metabolic process;		GO:0003824 catalytic activity;GO:0004175 endopeptidase activity;GO:0004252 serine-type endopeptidase activity;GO:0008233 peptidase activity;GO:0008236 serine-type peptidase activity;GO:0016787 hydrolase activity;GO:0017171 serine hydrolase activity;GO:0070011 peptidase activity, acting on L-amino acid peptides;GO:0140096 catalytic activity, acting on a protein;		vvi:100249495
D7U9Y9	1126	T	0.665369	0.011	Q2	topless-related protein 3	VIT_14s0060g01680	0.999504	1.07e-41	96.55	TASSSTTSNHT(1)PDQIQR	3	-0.18514	3	1.31543	1.10228	1.16385	0.750469	0.915905	0.716685	chloroplast	GO:0006355 regulation of transcription, DNA-templated;GO:0009889 regulation of biosynthetic process;GO:0010468 regulation of gene expression;GO:0010556 regulation of macromolecule biosynthetic process;GO:0019219 regulation of nucleobase-containing compound metabolic process;GO:0019222 regulation of metabolic process;GO:0031323 regulation of cellular metabolic process;GO:0031326 regulation of cell…		GO:0005488 binding;GO:0005515 protein binding;		vvi:100261303		IPR006595; IPR006594; IPR017986;	CTLH, C-terminal LisH motif; LIS1 homology motif; WD40-repeat-containing domain;
D7U9Y9	674	S	0.638744	0.00448	Q2	topless-related protein 3	VIT_14s0060g01680	0.98013	5.54e-13	129.37	AIET(0.02)PS(0.98)FEALR	2	0.3043	4	1.18652	1.20457	1.2759	0.797373	0.673675	0.871221	chloroplast	GO:0006355 regulation of transcription, DNA-templated;GO:0009889 regulation of biosynthetic process;GO:0010468 regulation of gene expression;GO:0010556 regulation of macromolecule biosynthetic process;GO:0019219 regulation of nucleobase-containing compound metabolic process;GO:0019222 regulation of metabolic process;GO:0031323 regulation of cellular metabolic process;GO:0031326 regulation of cell…		GO:0005488 binding;GO:0005515 protein binding;		vvi:100261303		IPR006595; IPR006594; IPR017986;	CTLH, C-terminal LisH motif; LIS1 homology motif; WD40-repeat-containing domain;
D7UAQ7	141	S	0.557888	0.0173	Q1	DNA damage-inducible protein 1	VIT_19s0015g01400	1	0.0211	63.216	HRS(1)EIQR	3	0.14991	1	1.01719	1.40846	1.44985	0.741453	0.823958	0.596685	cytoplasm	GO:0006508 proteolysis;GO:0006807 nitrogen compound metabolic process;GO:0008152 metabolic process;GO:0019538 protein metabolic process;GO:0043170 macromolecule metabolic process;GO:0044238 primary metabolic process;GO:0071704 organic substance metabolic process;GO:1901564 organonitrogen compound metabolic process;		GO:0005488 binding;GO:0005515 protein binding;GO:0032182 ubiquitin-like protein binding;GO:0043130 ubiquitin binding;GO:0003824 catalytic activity;GO:0004175 endopeptidase activity;GO:0004190 aspartic-type endopeptidase activity;GO:0008233 peptidase activity;GO:0016787 hydrolase activity;GO:0070001 aspartic-type peptidase activity;GO:0070011 peptidase activity, acting on L-amino acid peptides;GO:…	K11885	vvi:100248128		IPR019103; IPR015940; IPR000626;	Aspartic peptidase, DDI1-type; Ubiquitin-associated domain; Ubiquitin domain;
D7UBA2	888	S	1.52254	0.000778	Q2	putative disease resistance protein RGA4 isoform X1	VIT_15s0024g00440	0.999952	3.3e-16	72.578	SSMQAS(0.039)DS(0.96)PGPGPKS(1)PNKPR	4	-0.41882	11	0.807216	0.825758	0.731401	1.26431	1.17268	1.16286	cytoplasm			GO:0005488 binding;GO:0005515 protein binding;GO:0000166 nucleotide binding;GO:0017076 purine nucleotide binding;GO:0030554 adenyl nucleotide binding;GO:0032553 ribonucleotide binding;GO:0032555 purine ribonucleotide binding;GO:0032559 adenyl ribonucleotide binding;GO:0036094 small molecule binding;GO:0043167 ion binding;GO:0043168 anion binding;GO:0043531 ADP binding;GO:0097159 organic cyclic co…				IPR002182;	NB-ARC;
D7UBA2	881	S	1.51918	0.000925	Q2	putative disease resistance protein RGA4 isoform X1	VIT_15s0024g00440	0.995898	3.3e-16	74.793	SSMQAS(0.003)DS(0.996)PGPGPK	3	-0.058053	13	0.834021	0.812771	0.720773	1.22805	1.20683	1.16187	cytoplasm			GO:0005488 binding;GO:0005515 protein binding;GO:0000166 nucleotide binding;GO:0017076 purine nucleotide binding;GO:0030554 adenyl nucleotide binding;GO:0032553 ribonucleotide binding;GO:0032555 purine ribonucleotide binding;GO:0032559 adenyl ribonucleotide binding;GO:0036094 small molecule binding;GO:0043167 ion binding;GO:0043168 anion binding;GO:0043531 ADP binding;GO:0097159 organic cyclic co…				IPR002182;	NB-ARC;
D7UBL2	111	S	0.451055	0.0204	Q1	60S acidic ribosomal protein P3	VIT_11s0103g00220	1	6.14e-44	106.42	KEEKEES(1)DDDMGFSLFD	3	0.43422	12	1.79925	1.40887	1.24584	0.5006	0.941066	0.567319	chloroplast				K02942	vvi:100259048	vvi03010:Ribosome - Vitis vinifera (wine grape)
D7UC61	58	T	0.563289	0.00162	Q1	remorin	VIT_15s0046g03180	0.998636	1.68e-34	117.18	ALAVVEKT(0.999)PDS(0.001)AAK	4	-0.45757	10	1.31612	1.34452	1.24607	0.69962	0.660272	0.840717	nucleus					vvi:100241460		IPR005516; IPR005518;	Remorin, C-terminal; Remorin, N-terminal;
D7UC61	61	S	0.53739	0.0197	Q1	remorin	VIT_15s0046g03180	0.810386	2.7e-222	197.38	ALAVVEKT(0.19)PDS(0.81)AAK	2	-0.78641	3	1.32139	1.35347	1.3089	0.73384	0.597922	0.809072	nucleus					vvi:100241460		IPR005516; IPR005518;	Remorin, C-terminal; Remorin, N-terminal;
E0CP87	446	S	2.00179	0.000439	Q4	patatin-like protein 2	VIT_18s0001g10830	1	4.48e-05	89.46	S(1)PHGHAAASK	3	1.7698	14	0.602726	0.681628	0.723724	1.37942	1.39672	1.2436	chloroplast	GO:0008152 metabolic process;GO:0006629 lipid metabolic process;GO:0044238 primary metabolic process;GO:0071704 organic substance metabolic process;						IPR002641;	Patatin-like phospholipase domain;
E0CPG6	34	S	0.598742	0.0224	Q2	general transcription factor IIF subunit 2 isoform X2	VIT_18s0001g13370	0.85464	4.12e-54	140.8	S(0.855)WQS(0.139)HS(0.007)SSESQPVAK	3	-1.3439	1	1.31467	1.05155	1.34115	0.84885	0.574301	0.79661	nucleus	GO:0006139 nucleobase-containing compound metabolic process;GO:0006351 transcription, DNA-templated;GO:0006366 transcription by RNA polymerase II;GO:0006725 cellular aromatic compound metabolic process;GO:0006807 nitrogen compound metabolic process;GO:0008152 metabolic process;GO:0009058 biosynthetic process;GO:0009059 macromolecule biosynthetic process;GO:0009987 cellular process;GO:0016070 RNA …	GO:0005667 transcription factor complex;GO:0005674 transcription factor TFIIF complex;GO:0032991 protein-containing complex;GO:0044422 organelle part;GO:0044424 intracellular part;GO:0044428 nuclear part;GO:0044446 intracellular organelle part;GO:0044451 nucleoplasm part;GO:0044464 cell part;GO:0044798 nuclear transcription factor complex;GO:0090575 RNA polymerase II transcription factor complex;
E0CQX9	16	S	0.547287	0.016	Q1	probable 26S proteasome non-ATPase regulatory subunit 3	VIT_18s0001g01120	0.9955	6.26e-68	109.42	T(0.003)APS(0.996)NS(0.996)VS(0.003)S(0.001)TGPSTLHQLK	3	0.41097	2	1.36139	1.05282	1.42138	0.655271	0.577885	0.866013	nucleus	GO:0009894 regulation of catabolic process;GO:0019222 regulation of metabolic process;GO:0042176 regulation of protein catabolic process;GO:0050789 regulation of biological process;GO:0051171 regulation of nitrogen compound metabolic process;GO:0051246 regulation of protein metabolic process;GO:0060255 regulation of macromolecule metabolic process;GO:0065007 biological regulation;GO:0080090 regul…	GO:0000502 proteasome complex;GO:0032991 protein-containing complex;GO:0044424 intracellular part;GO:0044464 cell part;GO:1902494 catalytic complex;GO:1905368 peptidase complex;GO:1905369 endopeptidase complex;	GO:0030234 enzyme regulator activity;GO:0098772 molecular function regulator;GO:0005488 binding;GO:0005515 protein binding;	K03033	vvi:100255691	vvi03050:Proteasome - Vitis vinifera (wine grape)	IPR013586; IPR000717;	26S proteasome regulatory subunit, C-terminal; Proteasome component (PCI) domain;
E0CRN7	229	S	2.52893	0.000785	Q4	40S ribosomal protein S6	VIT_18s0001g06290	1	0.000851	88.392	RS(1)ES(1)LAK	3	-0.55596	8	0.590328	0.597087	0.595263	1.46354	1.46331	1.58143	nucleus	GO:0006412 translation;GO:0006518 peptide metabolic process;GO:0006807 nitrogen compound metabolic process;GO:0008152 metabolic process;GO:0009058 biosynthetic process;GO:0009059 macromolecule biosynthetic process;GO:0009987 cellular process;GO:0019538 protein metabolic process;GO:0034641 cellular nitrogen compound metabolic process;GO:0034645 cellular macromolecule biosynthetic process;GO:004304…	GO:0005840 ribosome;GO:0032991 protein-containing complex;GO:0043226 organelle;GO:0043228 non-membrane-bounded organelle;GO:0043229 intracellular organelle;GO:0043232 intracellular non-membrane-bounded organelle;GO:0044424 intracellular part;GO:0044444 cytoplasmic part;GO:0044464 cell part;GO:1990904 ribonucleoprotein complex;GO:0005622 intracellular;	GO:0003735 structural constituent of ribosome;GO:0005198 structural molecule activity;	K02991	vvi:100257541	vvi03010:Ribosome - Vitis vinifera (wine grape)
E0CRN7	246	S	1.52254	0.00884	Q3	40S ribosomal protein S6	VIT_18s0001g06290	0.999774	2.51e-11	111.34	LS(1)AASKPS(1)VAA	2	1.1004	6	0.782847	0.7589	0.911432	1.16583	1.15199	1.41723	nucleus	GO:0006412 translation;GO:0006518 peptide metabolic process;GO:0006807 nitrogen compound metabolic process;GO:0008152 metabolic process;GO:0009058 biosynthetic process;GO:0009059 macromolecule biosynthetic process;GO:0009987 cellular process;GO:0019538 protein metabolic process;GO:0034641 cellular nitrogen compound metabolic process;GO:0034645 cellular macromolecule biosynthetic process;GO:004304…	GO:0005840 ribosome;GO:0032991 protein-containing complex;GO:0043226 organelle;GO:0043228 non-membrane-bounded organelle;GO:0043229 intracellular organelle;GO:0043232 intracellular non-membrane-bounded organelle;GO:0044424 intracellular part;GO:0044444 cytoplasmic part;GO:0044464 cell part;GO:1990904 ribonucleoprotein complex;GO:0005622 intracellular;	GO:0003735 structural constituent of ribosome;GO:0005198 structural molecule activity;	K02991	vvi:100257541	vvi03010:Ribosome - Vitis vinifera (wine grape)
E0CSC2	387	S	1.60358	0.00174	Q2	sodium/calcium exchanger family protein / calc...	VIT_19s0014g01710	0.988991	3.5e-151	166.91	YGGSGPDAGPNS(0.989)S(0.008)S(0.003)VLDAFHR	3	-0.74373	35	0.751165	0.796822	0.778915	1.12533	1.38598	1.22006	plasma membrane	GO:0006810 transport;GO:0051179 localization;GO:0051234 establishment of localization;GO:0055085 transmembrane transport;	GO:0016021 integral component of membrane;GO:0031224 intrinsic component of membrane;GO:0044425 membrane part;	GO:0005488 binding;GO:0005509 calcium ion binding;GO:0043167 ion binding;GO:0043169 cation binding;GO:0046872 metal ion binding;		vvi:100264164		IPR002048; IPR004837;	EF-hand domain; Sodium/calcium exchanger membrane region;
E0CSI1	267	S	0.605587	0.025	Q2	probable bifunctional methylthioribulose-1-phosphate dehydratase/enolase-phosphatase E1 1[Vitis vinifera]	VIT_19s0014g02480	0.998655	2.97e-09	71.685	AGT(0.001)VNS(0.999)NHETEPSR	3	0.050728	3	0.963164	1.31166	1.51486	0.821596	0.721218	0.75217	cytoskeleton	GO:0000096 sulfur amino acid metabolic process;GO:0000097 sulfur amino acid biosynthetic process;GO:0006082 organic acid metabolic process;GO:0006520 cellular amino acid metabolic process;GO:0006555 methionine metabolic process;GO:0006790 sulfur compound metabolic process;GO:0006807 nitrogen compound metabolic process;GO:0008152 metabolic process;GO:0008652 cellular amino acid biosynthetic proces…	GO:0005737 cytoplasm;GO:0044424 intracellular part;GO:0044464 cell part;	GO:0000287 magnesium ion binding;GO:0005488 binding;GO:0043167 ion binding;GO:0043169 cation binding;GO:0046872 metal ion binding;GO:0003824 catalytic activity;GO:0016787 hydrolase activity;GO:0016788 hydrolase activity, acting on ester bonds;GO:0016791 phosphatase activity;GO:0042578 phosphoric ester hydrolase activity;GO:0043874 acireductone synthase activity;				IPR001303;	Class II aldolase/adducin N-terminal;
E0CSQ5	513	S	1.68734	0.00164	Q2	trafficking protein particle complex II-specific subunit 130 homolog	VIT_19s0014g03360	0.982825	0.014	58.699	VHAIS(0.983)MT(0.017)R	2	-0.9625	3	0.733519	0.679374	0.804348	1.36789	1.21156	1.16179	plasma membrane							IPR021773;	Foie gras liver health family 1;
E0CTI4	17	S	0.607799	0.00062	Q2	26S proteasome non-ATPase regulatory subunit 2 homolog A	VIT_12s0028g03130	0.999797	0.000155	48.623	EEAS(1)VKVPSKDPK	4	-0.16247	2	1.23171	1.21042	1.29465	0.744212	0.702087	0.824916	plasma membrane	GO:0009894 regulation of catabolic process;GO:0019222 regulation of metabolic process;GO:0042176 regulation of protein catabolic process;GO:0050789 regulation of biological process;GO:0051171 regulation of nitrogen compound metabolic process;GO:0051246 regulation of protein metabolic process;GO:0060255 regulation of macromolecule metabolic process;GO:0065007 biological regulation;GO:0080090 regul…	GO:0000502 proteasome complex;GO:0032991 protein-containing complex;GO:0044424 intracellular part;GO:0044464 cell part;GO:1902494 catalytic complex;GO:1905368 peptidase complex;GO:1905369 endopeptidase complex;	GO:0030234 enzyme regulator activity;GO:0098772 molecular function regulator;GO:0005488 binding;	K03028	vvi:100255701	vvi03050:Proteasome - Vitis vinifera (wine grape)
E0CVN9	747	T	1.82076	0.00222	Q1	calcium permeable stress-gated cation channel 1	VIT_10s0116g00940	0.999997	0.00712	59.418	RNT(1)PLPSK	3	-0.59065	2	0.675962	0.711174	0.758511	1.13511	1.48855	1.28304	chloroplast		GO:0016020 membrane;			vvi:100257332		IPR032880; IPR027815; IPR003864;	Calcium permeable stress-gated cation channel 1, N-terminal transmembrane domain; 10TM putative phosphate transporter, cytosolic domain; Calcium-dependent channel, 7TM region, putative phosphate;
E3VWV8	391	S	0.632136	0.00932	Q2	monosaccharide-sensing protein 2 isoform X1	TMT2	0.993045	1.38e-17	80.585	DLMPAPTQS(0.001)S(0.006)NLS(0.993)MR	3	1.0537	11	1.3794	1.28304	1.25287	0.681472	0.93817	0.855372	plasma membrane	GO:0006810 transport;GO:0051179 localization;GO:0051234 establishment of localization;GO:0055085 transmembrane transport;	GO:0016021 integral component of membrane;GO:0031224 intrinsic component of membrane;GO:0044425 membrane part;GO:0016020 membrane;	GO:0005215 transporter activity;GO:0022857 transmembrane transporter activity;		vvi:100264011		IPR020846;	Major facilitator superfamily domain;
E3VWV8	449	S	0.526348	0.00338	Q1	monosaccharide-sensing protein 2 isoform X1	TMT2	1	1.57e-08	78.441	IYLHQDS(1)IPRS(1)QR	3	0.94356	2	1.47832	1.45127	1.36654	0.621193	0.756801	0.883264	plasma membrane	GO:0006810 transport;GO:0051179 localization;GO:0051234 establishment of localization;GO:0055085 transmembrane transport;	GO:0016021 integral component of membrane;GO:0031224 intrinsic component of membrane;GO:0044425 membrane part;GO:0016020 membrane;	GO:0005215 transporter activity;GO:0022857 transmembrane transporter activity;		vvi:100264011		IPR020846;	Major facilitator superfamily domain;
E3VWV8	282	S	0.47308	0.0209	Q1	monosaccharide-sensing protein 2 isoform X1	TMT2	0.998549	9.28e-05	58.712	PVTGQSS(0.001)LGLVS(0.999)R	2	1.5276	1	1.66396	1.22563	1.64112	0.586929	0.560594	0.995868	plasma membrane	GO:0006810 transport;GO:0051179 localization;GO:0051234 establishment of localization;GO:0055085 transmembrane transport;	GO:0016021 integral component of membrane;GO:0031224 intrinsic component of membrane;GO:0044425 membrane part;GO:0016020 membrane;	GO:0005215 transporter activity;GO:0022857 transmembrane transporter activity;		vvi:100264011		IPR020846;	Major facilitator superfamily domain;
E3VWV8	276	S	0.453919	0.00848	Q1	monosaccharide-sensing protein 2 isoform X1	TMT2	0.826519	1.02e-20	108.71	PVTGQS(0.827)S(0.173)LGLVSR	2	1.7891	1	1.66396	1.25367	1.67561	0.576777	0.616653	0.891529	plasma membrane	GO:0006810 transport;GO:0051179 localization;GO:0051234 establishment of localization;GO:0055085 transmembrane transport;	GO:0016021 integral component of membrane;GO:0031224 intrinsic component of membrane;GO:0044425 membrane part;GO:0016020 membrane;	GO:0005215 transporter activity;GO:0022857 transmembrane transporter activity;		vvi:100264011		IPR020846;	Major facilitator superfamily domain;
E3VWW3	32	S	1.62458	0.0262	Q2	probable polyol transporter 4	PMT4	0.999778	1.64e-70	98.151	MDS(1)ELTEEDDASQSHHHHVSNSTK	5	-0.24036	10	0.76645	0.784474	0.756286	1.15727	1.13911	1.45187	plasma membrane	GO:0006810 transport;GO:0051179 localization;GO:0051234 establishment of localization;GO:0055085 transmembrane transport;	GO:0016021 integral component of membrane;GO:0031224 intrinsic component of membrane;GO:0044425 membrane part;GO:0016020 membrane;	GO:0005215 transporter activity;GO:0022857 transmembrane transporter activity;		vvi:100246615		IPR020846;	Major facilitator superfamily domain;
F6GT38	114	S	0.665661	0.00178	Q2	coiled-coil domain-containing protein SCD2 isoform X1	VIT_17s0000g00390	0.978026	0.0136	115.82	S(0.978)PS(0.022)PALGR	2	-1.0625	6	1.11375	1.27187	1.24522	0.750868	0.849073	0.816964	chloroplast					vvi:100256039
F6GT38	46	S	0.585168	0.0209	Q2	coiled-coil domain-containing protein SCD2 isoform X1	VIT_17s0000g00390	0.889033	1.04e-17	116.86	LASGAGGVS(0.889)T(0.111)IK	2	-0.71707	1	1.37982	1.27292	1.15298	0.591146	0.950574	0.685268	chloroplast					vvi:100256039
F6GTR9	516	S	0.603658	0.0014	Q2	protein NBR1 homolog isoform X2	VIT_17s0000g09280	1	0.0103	65.627	QHPWS(1)FK	3	-0.05764	3	1.17708	1.19867	1.30632	0.807179	0.666667	0.748864	nucleus	GO:0006914 autophagy;GO:0008152 metabolic process;GO:0009056 catabolic process;GO:0009987 cellular process;GO:0016236 macroautophagy;GO:0044237 cellular metabolic process;GO:0044248 cellular catabolic process;GO:0061919 process utilizing autophagic mechanism;		GO:0005488 binding;GO:0005515 protein binding;GO:0032182 ubiquitin-like protein binding;GO:0043130 ubiquitin binding;GO:0008270 zinc ion binding;GO:0043167 ion binding;GO:0043169 cation binding;GO:0046872 metal ion binding;GO:0046914 transition metal ion binding;				IPR032350; IPR000270; IPR000433;	Next to BRCA1, central domain; PB1 domain; Zinc finger, ZZ-type;
F6GU07	38	S	1.55448	0.0132	Q3	60S ribosomal protein L12	VIT_06s0004g02840	1	0.00283	61.344	IGPLGLS(1)PK	3	-1.1747	3	0.866876	0.842908	0.674708	1.28956	1.0761	1.34099	cytoplasm	GO:0006412 translation;GO:0006518 peptide metabolic process;GO:0006807 nitrogen compound metabolic process;GO:0008152 metabolic process;GO:0009058 biosynthetic process;GO:0009059 macromolecule biosynthetic process;GO:0009987 cellular process;GO:0019538 protein metabolic process;GO:0034641 cellular nitrogen compound metabolic process;GO:0034645 cellular macromolecule biosynthetic process;GO:004304…	GO:0005840 ribosome;GO:0032991 protein-containing complex;GO:0043226 organelle;GO:0043228 non-membrane-bounded organelle;GO:0043229 intracellular organelle;GO:0043232 intracellular non-membrane-bounded organelle;GO:0044424 intracellular part;GO:0044444 cytoplasmic part;GO:0044464 cell part;GO:1990904 ribonucleoprotein complex;	GO:0003735 structural constituent of ribosome;GO:0005198 structural molecule activity;	K02870	vvi:100853149	vvi03010:Ribosome - Vitis vinifera (wine grape)	IPR020783; IPR020784;	Ribosomal protein L11, C-terminal; Ribosomal protein L11, N-terminal;
F6GU18	666	S	0.618305	0.0441	Q2	"zinc finger, C3HC4 type (RING finger) prote..."	VIT_06s0004g02630	0.794835	1.23e-22	92.38	AYVLSGLS(0.163)S(0.795)HS(0.042)WQR	3	0.76886	1	1.61104	1.22036	0.966038	0.860117	0.699819	0.788038	nucleus					vvi:100233041		IPR032838; IPR002035; IPR001841;	VWA-Hint protein, Vwaint domain; von Willebrand factor, type A; Zinc finger, RING-type;
D7U4Z3	18	S	1.52623	0.00272	Q2	serine/threonine-protein kinase STY46 isoform X1	VIT_03s0038g03040	0.867543	6.95e-12	115.06	VHDS(0.016)S(0.116)S(0.868)PAQSR	2	0.057833	9	0.729706	0.872324	0.892377	1.29187	1.24461	1.27056	chloroplast	GO:0006464 cellular protein modification process;GO:0006468 protein phosphorylation;GO:0006793 phosphorus metabolic process;GO:0006796 phosphate-containing compound metabolic process;GO:0006807 nitrogen compound metabolic process;GO:0008152 metabolic process;GO:0009987 cellular process;GO:0016310 phosphorylation;GO:0019538 protein metabolic process;GO:0036211 protein modification process;GO:00431…		GO:0005488 binding;GO:0005515 protein binding;GO:0003824 catalytic activity;GO:0004672 protein kinase activity;GO:0016301 kinase activity;GO:0016740 transferase activity;GO:0016772 transferase activity, transferring phosphorus-containing groups;GO:0016773 phosphotransferase activity, alcohol group as acceptor;GO:0140096 catalytic activity, acting on a protein;GO:0000166 nucleotide binding;GO:0005…		vvi:100245012		IPR013210; IPR000719;	Leucine-rich repeat-containing N-terminal, plant-type; Protein kinase domain;
F6GU73	787	S	1.84821	0.012	Q1	probable LRR receptor-like serine/threonine-protein kinase At1g06840 isoform X1	VIT_06s0004g08250	0.809812	2.4e-10	65.833	LAPVPDIEGS(0.81)T(0.19)PAHVSTVVK	3	1.388	2	0.878788	0.543624	0.665612	1.20611	1.38387	1.26913	chloroplast	GO:0006464 cellular protein modification process;GO:0006468 protein phosphorylation;GO:0006793 phosphorus metabolic process;GO:0006796 phosphate-containing compound metabolic process;GO:0006807 nitrogen compound metabolic process;GO:0008152 metabolic process;GO:0009987 cellular process;GO:0016310 phosphorylation;GO:0019538 protein metabolic process;GO:0036211 protein modification process;GO:00431…		GO:0005488 binding;GO:0005515 protein binding;GO:0003824 catalytic activity;GO:0004672 protein kinase activity;GO:0016301 kinase activity;GO:0016740 transferase activity;GO:0016772 transferase activity, transferring phosphorus-containing groups;GO:0016773 phosphotransferase activity, alcohol group as acceptor;GO:0140096 catalytic activity, acting on a protein;GO:0000166 nucleotide binding;GO:0005…		vvi:100245012		IPR013210; IPR000719;	Leucine-rich repeat-containing N-terminal, plant-type; Protein kinase domain;
F6GU73	793	S	1.71934	0.0304	Q2	probable LRR receptor-like serine/threonine-protein kinase At1g06840 isoform X1	VIT_06s0004g08250	0.778507	6.89e-05	55.051	LAPVPDIEGS(0.792)T(0.21)PAHVS(0.779)T(0.219)VVK	3	1.2904	1	0.874608	0.513902	0.797468	1.13073	1.28387	1.34383	chloroplast	GO:0006464 cellular protein modification process;GO:0006468 protein phosphorylation;GO:0006793 phosphorus metabolic process;GO:0006796 phosphate-containing compound metabolic process;GO:0006807 nitrogen compound metabolic process;GO:0008152 metabolic process;GO:0009987 cellular process;GO:0016310 phosphorylation;GO:0019538 protein metabolic process;GO:0036211 protein modification process;GO:00431…		GO:0005488 binding;GO:0005515 protein binding;GO:0003824 catalytic activity;GO:0004672 protein kinase activity;GO:0016301 kinase activity;GO:0016740 transferase activity;GO:0016772 transferase activity, transferring phosphorus-containing groups;GO:0016773 phosphotransferase activity, alcohol group as acceptor;GO:0140096 catalytic activity, acting on a protein;GO:0000166 nucleotide binding;GO:0005…		vvi:100245012		IPR013210; IPR000719;	Leucine-rich repeat-containing N-terminal, plant-type; Protein kinase domain;
F6GU75	117	S	0.543832	0.00408	Q1	26S protease regulatory subunit 6B homolog	VIT_06s0004g08220	0.975889	0.0154	85.67	ILS(0.976)T(0.024)INR	2	1.2138	3	1.34649	1.22276	1.30261	0.846486	0.650372	0.608779	cytoplasm	GO:0006807 nitrogen compound metabolic process;GO:0008152 metabolic process;GO:0009056 catabolic process;GO:0009057 macromolecule catabolic process;GO:0019538 protein metabolic process;GO:0030163 protein catabolic process;GO:0043170 macromolecule metabolic process;GO:0044238 primary metabolic process;GO:0071704 organic substance metabolic process;GO:1901564 organonitrogen compound metabolic proce…	GO:0005737 cytoplasm;GO:0044424 intracellular part;GO:0044464 cell part;	GO:0003824 catalytic activity;GO:0016787 hydrolase activity;GO:0000166 nucleotide binding;GO:0005488 binding;GO:0005524 ATP binding;GO:0008144 drug binding;GO:0017076 purine nucleotide binding;GO:0030554 adenyl nucleotide binding;GO:0032553 ribonucleotide binding;GO:0032555 purine ribonucleotide binding;GO:0032559 adenyl ribonucleotide binding;GO:0035639 purine ribonucleoside triphosphate binding…	K03063	vvi:100246786	vvi03050:Proteasome - Vitis vinifera (wine grape)	IPR003593; IPR003959;	AAA+ ATPase domain; ATPase, AAA-type, core;
F6GUW1	139	S	1.6385	0.00962	Q2	class I heat shock protein	VIT_06s0004g05770	0.975581	0.00187	55.011	KHEVKS(0.976)IEIS(0.024)G	3	0.16118	1	0.682065	0.913148	0.74796	1.41604	1.138	1.28526	cytoplasm				K13993	vvi:100262206	vvi04141:Protein processing in endoplasmic reticulum - Vitis vinifera (wine grape)	IPR002068;	Alpha crystallin/Hsp20 domain;
F6GVD5	1318	S	0.602931	0.0462	Q2	eukaryotic translation initiation factor 4G isoform X2	VIT_15s0021g00980	0.995141	0.00399	66.393	GPS(0.995)MNS(0.005)STR	2	0.69348	3	1.03298	1.24121	1.59091	0.653404	0.696589	0.980392	nucleus			GO:0005488 binding;GO:0003676 nucleic acid binding;GO:0003723 RNA binding;GO:0097159 organic cyclic compound binding;GO:1901363 heterocyclic compound binding;GO:0005515 protein binding;				IPR003891; IPR003890;	Initiation factor eIF-4 gamma, MA3; MIF4G-like, type 3;
F6GVM2	467	S	0.555065	0.0195	Q1	eukaryotic translation initiation factor 4B2	VIT_01s0137g00690	0.93639	1.17e-136	165.85	VAVFPERPPS(0.001)QS(0.063)GS(0.936)VEEFR	3	-0.45144	1	1.39922	1.06086	1.35543	0.615385	0.599251	0.903226	nucleus			GO:0003676 nucleic acid binding;GO:0003723 RNA binding;GO:0003743 translation initiation factor activity;GO:0005488 binding;GO:0008135 translation factor activity, RNA binding;GO:0097159 organic cyclic compound binding;GO:1901363 heterocyclic compound binding;		vvi:100242447
F6GVM2	463	S	0.371493	0.00344	Q1	eukaryotic translation initiation factor 4B2	VIT_01s0137g00690	0.994473	2.97e-124	160.88	VAVFPERPPS(0.994)QS(0.005)GSVEEFR	3	1.0352	2	1.52093	1.24598	1.53804	0.440171	0.459738	0.699355	nucleus			GO:0003676 nucleic acid binding;GO:0003723 RNA binding;GO:0003743 translation initiation factor activity;GO:0005488 binding;GO:0008135 translation factor activity, RNA binding;GO:0097159 organic cyclic compound binding;GO:1901363 heterocyclic compound binding;		vvi:100242447
F6GVM2	449	S	0.354227	0.00142	Q1	eukaryotic translation initiation factor 4B2	VIT_01s0137g00690	1	6.32e-07	78.814	AIERPGS(1)AAGR	3	-0.47781	8	1.58812	1.32037	1.42174	0.403419	0.514981	0.615484	nucleus			GO:0003676 nucleic acid binding;GO:0003723 RNA binding;GO:0003743 translation initiation factor activity;GO:0005488 binding;GO:0008135 translation factor activity, RNA binding;GO:0097159 organic cyclic compound binding;GO:1901363 heterocyclic compound binding;		vvi:100242447
F6GXU1	131	S	2.79188	0.0023	Q4	40S ribosomal protein S4-3	VIT_08s0058g00390	1	9.9e-08	101.38	LHS(1)IRDEEAK	4	-0.12711	1	0.439846	0.676471	0.548121	1.3463	1.79346	1.50715	chloroplast	GO:0006412 translation;GO:0006518 peptide metabolic process;GO:0006807 nitrogen compound metabolic process;GO:0008152 metabolic process;GO:0009058 biosynthetic process;GO:0009059 macromolecule biosynthetic process;GO:0009987 cellular process;GO:0019538 protein metabolic process;GO:0034641 cellular nitrogen compound metabolic process;GO:0034645 cellular macromolecule biosynthetic process;GO:004304…	GO:0005622 intracellular;GO:0044464 cell part;GO:0005840 ribosome;GO:0032991 protein-containing complex;GO:0043226 organelle;GO:0043228 non-membrane-bounded organelle;GO:0043229 intracellular organelle;GO:0043232 intracellular non-membrane-bounded organelle;GO:0044424 intracellular part;GO:0044444 cytoplasmic part;GO:1990904 ribonucleoprotein complex;	GO:0003735 structural constituent of ribosome;GO:0005198 structural molecule activity;GO:0003676 nucleic acid binding;GO:0003723 RNA binding;GO:0005488 binding;GO:0097159 organic cyclic compound binding;GO:1901363 heterocyclic compound binding;				IPR032277; IPR005824; IPR013845; IPR013843; IPR002942;	40S ribosomal protein S4, C-terminal domain; KOW; Ribosomal protein S4e, central region; Ribosomal protein S4e, N-terminal; RNA-binding S4 domain;
F6GY23	949	S	0.653381	0.04	Q2	exocyst complex component SEC5A	VIT_18s0072g00720	0.999957	0.0329	54.722	AAYAS(1)FR	2	0.161	1	1.15033	1.2719	1.27784	0.731975	0.642596	1.04299	chloroplast	GO:0006810 transport;GO:0006892 post-Golgi vesicle-mediated transport;GO:0006893 Golgi to plasma membrane transport;GO:0016192 vesicle-mediated transport;GO:0048193 Golgi vesicle transport;GO:0051179 localization;GO:0051234 establishment of localization;GO:0098876 vesicle-mediated transport to the plasma membrane;	GO:0000145 exocyst;GO:0032991 protein-containing complex;GO:0044424 intracellular part;GO:0044444 cytoplasmic part;GO:0044448 cell cortex part;GO:0044464 cell part;GO:0099023 tethering complex;
F6GY23	54	S	0.518229	0.00582	Q1	exocyst complex component SEC5A	VIT_18s0072g00720	1	2.99e-05	97.463	VLNNLQS(1)FPR	3	-0.48675	9	1.21694	1.46644	1.38002	0.572884	0.690128	0.84276	chloroplast	GO:0006810 transport;GO:0006892 post-Golgi vesicle-mediated transport;GO:0006893 Golgi to plasma membrane transport;GO:0016192 vesicle-mediated transport;GO:0048193 Golgi vesicle transport;GO:0051179 localization;GO:0051234 establishment of localization;GO:0098876 vesicle-mediated transport to the plasma membrane;	GO:0000145 exocyst;GO:0032991 protein-containing complex;GO:0044424 intracellular part;GO:0044444 cytoplasmic part;GO:0044448 cell cortex part;GO:0044464 cell part;GO:0099023 tethering complex;
F6GY46	155	S	2.25329	0.0389	Q1	abscisic stress-ripening protein 2	VIT_18s0072g00380	1	0.00108	44.252	HKS(1)EKDPEHAHK	5	0.37007	1	0.459697	0.493432	1.05954	1.39545	1.28679	1.8529	chloroplast	GO:0006950 response to stress;GO:0050896 response to stimulus;				vvi:100250281
F6GYL5	335	S	1.63046	0.0227	Q3	7-dehydrocholesterol reductase isoform X2	VIT_09s0054g00930	0.999811	3.45e-08	63.979	APS(1)KIVASYTTTSGETK	3	0.54767	2	0.816787	0.68684	0.84106	1.56742	1.05313	1.20236	plasma membrane	GO:0008152 metabolic process;GO:0055114 oxidation-reduction process;	GO:0016020 membrane;	GO:0003824 catalytic activity;GO:0016491 oxidoreductase activity;GO:0016627 oxidoreductase activity, acting on the CH-CH group of donors;GO:0016628 oxidoreductase activity, acting on the CH-CH group of donors, NAD or NADP as acceptor;
F6GZQ8	176	S	1.94136	0.00128	Q1	uncharacterized TPR repeat-containing protein At1g05150	VIT_18s0001g13570	0.998934	2.89e-08	63.443	GDNFDAY(0.001)S(0.999)DPGWSR	2	-1.2753	2	0.746747	0.576642	0.715313	1.26415	1.33856	1.35514	chloroplast			GO:0005488 binding;GO:0005509 calcium ion binding;GO:0043167 ion binding;GO:0043169 cation binding;GO:0046872 metal ion binding;GO:0005515 protein binding;		vvi:100252359		IPR002048; IPR013026;	EF-hand domain; Tetratricopeptide repeat-containing domain;
F6GZZ5	763	S	0.624731	0.00286	Q2	protein WEAK CHLOROPLAST MOVEMENT UNDER BLUE LIGHT 1	VIT_18s0001g10560	1	1.23e-60	135.49	ASESGQGVVNPIRS(1)PR	3	0.16788	8	1.24463	1.22199	1.30539	0.74026	0.717904	0.898324	nucleus					vvi:100260913
F6GU73	599	S	1.62118	0.00586	Q2	probable LRR receptor-like serine/threonine-protein kinase At1g06840 isoform X1	VIT_06s0004g08250	0.999474	0.0232	57.59	YHT(0.001)IS(0.999)RR	3	-0.24253	3	0.693835	0.745925	0.832278	1.27576	1.34731	1.06031	chloroplast	GO:0006464 cellular protein modification process;GO:0006468 protein phosphorylation;GO:0006793 phosphorus metabolic process;GO:0006796 phosphate-containing compound metabolic process;GO:0006807 nitrogen compound metabolic process;GO:0008152 metabolic process;GO:0009987 cellular process;GO:0016310 phosphorylation;GO:0019538 protein metabolic process;GO:0036211 protein modification process;GO:00431…		GO:0005488 binding;GO:0005515 protein binding;GO:0003824 catalytic activity;GO:0004672 protein kinase activity;GO:0016301 kinase activity;GO:0016740 transferase activity;GO:0016772 transferase activity, transferring phosphorus-containing groups;GO:0016773 phosphotransferase activity, alcohol group as acceptor;GO:0140096 catalytic activity, acting on a protein;GO:0000166 nucleotide binding;GO:0005…		vvi:100245012		IPR013210; IPR000719;	Leucine-rich repeat-containing N-terminal, plant-type; Protein kinase domain;
F6H151	966	S	1.76413	0.042	Q1	E3 ubiquitin-protein ligase UPL2	VIT_18s0001g07810	0.770078	1.9e-23	78.607	LGASHQLHHS(0.004)AS(0.866)S(0.143)DS(0.77)T(0.205)GVIS(0.012)K	3	1.685	1	0.77868	0.570528	0.919585	1.00713	1.54283	1.45249	plasma membrane			GO:0005488 binding;GO:0003824 catalytic activity;GO:0004842 ubiquitin-protein transferase activity;GO:0016740 transferase activity;GO:0019787 ubiquitin-like protein transferase activity;GO:0140096 catalytic activity, acting on a protein;GO:0005515 protein binding;				IPR025527; IPR010309; IPR010314; IPR000569; IPR015940;	Domain of unknown function DUF4414; E3 ubiquitin ligase, domain of unknown function DUF908; E3 ubiquitin ligase, domain of unknown function DUF913; HECT domain; Ubiquitin-associated domain;
F6H151	963	S	1.72333	0.0194	Q2	E3 ubiquitin-protein ligase UPL2	VIT_18s0001g07810	0.875632	2.32e-102	132.53	LGASHQLHHS(0.062)AS(0.876)S(0.062)DSTGVISK	3	-2.409	5	0.726904	0.623325	0.937743	1.10428	1.44271	1.39593	plasma membrane			GO:0005488 binding;GO:0003824 catalytic activity;GO:0004842 ubiquitin-protein transferase activity;GO:0016740 transferase activity;GO:0019787 ubiquitin-like protein transferase activity;GO:0140096 catalytic activity, acting on a protein;GO:0005515 protein binding;				IPR025527; IPR010309; IPR010314; IPR000569; IPR015940;	Domain of unknown function DUF4414; E3 ubiquitin ligase, domain of unknown function DUF908; E3 ubiquitin ligase, domain of unknown function DUF913; HECT domain; Ubiquitin-associated domain;
F6H1A0	64	S	0.520597	0.00712	Q1	Uncharacterized protein	VIT_18s0001g09080	0.995021	2.57e-15	96.143	QS(0.005)AS(0.995)S(1)NKGEPVLK	3	0.36657	1	1.25448	1.42673	1.41135	0.796	0.545306	0.789264	chloroplast
F6H1A0	65	S	0.520597	0.00712	Q1	Uncharacterized protein	VIT_18s0001g09080	0.999712	2.57e-15	96.143	QS(0.005)AS(0.995)S(1)NKGEPVLK	3	0.36657	1	1.25448	1.42673	1.41135	0.796	0.545306	0.789264	chloroplast
F6H1U2	339	S	0.551246	0.000397	Q1	TOM1-like protein 2	VIT_19s0014g00550	0.99995	0.00509	62.338	YAKEDS(1)LIR	3	-0.7557	3	1.40622	1.243	1.2145	0.747583	0.70746	0.674814	cytoplasm	GO:0006810 transport;GO:0006886 intracellular protein transport;GO:0008104 protein localization;GO:0015031 protein transport;GO:0015833 peptide transport;GO:0033036 macromolecule localization;GO:0042886 amide transport;GO:0045184 establishment of protein localization;GO:0046907 intracellular transport;GO:0051179 localization;GO:0051234 establishment of localization;GO:0051641 cellular localizatio…	GO:0005622 intracellular;GO:0044464 cell part;			vvi:100264036		IPR004152; IPR002014;	GAT domain; VHS domain;
F6H2H5	31	S	1.76539	0.00464	Q4	60S ribosomal protein L8	VIT_19s0014g04760	1	0.0198	45.28	FRS(1)LDFGER	3	-0.29993	1	0.624545	0.776158	0.781473	1.23007	1.4566	1.16572	cytoplasm	GO:0006412 translation;GO:0006518 peptide metabolic process;GO:0006807 nitrogen compound metabolic process;GO:0008152 metabolic process;GO:0009058 biosynthetic process;GO:0009059 macromolecule biosynthetic process;GO:0009987 cellular process;GO:0019538 protein metabolic process;GO:0034641 cellular nitrogen compound metabolic process;GO:0034645 cellular macromolecule biosynthetic process;GO:004304…	GO:0005622 intracellular;GO:0044464 cell part;GO:0005840 ribosome;GO:0032991 protein-containing complex;GO:0043226 organelle;GO:0043228 non-membrane-bounded organelle;GO:0043229 intracellular organelle;GO:0043232 intracellular non-membrane-bounded organelle;GO:0044424 intracellular part;GO:0044444 cytoplasmic part;GO:1990904 ribonucleoprotein complex;GO:0015934 large ribosomal subunit;GO:0044391 …	GO:0003735 structural constituent of ribosome;GO:0005198 structural molecule activity;GO:0003676 nucleic acid binding;GO:0003723 RNA binding;GO:0005488 binding;GO:0097159 organic cyclic compound binding;GO:1901363 heterocyclic compound binding;	K02938	vvi:100248750	vvi03010:Ribosome - Vitis vinifera (wine grape)	IPR022666; IPR022669;	Ribosomal Proteins L2, RNA binding domain; Ribosomal protein L2, C-terminal;
F6HDG9	36	S	3.53395	0.00204	Q1	serine/threonine-protein kinase CDL1	VIT_05s0020g01770	0.999686	2.7e-05	69.331	DGSSAQS(1)HHVTR	3	-0.0011921	3	0.325833	0.52603	0.470519	1.87731	1.32087	1.47506	cytoplasm	GO:0006464 cellular protein modification process;GO:0006468 protein phosphorylation;GO:0006793 phosphorus metabolic process;GO:0006796 phosphate-containing compound metabolic process;GO:0006807 nitrogen compound metabolic process;GO:0008152 metabolic process;GO:0009987 cellular process;GO:0016310 phosphorylation;GO:0019538 protein metabolic process;GO:0036211 protein modification process;GO:00431…		GO:0003824 catalytic activity;GO:0004672 protein kinase activity;GO:0016301 kinase activity;GO:0016740 transferase activity;GO:0016772 transferase activity, transferring phosphorus-containing groups;GO:0016773 phosphotransferase activity, alcohol group as acceptor;GO:0140096 catalytic activity, acting on a protein;GO:0000166 nucleotide binding;GO:0005488 binding;GO:0005524 ATP binding;GO:0008144 …		vvi:100249446		IPR000719;	Protein kinase domain;
F6HDG9	420	S	1.95261	0.0332	Q1	serine/threonine-protein kinase CDL1	VIT_05s0020g01770	0.999756	5.47e-31	114.46	LGS(0.989)PS(0.01)T(0.001)HKNS(1)PDFR	4	0.51205	1	0.560833	0.683297	0.825472	1.54397	0.929128	1.56803	cytoplasm	GO:0006464 cellular protein modification process;GO:0006468 protein phosphorylation;GO:0006793 phosphorus metabolic process;GO:0006796 phosphate-containing compound metabolic process;GO:0006807 nitrogen compound metabolic process;GO:0008152 metabolic process;GO:0009987 cellular process;GO:0016310 phosphorylation;GO:0019538 protein metabolic process;GO:0036211 protein modification process;GO:00431…		GO:0003824 catalytic activity;GO:0004672 protein kinase activity;GO:0016301 kinase activity;GO:0016740 transferase activity;GO:0016772 transferase activity, transferring phosphorus-containing groups;GO:0016773 phosphotransferase activity, alcohol group as acceptor;GO:0140096 catalytic activity, acting on a protein;GO:0000166 nucleotide binding;GO:0005488 binding;GO:0005524 ATP binding;GO:0008144 …		vvi:100249446		IPR000719;	Protein kinase domain;
F6HDG9	413	S	1.95261	0.0332	Q1	serine/threonine-protein kinase CDL1	VIT_05s0020g01770	0.989065	5.47e-31	114.46	LGS(0.989)PS(0.01)T(0.001)HKNS(1)PDFR	4	0.51205	1	0.560833	0.683297	0.825472	1.54397	0.929128	1.56803	cytoplasm	GO:0006464 cellular protein modification process;GO:0006468 protein phosphorylation;GO:0006793 phosphorus metabolic process;GO:0006796 phosphate-containing compound metabolic process;GO:0006807 nitrogen compound metabolic process;GO:0008152 metabolic process;GO:0009987 cellular process;GO:0016310 phosphorylation;GO:0019538 protein metabolic process;GO:0036211 protein modification process;GO:00431…		GO:0003824 catalytic activity;GO:0004672 protein kinase activity;GO:0016301 kinase activity;GO:0016740 transferase activity;GO:0016772 transferase activity, transferring phosphorus-containing groups;GO:0016773 phosphotransferase activity, alcohol group as acceptor;GO:0140096 catalytic activity, acting on a protein;GO:0000166 nucleotide binding;GO:0005488 binding;GO:0005524 ATP binding;GO:0008144 …		vvi:100249446		IPR000719;	Protein kinase domain;
F6HSJ4	266	S	1.53013	0.023	Q2	probable inactive receptor kinase At1g48480	VIT_14s0006g01080	0.788414	0.000325	84.892	T(0.01)GS(0.788)T(0.201)DVAPVK	2	1.949	1	0.874759	0.669437	0.868217	1.05464	1.38802	1.24864	chloroplast	GO:0006464 cellular protein modification process;GO:0006468 protein phosphorylation;GO:0006793 phosphorus metabolic process;GO:0006796 phosphate-containing compound metabolic process;GO:0006807 nitrogen compound metabolic process;GO:0008152 metabolic process;GO:0009987 cellular process;GO:0016310 phosphorylation;GO:0019538 protein metabolic process;GO:0036211 protein modification process;GO:00431…		GO:0003824 catalytic activity;GO:0004672 protein kinase activity;GO:0016301 kinase activity;GO:0016740 transferase activity;GO:0016772 transferase activity, transferring phosphorus-containing groups;GO:0016773 phosphotransferase activity, alcohol group as acceptor;GO:0140096 catalytic activity, acting on a protein;GO:0000166 nucleotide binding;GO:0005488 binding;GO:0005524 ATP binding;GO:0008144 …		vvi:100267283		IPR013210; IPR000719; IPR001245;	Leucine-rich repeat-containing N-terminal, plant-type; Protein kinase domain; Serine-threonine/tyrosine-protein kinase, catalytic domain;
F6HTV6	357	T	0.64792	0.000641	Q2	serine/threonine-protein kinase EDR1	VIT_14s0030g01440	0.999996	0.0243	87.667	IPT(1)LQASK	2	-0.20256	3	1.17017	1.22244	1.24205	0.808594	0.721951	0.824427	nucleus	GO:0006464 cellular protein modification process;GO:0006468 protein phosphorylation;GO:0006793 phosphorus metabolic process;GO:0006796 phosphate-containing compound metabolic process;GO:0006807 nitrogen compound metabolic process;GO:0008152 metabolic process;GO:0009987 cellular process;GO:0016310 phosphorylation;GO:0019538 protein metabolic process;GO:0036211 protein modification process;GO:00431…		GO:0003824 catalytic activity;GO:0004672 protein kinase activity;GO:0016301 kinase activity;GO:0016740 transferase activity;GO:0016772 transferase activity, transferring phosphorus-containing groups;GO:0016773 phosphotransferase activity, alcohol group as acceptor;GO:0140096 catalytic activity, acting on a protein;GO:0000166 nucleotide binding;GO:0005488 binding;GO:0005524 ATP binding;GO:0008144 …				IPR000719; IPR001245;	Protein kinase domain; Serine-threonine/tyrosine-protein kinase, catalytic domain;
F6H3H0	1706	S	0.640614	0.0152	Q2	protein DDB_G0276689 isoform X2	VIT_04s0008g04520	0.998784	1.34e-17	118.31	SSFSSS(0.001)LS(0.999)NLQK	2	1.1051	6	1.04174	1.45166	1.28722	0.805021	0.743044	0.873853	nucleus							IPR025724;	GAG-pre-integrase domain;
F6H3H0	1739	S	0.632079	0.0385	Q2	protein DDB_G0276689 isoform X2	VIT_04s0008g04520	0.999725	8.28e-05	75.02	KNS(1)GLSPSER	2	-1.8391	5	1.0222	1.48344	1.32591	0.715481	0.725859	0.980505	nucleus							IPR025724;	GAG-pre-integrase domain;
F6H3H0	1704	S	0.599475	0.0286	Q2	protein DDB_G0276689 isoform X2	VIT_04s0008g04520	0.909601	0.000154	68.044	SSFSS(0.037)S(0.91)LS(0.053)NLQK	2	0.22375	1	1.00266	1.50066	1.41618	0.724686	0.708674	0.916284	nucleus							IPR025724;	GAG-pre-integrase domain;
F6H4D8	277	S	1.61159	0.00864	Q2	auxilin-related protein 2	VIT_07s0031g02350	0.996561	1.07e-113	157.55	S(0.997)PS(0.003)STEPTSETQTFATK	2	-0.67128	7	0.644528	0.87605	0.744134	1.333	1.14374	1.17306	nucleus
F6H4N3	162	T	0.656334	0.000364	Q2	C2 domain-containing family protein	VIT_07s0031g01180	0.999956	1.23e-34	127.61	LQDSEPPT(1)PHSIIK	3	-0.12469	5	1.21081	1.2098	1.16895	0.828905	0.732926	0.794118	endoplasmic reticulum			GO:0005488 binding;GO:0005515 protein binding;				IPR000008;	C2 domain;
F6H4T7	509	S	0.622463	0.00992	Q2	elongation factor 2	VIT_19s0027g00760	1	0.0264	62.463	VAS(1)DLPK	3	-0.14976	3	1.2131	1.30701	1.15951	0.920382	0.69246	0.677584	cytoplasm			GO:0000166 nucleotide binding;GO:0001882 nucleoside binding;GO:0001883 purine nucleoside binding;GO:0005488 binding;GO:0005525 GTP binding;GO:0017076 purine nucleotide binding;GO:0019001 guanyl nucleotide binding;GO:0032549 ribonucleoside binding;GO:0032550 purine ribonucleoside binding;GO:0032553 ribonucleotide binding;GO:0032555 purine ribonucleotide binding;GO:0032561 guanyl ribonucleotide bin…				IPR000640; IPR004161; IPR005225; IPR000795; IPR005517;	Elongation factor EFG, domain V-like; Translation elongation factor EFTu-like, domain 2; Small GTP-binding protein domain; Transcription factor, GTP-binding domain; Translation elongation factor EFG/EF2, domain IV;
F6HTV6	119	S	0.6453	0.000704	Q2	serine/threonine-protein kinase EDR1	VIT_14s0030g01440	0.999995	0.00063	104.07	AATLLS(1)LGR	2	1.9184	3	1.11663	1.29921	1.22256	0.764648	0.779512	0.803708	nucleus	GO:0006464 cellular protein modification process;GO:0006468 protein phosphorylation;GO:0006793 phosphorus metabolic process;GO:0006796 phosphate-containing compound metabolic process;GO:0006807 nitrogen compound metabolic process;GO:0008152 metabolic process;GO:0009987 cellular process;GO:0016310 phosphorylation;GO:0019538 protein metabolic process;GO:0036211 protein modification process;GO:00431…		GO:0003824 catalytic activity;GO:0004672 protein kinase activity;GO:0016301 kinase activity;GO:0016740 transferase activity;GO:0016772 transferase activity, transferring phosphorus-containing groups;GO:0016773 phosphotransferase activity, alcohol group as acceptor;GO:0140096 catalytic activity, acting on a protein;GO:0000166 nucleotide binding;GO:0005488 binding;GO:0005524 ATP binding;GO:0008144 …				IPR000719; IPR001245;	Protein kinase domain; Serine-threonine/tyrosine-protein kinase, catalytic domain;
F6HUZ1	491	S	1.53309	0.000161	Q2	serine/threonine-protein kinase BLUS1 isoform X1	VIT_14s0066g01170	0.999989	8.83e-05	100.09	NYS(1)GPLLHR	2	-0.15891	8	0.779284	0.79536	0.812217	1.22212	1.27886	1.15829	nucleus	GO:0006464 cellular protein modification process;GO:0006468 protein phosphorylation;GO:0006793 phosphorus metabolic process;GO:0006796 phosphate-containing compound metabolic process;GO:0006807 nitrogen compound metabolic process;GO:0008152 metabolic process;GO:0009987 cellular process;GO:0016310 phosphorylation;GO:0019538 protein metabolic process;GO:0036211 protein modification process;GO:00431…		GO:0003824 catalytic activity;GO:0004672 protein kinase activity;GO:0016301 kinase activity;GO:0016740 transferase activity;GO:0016772 transferase activity, transferring phosphorus-containing groups;GO:0016773 phosphotransferase activity, alcohol group as acceptor;GO:0140096 catalytic activity, acting on a protein;GO:0000166 nucleotide binding;GO:0005488 binding;GO:0005524 ATP binding;GO:0008144 …	K08835	vvi:100264532		IPR000719;	Protein kinase domain;
F6H6U6	41	S	0.519864	0.00404	Q1	major allergen Pru av 1	VIT_05s0077g01570	1	3.07e-29	90.017	S(1)VEILQGQGGPGTIK	3	1.3216	3	1.65726	1.181	1.27925	0.74771	0.663275	0.72956	cytoskeleton	GO:0006950 response to stress;GO:0006952 defense response;GO:0050896 response to stimulus;GO:0009607 response to biotic stimulus;						IPR000916;	Bet v I/Major latex protein;
F6H6U6	27	S	0.43428	0.00502	Q1	major allergen Pru av 1	VIT_05s0077g01570	0.999884	2.38e-09	67.136	ASILDS(1)DNLIPK	2	-0.99021	2	1.90054	1.291	1.23068	0.696919	0.588344	0.63522	cytoskeleton	GO:0006950 response to stress;GO:0006952 defense response;GO:0050896 response to stimulus;GO:0009607 response to biotic stimulus;						IPR000916;	Bet v I/Major latex protein;
F6H6U6	67	S	0.179295	0.000219	Q1	major allergen Pru av 1	VIT_05s0077g01570	0.998328	0.000171	98.048	FKS(0.998)MT(0.002)HR	4	0.11201	3	2.35484	1.507	1.766	0.320566	0.352451	0.336029	cytoskeleton	GO:0006950 response to stress;GO:0006952 defense response;GO:0050896 response to stimulus;GO:0009607 response to biotic stimulus;						IPR000916;	Bet v I/Major latex protein;
F6H737	60	S	0.548743	0.0105	Q1	GTP-binding protein SAR1A	VIT_05s0077g01230	0.999741	1.78e-137	169.08	LVQHQPTQHPTSEELS(1)IGK	3	0.34615	6	1.5	1.14056	1.31641	0.753759	0.835473	0.582128	cytoplasm	GO:0006810 transport;GO:0006886 intracellular protein transport;GO:0008104 protein localization;GO:0015031 protein transport;GO:0015833 peptide transport;GO:0033036 macromolecule localization;GO:0042886 amide transport;GO:0045184 establishment of protein localization;GO:0046907 intracellular transport;GO:0051179 localization;GO:0051234 establishment of localization;GO:0051641 cellular localizatio…	GO:0005622 intracellular;GO:0044464 cell part;	GO:0000166 nucleotide binding;GO:0001882 nucleoside binding;GO:0001883 purine nucleoside binding;GO:0005488 binding;GO:0005525 GTP binding;GO:0017076 purine nucleotide binding;GO:0019001 guanyl nucleotide binding;GO:0032549 ribonucleoside binding;GO:0032550 purine ribonucleoside binding;GO:0032553 ribonucleotide binding;GO:0032555 purine ribonucleotide binding;GO:0032561 guanyl ribonucleotide bin…	K07953	vvi:100256889	vvi04141:Protein processing in endoplasmic reticulum - Vitis vinifera (wine grape)	IPR005225;	Small GTP-binding protein domain;
F6H8G5	41	T	0.59555	0.0137	Q2	phosphoenolpyruvate carboxykinase	VIT_00s2576g00010	0.864329	1.26e-33	115.63	QSEICHDDS(0.024)T(0.864)T(0.112)PVK	3	-0.58868	10	1.4373	0.987986	1.20482	0.746341	0.645233	0.770335	nucleus	GO:0005975 carbohydrate metabolic process;GO:0005996 monosaccharide metabolic process;GO:0006006 glucose metabolic process;GO:0006094 gluconeogenesis;GO:0008152 metabolic process;GO:0009058 biosynthetic process;GO:0016051 carbohydrate biosynthetic process;GO:0019318 hexose metabolic process;GO:0019319 hexose biosynthetic process;GO:0044238 primary metabolic process;GO:0044281 small molecule metab…		GO:0003824 catalytic activity;GO:0004611 phosphoenolpyruvate carboxykinase activity;GO:0004612 phosphoenolpyruvate carboxykinase (ATP) activity;GO:0016829 lyase activity;GO:0016830 carbon-carbon lyase activity;GO:0016831 carboxy-lyase activity;GO:0000166 nucleotide binding;GO:0005488 binding;GO:0005524 ATP binding;GO:0008144 drug binding;GO:0017076 purine nucleotide binding;GO:0030554 adenyl nucl…
F6H8G5	54	S	0.589964	0.0163	Q2	phosphoenolpyruvate carboxykinase	VIT_00s2576g00010	0.999983	9.89e-11	82.349	AQTIDELHS(1)LQK	4	-0.27327	3	1.48472	1.04664	1.10757	0.773171	0.615299	0.758373	nucleus	GO:0005975 carbohydrate metabolic process;GO:0005996 monosaccharide metabolic process;GO:0006006 glucose metabolic process;GO:0006094 gluconeogenesis;GO:0008152 metabolic process;GO:0009058 biosynthetic process;GO:0016051 carbohydrate biosynthetic process;GO:0019318 hexose metabolic process;GO:0019319 hexose biosynthetic process;GO:0044238 primary metabolic process;GO:0044281 small molecule metab…		GO:0003824 catalytic activity;GO:0004611 phosphoenolpyruvate carboxykinase activity;GO:0004612 phosphoenolpyruvate carboxykinase (ATP) activity;GO:0016829 lyase activity;GO:0016830 carbon-carbon lyase activity;GO:0016831 carboxy-lyase activity;GO:0000166 nucleotide binding;GO:0005488 binding;GO:0005524 ATP binding;GO:0008144 drug binding;GO:0017076 purine nucleotide binding;GO:0030554 adenyl nucl…
F6H8G5	60	S	0.527821	0.000858	Q1	phosphoenolpyruvate carboxykinase	VIT_00s2576g00010	0.999982	0.00203	99.568	S(1)APTTPIK	2	0.22564	17	1.35933	1.08905	1.28313	0.684146	0.657428	0.62799	nucleus	GO:0005975 carbohydrate metabolic process;GO:0005996 monosaccharide metabolic process;GO:0006006 glucose metabolic process;GO:0006094 gluconeogenesis;GO:0008152 metabolic process;GO:0009058 biosynthetic process;GO:0016051 carbohydrate biosynthetic process;GO:0019318 hexose metabolic process;GO:0019319 hexose biosynthetic process;GO:0044238 primary metabolic process;GO:0044281 small molecule metab…		GO:0003824 catalytic activity;GO:0004611 phosphoenolpyruvate carboxykinase activity;GO:0004612 phosphoenolpyruvate carboxykinase (ATP) activity;GO:0016829 lyase activity;GO:0016830 carbon-carbon lyase activity;GO:0016831 carboxy-lyase activity;GO:0000166 nucleotide binding;GO:0005488 binding;GO:0005524 ATP binding;GO:0008144 drug binding;GO:0017076 purine nucleotide binding;GO:0030554 adenyl nucl…
F6H8G5	64	T	0.387499	0.0021	Q1	phosphoenolpyruvate carboxykinase	VIT_00s2576g00010	0.936349	7.64e-32	91.867	SAPT(0.056)T(0.936)PIKGS(0.008)EGAFATISDEER	3	-0.45194	9	1.66913	1.06572	1.34423	0.54878	0.505543	0.526316	nucleus	GO:0005975 carbohydrate metabolic process;GO:0005996 monosaccharide metabolic process;GO:0006006 glucose metabolic process;GO:0006094 gluconeogenesis;GO:0008152 metabolic process;GO:0009058 biosynthetic process;GO:0016051 carbohydrate biosynthetic process;GO:0019318 hexose metabolic process;GO:0019319 hexose biosynthetic process;GO:0044238 primary metabolic process;GO:0044281 small molecule metab…		GO:0003824 catalytic activity;GO:0004611 phosphoenolpyruvate carboxykinase activity;GO:0004612 phosphoenolpyruvate carboxykinase (ATP) activity;GO:0016829 lyase activity;GO:0016830 carbon-carbon lyase activity;GO:0016831 carboxy-lyase activity;GO:0000166 nucleotide binding;GO:0005488 binding;GO:0005524 ATP binding;GO:0008144 drug binding;GO:0017076 purine nucleotide binding;GO:0030554 adenyl nucl…
F6H8X0	273	T	0.620891	0.0011	Q2	glutelin type-A 3 isoform X1	VIT_12s0034g01950	1	0.029	53.756	ALDT(1)KVK	3	0.54204	1	1.2833	1.19862	1.23785	0.828141	0.692308	0.789122	cytoplasm			GO:0045735 nutrient reservoir activity;		vvi:100265260		IPR006045;	Cupin 1;
F6H9S5	164	S	0.636015	0.00928	Q2	metacaspase-5-like	VIT_19s0085g01030	0.897652	7.6e-09	68.41	LQQEQES(0.898)GS(0.102)GFGFK	3	1.8738	3	1.20488	1.33299	1.10166	0.766327	0.667961	0.88051	cytoplasm					vvi:100241522
F6H9S5	166	S	0.622642	0.0087	Q2	metacaspase-5-like	VIT_19s0085g01030	0.982252	2.5e-12	79.393	LQQEQES(0.018)GS(0.982)GFGFK	3	-0.35498	3	1.12554	1.41649	1.13001	0.810204	0.669903	0.806265	cytoplasm					vvi:100241522
F6HAK6	342	S	0.639332	0.0011	Q2	AT-hook motif nuclear-localized protein 1	VIT_16s0022g01810	0.998192	7.58e-20	75.773	NLDIENKLPVS(0.998)EGET(0.002)K	3	0.25724	2	1.31984	1.17168	1.11429	0.76019	0.751147	0.79397	nucleus					vvi:100254941		IPR005175;	PPC domain;
F6HB29	1438	S	1.62173	0.00286	Q2	probable phosphoinositide phosphatase SAC9	VIT_05s0094g00850	1	6.67e-61	134.62	RAS(1)FGGAVESDPCLHAK	4	-0.32928	14	0.728455	0.733459	0.872917	1.32551	1.15146	1.30949	plasma membrane			GO:0003824 catalytic activity;GO:0016787 hydrolase activity;GO:0016788 hydrolase activity, acting on ester bonds;GO:0042578 phosphoric ester hydrolase activity;GO:0005488 binding;GO:0005515 protein binding;				IPR002013; IPR001202;	SAC domain; WW domain;
F6HB61	161	S	2.42684	0.0231	Q1	cellulose synthase A catalytic subunit 3	VIT_13s0064g00890	0.997796	3.85e-16	90.707	LS(0.002)MAS(0.998)PGAGGGGK	2	-0.054675	3	0.469697	0.776458	0.406114	1.57692	1.4795	0.953373	plasma membrane	GO:0000271 polysaccharide biosynthetic process;GO:0005975 carbohydrate metabolic process;GO:0005976 polysaccharide metabolic process;GO:0006073 cellular glucan metabolic process;GO:0008152 metabolic process;GO:0009058 biosynthetic process;GO:0009059 macromolecule biosynthetic process;GO:0009250 glucan biosynthetic process;GO:0009987 cellular process;GO:0016051 carbohydrate biosynthetic process;GO…	GO:0016020 membrane;	GO:0003824 catalytic activity;GO:0008194 UDP-glycosyltransferase activity;GO:0016740 transferase activity;GO:0016757 transferase activity, transferring glycosyl groups;GO:0016758 transferase activity, transferring hexosyl groups;GO:0016759 cellulose synthase activity;GO:0016760 cellulose synthase (UDP-forming) activity;GO:0035251 UDP-glucosyltransferase activity;GO:0046527 glucosyltransferase act…	K10999	vvi:100256811		IPR027934;	Cellulose synthase, RING-type zinc finger;
F6HB61	114	S	1.56682	0.00858	Q2	cellulose synthase A catalytic subunit 3	VIT_13s0064g00890	0.998315	0.00596	44.829	MLS(0.998)WQMT(0.001)YGR	2	-1.1323	1	0.881119	0.671706	0.731441	1.14799	1.11854	1.3125	plasma membrane	GO:0000271 polysaccharide biosynthetic process;GO:0005975 carbohydrate metabolic process;GO:0005976 polysaccharide metabolic process;GO:0006073 cellular glucan metabolic process;GO:0008152 metabolic process;GO:0009058 biosynthetic process;GO:0009059 macromolecule biosynthetic process;GO:0009250 glucan biosynthetic process;GO:0009987 cellular process;GO:0016051 carbohydrate biosynthetic process;GO…	GO:0016020 membrane;	GO:0003824 catalytic activity;GO:0008194 UDP-glycosyltransferase activity;GO:0016740 transferase activity;GO:0016757 transferase activity, transferring glycosyl groups;GO:0016758 transferase activity, transferring hexosyl groups;GO:0016759 cellulose synthase activity;GO:0016760 cellulose synthase (UDP-forming) activity;GO:0035251 UDP-glucosyltransferase activity;GO:0046527 glucosyltransferase act…	K10999	vvi:100256811		IPR027934;	Cellulose synthase, RING-type zinc finger;
F6HBG4	110	S	0.664913	0.011	Q2	nuclear pore complex protein NUP1	VIT_13s0073g00630	0.993269	0.00294	49.595	FS(0.002)KPPDS(0.993)CDT(0.004)R	3	0.69051	1	1.30985	1.18444	1.05882	0.709402	0.891659	0.761448	nucleus
F6HCG2	150	S	0.562914	0.0438	Q1	probable sucrose-phosphate synthase 1 isoform X1	VIT_11s0118g00200	0.857297	6.18e-47	131.18	IS(0.143)S(0.857)VDAMETWVSYQK	3	0.070114	1	1.0747	1.56195	1.4837	0.745942	0.567469	1.006	nucleus	GO:0005975 carbohydrate metabolic process;GO:0005984 disaccharide metabolic process;GO:0005985 sucrose metabolic process;GO:0008152 metabolic process;GO:0009311 oligosaccharide metabolic process;GO:0009987 cellular process;GO:0044237 cellular metabolic process;GO:0044238 primary metabolic process;GO:0044262 cellular carbohydrate metabolic process;GO:0071704 organic substance metabolic process;		GO:0003824 catalytic activity;GO:0008194 UDP-glycosyltransferase activity;GO:0016157 sucrose synthase activity;GO:0016740 transferase activity;GO:0016757 transferase activity, transferring glycosyl groups;GO:0016758 transferase activity, transferring hexosyl groups;GO:0035251 UDP-glucosyltransferase activity;GO:0046527 glucosyltransferase activity;GO:0046524 sucrose-phosphate synthase activity;	K00696	vvi:100241955	vvi00500:Starch and sucrose metabolism - Vitis vinifera (wine grape);vvi01100:Metabolic pathways - Vitis vinifera (wine grape)	IPR001296; IPR006380; IPR035659; IPR000368;	Glycosyl transferase, family 1; Sucrose-phosphatase-like, N-terminal; Sucrose-phosphate synthase, C-terminal; Sucrose synthase;
F6I0Q9	553	S	0.582047	0.0124	Q2	calcium-dependent protein kinase 26 isoform X2	VIT_03s0038g03960	0.999998	0.00536	85.924	NSLNMS(1)MR	2	-1.793	2	1.06443	1.42633	1.33227	0.637511	0.722936	0.864734	nucleus	GO:0006464 cellular protein modification process;GO:0006468 protein phosphorylation;GO:0006793 phosphorus metabolic process;GO:0006796 phosphate-containing compound metabolic process;GO:0006807 nitrogen compound metabolic process;GO:0008152 metabolic process;GO:0009987 cellular process;GO:0016310 phosphorylation;GO:0019538 protein metabolic process;GO:0036211 protein modification process;GO:00431…		GO:0005488 binding;GO:0005509 calcium ion binding;GO:0043167 ion binding;GO:0043169 cation binding;GO:0046872 metal ion binding;GO:0003824 catalytic activity;GO:0004672 protein kinase activity;GO:0016301 kinase activity;GO:0016740 transferase activity;GO:0016772 transferase activity, transferring phosphorus-containing groups;GO:0016773 phosphotransferase activity, alcohol group as acceptor;GO:014…				IPR002048; IPR000719;	EF-hand domain; Protein kinase domain;
F6I0Q9	26	S	0.417766	0.0305	Q1	calcium-dependent protein kinase 26 isoform X2	VIT_03s0038g03960	0.801751	2.2e-18	72.359	YFQGYGQPEEQS(0.946)T(0.252)S(0.802)KR	3	-1.8025	1	1.37205	1.42006	1.47178	0.550947	0.451376	0.778986	nucleus	GO:0006464 cellular protein modification process;GO:0006468 protein phosphorylation;GO:0006793 phosphorus metabolic process;GO:0006796 phosphate-containing compound metabolic process;GO:0006807 nitrogen compound metabolic process;GO:0008152 metabolic process;GO:0009987 cellular process;GO:0016310 phosphorylation;GO:0019538 protein metabolic process;GO:0036211 protein modification process;GO:00431…		GO:0005488 binding;GO:0005509 calcium ion binding;GO:0043167 ion binding;GO:0043169 cation binding;GO:0046872 metal ion binding;GO:0003824 catalytic activity;GO:0004672 protein kinase activity;GO:0016301 kinase activity;GO:0016740 transferase activity;GO:0016772 transferase activity, transferring phosphorus-containing groups;GO:0016773 phosphotransferase activity, alcohol group as acceptor;GO:014…				IPR002048; IPR000719;	EF-hand domain; Protein kinase domain;
F6I2Z6	716	S	2.08971	0.0136	Q1	probably inactive receptor-like protein kinase At2g46850	VIT_15s0048g02390	0.887604	0.0154	85.67	ILS(0.112)S(0.888)LSR	2	-0.37759	1	0.906977	0.555771	0.538206	1.58079	1.28205	1.31857	vacuolar membrane	GO:0006464 cellular protein modification process;GO:0006468 protein phosphorylation;GO:0006793 phosphorus metabolic process;GO:0006796 phosphate-containing compound metabolic process;GO:0006807 nitrogen compound metabolic process;GO:0008152 metabolic process;GO:0009987 cellular process;GO:0016310 phosphorylation;GO:0019538 protein metabolic process;GO:0036211 protein modification process;GO:00431…	GO:0005737 cytoplasm;GO:0044424 intracellular part;GO:0044464 cell part;	GO:0003824 catalytic activity;GO:0004672 protein kinase activity;GO:0016301 kinase activity;GO:0016740 transferase activity;GO:0016772 transferase activity, transferring phosphorus-containing groups;GO:0016773 phosphotransferase activity, alcohol group as acceptor;GO:0140096 catalytic activity, acting on a protein;GO:0000166 nucleotide binding;GO:0005488 binding;GO:0005524 ATP binding;GO:0008144 …				IPR000719; IPR001245;	Protein kinase domain; Serine-threonine/tyrosine-protein kinase, catalytic domain;
F6HDH8	44	S	0.591497	0.00418	Q2	inactive beta-amylase 9	VIT_05s0020g01910	1	0.00479	63.624	ICFDHS(1)QR	3	0.50042	1	1.40076	1.22443	1.28012	0.789084	0.864504	0.656392	nucleus	GO:0000272 polysaccharide catabolic process;GO:0005975 carbohydrate metabolic process;GO:0005976 polysaccharide metabolic process;GO:0008152 metabolic process;GO:0009056 catabolic process;GO:0009057 macromolecule catabolic process;GO:0016052 carbohydrate catabolic process;GO:0043170 macromolecule metabolic process;GO:0044238 primary metabolic process;GO:0071704 organic substance metabolic process…		GO:0003824 catalytic activity;GO:0004553 hydrolase activity, hydrolyzing O-glycosyl compounds;GO:0016160 amylase activity;GO:0016161 beta-amylase activity;GO:0016787 hydrolase activity;GO:0016798 hydrolase activity, acting on glycosyl bonds;		vvi:100263193
F6HEF7	229	T	1.52884	0.00636	Q2	cellulose synthase-like protein D3	VIT_16s0039g02020	0.999603	8.32e-09	128.73	SQT(1)GDFDHNR	2	-1.4247	10	0.675	0.860558	0.809829	1.20917	1.26331	1.11325	plasma membrane	GO:0000271 polysaccharide biosynthetic process;GO:0005975 carbohydrate metabolic process;GO:0005976 polysaccharide metabolic process;GO:0006073 cellular glucan metabolic process;GO:0008152 metabolic process;GO:0009058 biosynthetic process;GO:0009059 macromolecule biosynthetic process;GO:0009250 glucan biosynthetic process;GO:0009987 cellular process;GO:0016051 carbohydrate biosynthetic process;GO…	GO:0016020 membrane;	GO:0003824 catalytic activity;GO:0008194 UDP-glycosyltransferase activity;GO:0016740 transferase activity;GO:0016757 transferase activity, transferring glycosyl groups;GO:0016758 transferase activity, transferring hexosyl groups;GO:0016759 cellulose synthase activity;GO:0016760 cellulose synthase (UDP-forming) activity;GO:0035251 UDP-glucosyltransferase activity;GO:0046527 glucosyltransferase act…	K20924	vvi:100261385
F6HET4	551	S	0.466905	0.0126	Q1	65-kDa microtubule-associated protein 1-like	VIT_19s0090g01230	0.891302	7.52e-59	125.23	EDAAS(0.039)HVS(0.891)GT(0.07)EPVPAS(1)P	3	1.0777	2	1.18853	1.56389	1.4098	0.725	0.456706	0.761658	cytoplasm	GO:0000226 microtubule cytoskeleton organization;GO:0006996 organelle organization;GO:0007010 cytoskeleton organization;GO:0007017 microtubule-based process;GO:0009987 cellular process;GO:0016043 cellular component organization;GO:0071840 cellular component organization or biogenesis;		GO:0005488 binding;GO:0005515 protein binding;GO:0008017 microtubule binding;GO:0008092 cytoskeletal protein binding;GO:0015631 tubulin binding;
F6HF70	89	S	0.610347	0.0109	Q2	nodulin-related protein 1	VIT_01s0011g00830	1	1.69e-53	119.27	VVAEAAQAS(1)FHHESEK	3	0.823	6	1.15141	1.34176	1.26096	0.897877	0.629203	0.764244	nucleus
F6HF98	159	S	0.566523	0.00864	Q1	non-functional NADPH-dependent codeinone reductase 2	VIT_01s0011g06460	0.96386	5.85e-05	95.264	AIGVSNFS(0.964)S(0.036)K	2	-0.14806	2	1.44573	1.10927	1.28585	0.752907	0.818956	0.604066	extracellular	GO:0008152 metabolic process;GO:0055114 oxidation-reduction process;		GO:0003824 catalytic activity;GO:0016491 oxidoreductase activity;		vvi:100242453		IPR023210;	NADP-dependent oxidoreductase domain;
F6I2Z6	718	S	1.79558	5.85e-05	Q1	probably inactive receptor-like protein kinase At2g46850	VIT_15s0048g02390	0.999794	0.00578	101.66	ILSSLS(1)R	2	-0.28259	2	0.703488	0.763337	0.710133	1.33446	1.25166	1.32278	chloroplast	GO:0008152 metabolic process;GO:0055114 oxidation-reduction process;		GO:0003824 catalytic activity;GO:0016491 oxidoreductase activity;		vvi:100259272		IPR026992; IPR005123;	Non-haem dioxygenase N-terminal domain; Oxoglutarate/iron-dependent dioxygenase;
F6HGQ6	241	S	0.500619	0.0279	Q1	muscle M-line assembly protein u...	VIT_11s0016g01980	0.908365	0.00309	49.595	KEPS(0.001)DLVS(0.091)S(0.908)PK	3	-0.15795	2	1.23419	1.25023	1.58902	0.596522	0.488312	0.954407	cytoplasm					vvi:100256150
F6HGQ6	185	S	0.4965	0.0484	Q1	muscle M-line assembly protein u...	VIT_11s0016g01980	0.770938	3.59e-20	50.2	KS(0.771)PPHHHEET(0.114)HGMS(0.114)DDIDENT(0.001)PIDEVK	5	1.6829	1	1.19402	1.12921	1.81098	0.566087	0.498701	0.987842	cytoplasm					vvi:100256150
F6HGU0	96	S	1.55198	6.07e-05	Q2	mechanosensitive ion channel protein 10	VIT_11s0016g01410	0.999855	0.0016	61.11	S(1)LGSSAYSK	2	0.37937	3	0.780439	0.773751	0.767857	1.25309	1.1511	1.19959	plasma membrane	GO:0006810 transport;GO:0051179 localization;GO:0051234 establishment of localization;GO:0055085 transmembrane transport;	GO:0016020 membrane;			vvi:100262967
F6HHA4	214	S	0.561338	0.00578	Q1	topless-related protein 4 isoform X4	VIT_11s0016g05620	0.999273	1.05e-34	108.96	APS(0.999)PVT(0.001)NPLMGTVPK	2	0.61699	10	1.13567	1.26523	1.49769	0.798787	0.632411	0.757225	nucleus	GO:0006355 regulation of transcription, DNA-templated;GO:0009889 regulation of biosynthetic process;GO:0010468 regulation of gene expression;GO:0010556 regulation of macromolecule biosynthetic process;GO:0019219 regulation of nucleobase-containing compound metabolic process;GO:0019222 regulation of metabolic process;GO:0031323 regulation of cellular metabolic process;GO:0031326 regulation of cell…		GO:0005488 binding;GO:0005515 protein binding;				IPR006595; IPR006594; IPR017986;	CTLH, C-terminal LisH motif; LIS1 homology motif; WD40-repeat-containing domain;
F6HHL2	203	S	0.661424	0.0417	Q2	heterogeneous nuclear ribonucleoprotein 1	VIT_12s0057g00480	0.999986	4.18e-06	74.147	SQLGGFNYGLS(1)R	2	-0.10995	2	1.39337	1.14859	1.04513	0.774006	0.810204	0.788382	nucleus			GO:0003676 nucleic acid binding;GO:0003723 RNA binding;GO:0005488 binding;GO:0097159 organic cyclic compound binding;GO:1901363 heterocyclic compound binding;	K14411	vvi:100246008	vvi03015:mRNA surveillance pathway - Vitis vinifera (wine grape)	IPR034131; IPR000504;	DAZ-associated protein 1, RNA recognition motif 2; RNA recognition motif domain;
F6HHL2	95	S	0.655555	0.008	Q2	heterogeneous nuclear ribonucleoprotein 1	VIT_12s0057g00480	0.941529	1.45e-08	76.586	NS(0.058)GS(0.942)IHGS(0.001)PGPGR	2	1.4175	5	1.29607	1.23795	1.06318	0.766246	0.712245	0.879668	nucleus			GO:0003676 nucleic acid binding;GO:0003723 RNA binding;GO:0005488 binding;GO:0097159 organic cyclic compound binding;GO:1901363 heterocyclic compound binding;	K14411	vvi:100246008	vvi03015:mRNA surveillance pathway - Vitis vinifera (wine grape)	IPR034131; IPR000504;	DAZ-associated protein 1, RNA recognition motif 2; RNA recognition motif domain;
F6HHM6	585	S	0.446979	0.00566	Q1	OBERON-like protein	VIT_12s0057g00680	0.999918	2.23e-14	76.301	SECQPSEHHPIRS(1)NP	3	1.8878	2	1.30521	1.36874	1.48414	0.661959	0.454797	0.741826	chloroplast					vvi:100259651		IPR032535; IPR032881; IPR001965;	Oberon, coiled-coil region; Oberon, PHD finger domain; Zinc finger, PHD-type;
F6HHX2	350	S	0.323962	0.00968	Q1	protein transport protein SEC31 homolog B isoform X2	VIT_13s0158g00140	0.999387	0.0103	58.981	LVS(0.999)FHT(0.001)K	3	0.6625	3	1.43891	1.91492	1.84853	0.40625	0.429549	0.84957	nucleus			GO:0005488 binding;GO:0005515 protein binding;				IPR024298; IPR017986;	Ancestral coatomer element 1, Sec16/Sec31; WD40-repeat-containing domain;
F6HHY7	93	S	1.65047	0.00758	Q2	zinc finger CCCH domain-containing protein 53 isoform X2	VIT_13s0158g00370	0.868147	0.000209	93.237	QT(0.13)S(0.868)FS(0.001)S(0.001)TSSR	2	-0.18457	4	0.850312	0.766151	0.632096	1.19537	1.36674	1.14908	nucleus			GO:0003676 nucleic acid binding;GO:0005488 binding;GO:0097159 organic cyclic compound binding;GO:1901363 heterocyclic compound binding;GO:0043167 ion binding;GO:0043169 cation binding;GO:0046872 metal ion binding;				IPR034365; IPR000504; IPR000571;	AtC3H46-like, RNA recognition motif; RNA recognition motif domain; Zinc finger, CCCH-type;
F6HIW7	143	T	1.55485	0.00554	Q2	"zinc ion-binding protein, putative"	VIT_13s0047g00170	0.997071	0.00221	55.724	CPFGYDS(0.003)QT(0.997)FK	3	-0.55102	2	0.895361	0.717571	0.74704	1.11542	1.27593	1.27805	chloroplast			GO:0005488 binding;GO:0005515 protein binding;				IPR001841;	Zinc finger, RING-type;
F6HJ24	642	S	2.40712	0.000157	Q4	AP-4 complex subunit epsilon	VIT_02s0087g00690	0.996792	6.68e-07	73.057	S(0.997)QDQHDT(0.002)S(0.001)THTLR	3	0.26771	4	0.592271	0.53047	0.647517	1.44045	1.34995	1.47082	nucleus	GO:0006810 transport;GO:0008104 protein localization;GO:0015031 protein transport;GO:0015833 peptide transport;GO:0033036 macromolecule localization;GO:0042886 amide transport;GO:0045184 establishment of protein localization;GO:0051179 localization;GO:0051234 establishment of localization;GO:0071702 organic substance transport;GO:0071705 nitrogen compound transport;GO:0006886 intracellular protei…	GO:0030119 AP-type membrane coat adaptor complex;GO:0030124 AP-4 adaptor complex;GO:0032991 protein-containing complex;GO:0044424 intracellular part;GO:0044425 membrane part;GO:0044444 cytoplasmic part;GO:0044464 cell part;GO:0098796 membrane protein complex;GO:0030117 membrane coat;	GO:0005488 binding;	K12400	vvi:100249377		IPR002553;	Clathrin/coatomer adaptor, adaptin-like, N-terminal;
F6HJH9	43	S	0.627582	0.00678	Q2	probable glutathione S-transferase	VIT_00s0153g00070	0.972071	1.39e-10	86.497	S(0.028)PS(0.972)LLQYNPAHK	3	2.9106	2	1.3956	1.0498	1.26806	0.819913	0.734714	0.775879	cytoplasm			GO:0005488 binding;GO:0005515 protein binding;	K00799	vvi:100246477	vvi00480:Glutathione metabolism - Vitis vinifera (wine grape)	IPR010987; IPR004045; IPR004046;	Glutathione S-transferase, C-terminal-like; Glutathione S-transferase, N-terminal; Glutathione S-transferase, C-terminal;
F6I2Z6	715	S	1.5202	0.000879	Q2	probably inactive receptor-like protein kinase At2g46850	VIT_15s0048g02390	0.989583	2.4e-272	163.69	ILS(0.99)S(0.01)LSR	2	2.07	11	0.763953	0.805044	0.836379	1.31525	1.16524	1.17616	cytoskeleton	GO:0008152 metabolic process;GO:0055114 oxidation-reduction process;		GO:0003824 catalytic activity;GO:0016491 oxidoreductase activity;		vvi:100251141		IPR026992; IPR005123;	Non-haem dioxygenase N-terminal domain; Oxoglutarate/iron-dependent dioxygenase;
F6HKR7	17	S	0.472981	0.0128	Q1	NDR1/HIN1-Like protein 3	VIT_08s0007g02360	0.999996	0.000153	83.182	GYYGPS(1)IPPK	2	1.7498	6	1.45838	1.61172	1.44	0.536005	0.625	0.972189	cytoplasm							IPR004864;	Late embryogenesis abundant protein, LEA-14;
F6HM42	456	S	0.638756	0.00622	Q2	guanylate-binding protein 2	VIT_10s0003g00360	0.999997	7.6e-60	132.01	ANEDNNS(1)QQT(1)NPEDYTK	3	0.23453	4	1.2716	1.22354	1.17238	0.662162	0.876838	0.803653	nucleus,plasma membrane
F6HMQ6	196	S	0.643156	0.000795	Q2	ethanolamine-phosphate cytidylyltransferase	VIT_08s0056g00120	0.968553	7.3e-16	91.592	ERS(0.969)LS(0.026)DS(0.005)HNHSSLQR	4	0.86752	5	1.12309	1.27925	1.2645	0.816406	0.790476	0.751468	chloroplast	GO:0008152 metabolic process;GO:0009058 biosynthetic process;		GO:0003824 catalytic activity;				IPR004821;	Cytidyltransferase-like domain;
A5B118	350	S	1.67133	0.000217	Q2	"fructose-bisphosphate aldolase 1, cytoplasmic"	VIT_08s0007g03830	1	1.09e-16	107.74	LGEGAAES(1)LHVK	3	0.72376	9	0.780311	0.748479	0.716583	1.29216	1.28731	1.17328	plasma membrane	GO:0006810 transport;GO:0051179 localization;GO:0051234 establishment of localization;GO:0055085 transmembrane transport;	GO:0016021 integral component of membrane;GO:0031224 intrinsic component of membrane;GO:0044425 membrane part;	GO:0000166 nucleotide binding;GO:0005488 binding;GO:0005524 ATP binding;GO:0008144 drug binding;GO:0017076 purine nucleotide binding;GO:0030554 adenyl nucleotide binding;GO:0032553 ribonucleotide binding;GO:0032555 purine ribonucleotide binding;GO:0032559 adenyl ribonucleotide binding;GO:0035639 purine ribonucleoside triphosphate binding;GO:0036094 small molecule binding;GO:0043167 ion binding;GO…				IPR003593; IPR011527; IPR003439;	AAA+ ATPase domain; ABC transporter type 1, transmembrane domain; ABC transporter-like;
F6HNC5	597	S	0.643278	0.00276	Q2	SNARE-interacting protein KEULE isoform X2	VIT_13s0019g05000	0.92913	0.00228	104.01	HAS(0.071)S(0.929)DFK	3	0.25289	4	1.30754	1.10236	1.2531	0.719626	0.823054	0.813646	cytoplasm	GO:0006904 vesicle docking involved in exocytosis;GO:0009987 cellular process;GO:0022406 membrane docking;GO:0048278 vesicle docking;GO:0051179 localization;GO:0051640 organelle localization;GO:0051641 cellular localization;GO:0140029 exocytic process;GO:0140056 organelle localization by membrane tethering;GO:0006810 transport;GO:0016192 vesicle-mediated transport;GO:0051234 establishment of loca…
F6HNC5	568	S	0.584813	0.0178	Q2	SNARE-interacting protein KEULE isoform X2	VIT_13s0019g05000	0.999998	3.74e-05	71.08	GSQGQAPHS(1)VR	3	0.089748	3	1.30143	1.31791	1.18079	0.588785	0.689585	0.943992	cytoplasm	GO:0006904 vesicle docking involved in exocytosis;GO:0009987 cellular process;GO:0022406 membrane docking;GO:0048278 vesicle docking;GO:0051179 localization;GO:0051640 organelle localization;GO:0051641 cellular localization;GO:0140029 exocytic process;GO:0140056 organelle localization by membrane tethering;GO:0006810 transport;GO:0016192 vesicle-mediated transport;GO:0051234 establishment of loca…
F6HPC2	222	S	1.96858	0.0011	Q1	glutathione S-transferase U10-like	VIT_01s0026g02370	0.938059	0.00409	49.298	S(0.062)KFS(0.938)LQPPKT	4	-0.06982	3	0.713619	0.59348	0.749288	1.41077	1.24726	1.39013	cytoplasm			GO:0005488 binding;GO:0005515 protein binding;				IPR010987; IPR004045;	Glutathione S-transferase, C-terminal-like; Glutathione S-transferase, N-terminal;
F6HPC2	228	T	1.91072	0.00484	Q1	glutathione S-transferase U10-like	VIT_01s0026g02370	0.999933	0.0113	54.343	FSLQPPKT(1)	3	0.53038	2	0.699627	0.567593	0.825261	1.44456	1.2991	1.25448	cytoplasm			GO:0005488 binding;GO:0005515 protein binding;				IPR010987; IPR004045;	Glutathione S-transferase, C-terminal-like; Glutathione S-transferase, N-terminal;
F6HPG1	4	S	0.248402	0.0124	Q1	protein PSP2	VIT_01s0026g01470	0.997582	7.42e-42	103.66	AAS(0.998)DVT(0.002)DGPVLSLINK	3	0.63709	1	1.12998	2.20732	2.15923	0.470687	0.274637	0.620024	cytoplasm					vvi:100248339
C5DB50	3	S	0.664553	0.0125	Q2	"2,3-bisphosphoglycerate-independent phosphoglycerate mutase"	VIT_08s0056g00200	0.999254	0.00557	84.507	GS(0.999)S(0.001)GFSWK	2	1.1592	1	1.37234	1.07467	1.17457	0.899711	0.775811	0.731214	mitochondria	GO:0008152 metabolic process;GO:0006082 organic acid metabolic process;GO:0006084 acetyl-CoA metabolic process;GO:0006085 acetyl-CoA biosynthetic process;GO:0006086 acetyl-CoA biosynthetic process from pyruvate;GO:0006090 pyruvate metabolic process;GO:0006637 acyl-CoA metabolic process;GO:0006732 coenzyme metabolic process;GO:0006790 sulfur compound metabolic process;GO:0006793 phosphorus metabol…	GO:0043226 organelle;GO:0043227 membrane-bounded organelle;GO:0043229 intracellular organelle;GO:0043231 intracellular membrane-bounded organelle;GO:0044424 intracellular part;GO:0044464 cell part;	GO:0003824 catalytic activity;GO:0016491 oxidoreductase activity;GO:0016624 oxidoreductase activity, acting on the aldehyde or oxo group of donors, disulfide as acceptor;GO:0016903 oxidoreductase activity, acting on the aldehyde or oxo group of donors;GO:0004738 pyruvate dehydrogenase activity;GO:0004739 pyruvate dehydrogenase (acetyl-transferring) activity;	K00161	vvi:100263880	vvi00010:Glycolysis / Gluconeogenesis - Vitis vinifera (wine grape);vvi00020:Citrate cycle (TCA cycle) - Vitis vinifera (wine grape);vvi00620:Pyruvate metabolism - Vitis vinifera (wine grape);vvi01100:Metabolic pathways - Vitis vinifera (wine grape);vvi01110:Biosynthesis of secondary metabolites - Vitis vinifera (wine grape);vvi01200:Carbon metabolism - Vitis vinifera (wine grape)	IPR001017;	Dehydrogenase, E1 component;
F6HPQ0	555	S	0.520417	0.00822	Q1	KH domain-containing protein At4g18375 isoform X1	VIT_01s0026g02650	0.88756	1.22e-11	116.58	S(0.054)GS(0.888)T(0.054)GLS(0.002)S(0.002)QGR	2	1.3672	5	1.17881	1.24018	1.57875	0.595687	0.652469	0.832335	nucleus			GO:0003676 nucleic acid binding;GO:0005488 binding;GO:0097159 organic cyclic compound binding;GO:1901363 heterocyclic compound binding;GO:0003723 RNA binding;				IPR004087; IPR004088;	K Homology domain; K Homology domain, type 1;
F6HPQ0	511	S	0.478016	0.0425	Q1	KH domain-containing protein At4g18375 isoform X1	VIT_01s0026g02650	0.925982	2.79e-15	69.98	GFS(0.926)S(0.073)YS(0.001)GGYGSSDLAPSDR	2	-0.76713	1	1.25745	1.17679	1.74481	0.469003	0.525653	1.00299	nucleus			GO:0003676 nucleic acid binding;GO:0005488 binding;GO:0097159 organic cyclic compound binding;GO:1901363 heterocyclic compound binding;GO:0003723 RNA binding;				IPR004087; IPR004088;	K Homology domain; K Homology domain, type 1;
F6HPQ0	503	S	0.422456	0.00154	Q1	KH domain-containing protein At4g18375 isoform X1	VIT_01s0026g02650	0.999871	0.00257	67.385	YGSRDS(1)QPR	3	-0.062217	9	1.39901	1.24643	1.55678	0.487871	0.64666	0.640719	nucleus			GO:0003676 nucleic acid binding;GO:0005488 binding;GO:0097159 organic cyclic compound binding;GO:1901363 heterocyclic compound binding;GO:0003723 RNA binding;				IPR004087; IPR004088;	K Homology domain; K Homology domain, type 1;
F6HPW0	427	S	1.60522	0.004	Q2	probable serine/threonine-protein kinase DDB_G0276461 isoform X2	VIT_13s0156g00640	1	0.000218	92.781	RS(1)PPPPPSSR	3	-0.19221	12	0.663599	0.789534	0.787429	1.32258	1.09484	1.17917	chloroplast	GO:0006464 cellular protein modification process;GO:0006468 protein phosphorylation;GO:0006793 phosphorus metabolic process;GO:0006796 phosphate-containing compound metabolic process;GO:0006807 nitrogen compound metabolic process;GO:0008152 metabolic process;GO:0009987 cellular process;GO:0016310 phosphorylation;GO:0019538 protein metabolic process;GO:0036211 protein modification process;GO:00431…		GO:0003824 catalytic activity;GO:0004672 protein kinase activity;GO:0016301 kinase activity;GO:0016740 transferase activity;GO:0016772 transferase activity, transferring phosphorus-containing groups;GO:0016773 phosphotransferase activity, alcohol group as acceptor;GO:0140096 catalytic activity, acting on a protein;GO:0000166 nucleotide binding;GO:0005488 binding;GO:0005524 ATP binding;GO:0008144 …				IPR000719;	Protein kinase domain;
F6HQ68	194	S	0.443617	0.000395	Q1	DUF21 domain-containing protein At4g14240	VIT_07s0104g00300	1	6.77e-17	108.58	ALVS(1)IHGQEAGK	2	0.69074	6	1.5038	1.28916	1.38981	0.552434	0.677282	0.625831	plasma membrane				K16302	vvi:100259602		IPR000644; IPR002550;	CBS domain; Domain of unknown function DUF21;
F6HQJ3	110	S	0.410241	0.000342	Q1	hemoglobin-2	VIT_03s0063g01960	1	0.00809	97.163	LGS(1)VHYK	2	0.52505	13	1.28702	1.47757	1.41726	0.497754	0.604124	0.613687	chloroplast			GO:0005488 binding;GO:0020037 heme binding;GO:0046906 tetrapyrrole binding;GO:0048037 cofactor binding;GO:0097159 organic cyclic compound binding;GO:1901363 heterocyclic compound binding;GO:0008144 drug binding;GO:0019825 oxygen binding;		vvi:104878801		IPR000971;	Globin;
F6HQJ3	113	Y	0.394722	0.00128	Q1	hemoglobin-2	VIT_03s0063g01960	0.846655	0.00534	47.574	KLGS(0.153)VHY(0.847)K	4	-0.5743	1	1.67768	1.27103	1.33007	0.527403	0.510309	0.651214	chloroplast			GO:0005488 binding;GO:0020037 heme binding;GO:0046906 tetrapyrrole binding;GO:0048037 cofactor binding;GO:0097159 organic cyclic compound binding;GO:1901363 heterocyclic compound binding;GO:0008144 drug binding;GO:0019825 oxygen binding;		vvi:104878801		IPR000971;	Globin;
F6HQT0	287	T	0.656699	0.00216	Q2	splicing factor 3B subunit 1	VIT_08s0040g00270	1	2.29e-06	100.38	LAGLAT(1)PT(1)PKR	3	-0.56932	7	1.23524	1.13929	1.18315	0.81153	0.695477	0.829324	plasma membrane			GO:0005488 binding;	K12828	vvi:100243186	vvi03040:Spliceosome - Vitis vinifera (wine grape)	IPR015016; IPR034085;	Splicing factor 3B subunit 1; TOG domain;
F6HQZ6	168	S	0.663021	0.00333	Q2	protein IQ-DOMAIN 1	VIT_08s0040g02360	0.999997	0.0164	59.265	VQS(1)QICYR	2	-0.59363	1	1.30483	1.08174	1.20406	0.773378	0.851474	0.755814	nucleus			GO:0005488 binding;GO:0005515 protein binding;		vvi:100255106		IPR025064;	Domain of unknown function DUF4005;
F6HQZ6	448	S	0.638773	0.0082	Q2	protein IQ-DOMAIN 1	VIT_08s0040g02360	1	1.7e-06	92.295	LSFPAS(1)PARPR	3	-0.12999	5	1.3008	1.13715	1.22009	0.655434	0.866213	0.815011	nucleus			GO:0005488 binding;GO:0005515 protein binding;		vvi:100255106		IPR025064;	Domain of unknown function DUF4005;
F6HQZ6	299	S	0.607605	0.00876	Q2	protein IQ-DOMAIN 1	VIT_08s0040g02360	0.993807	0.000671	79.492	S(0.994)IT(0.006)GGEITK	2	0.25958	3	1.34909	1.13442	1.24679	0.646167	0.888889	0.731501	nucleus			GO:0005488 binding;GO:0005515 protein binding;		vvi:100255106		IPR025064;	Domain of unknown function DUF4005;
D7SQC7	302	S	1.55062	9.75e-05	Q2	putative glucose-6-phosphate 1-epimerase isoform X2	VIT_11s0052g00660	0.999636	1.21e-113	157.96	QELSAVPSSYCS(1)GQLDPQK	2	0.54241	11	0.82102	0.760406	0.777445	1.25848	1.19625	1.20299	plasma membrane	GO:0000160 phosphorelay signal transduction system;GO:0007165 signal transduction;GO:0009755 hormone-mediated signaling pathway;GO:0009873 ethylene-activated signaling pathway;GO:0009987 cellular process;GO:0035556 intracellular signal transduction;GO:0050789 regulation of biological process;GO:0050794 regulation of cellular process;GO:0065007 biological regulation;GO:0006810 transport;GO:0006811…	GO:0016020 membrane;	GO:0005215 transporter activity;GO:0008324 cation transmembrane transporter activity;GO:0015075 ion transmembrane transporter activity;GO:0015318 inorganic molecular entity transmembrane transporter activity;GO:0022857 transmembrane transporter activity;GO:0022890 inorganic cation transmembrane transporter activity;GO:0046873 metal ion transmembrane transporter activity;	K14513	vvi:100256742	vvi04016:MAPK signaling pathway - plant - Vitis vinifera (wine grape);vvi04075:Plant hormone signal transduction - Vitis vinifera (wine grape)
F6HSF7	66	S	0.552146	0.0445	Q1	protein CROWDED NUCLEI 1 isoform X1	VIT_14s0006g03280	0.805686	2.43e-10	95.662	NAAGS(0.806)GS(0.194)NLSPR	2	-1.3536	2	1.22292	1.44605	1.38863	0.5943	0.553782	1.09231	nucleus
D7SVD4	87	S	0.643936	0.000763	Q2	"acetyl-coenzyme A synthetase, chloroplastic/glyoxysomal"	VIT_14s0068g00640	0.99857	2.61e-23	100.04	HVDS(0.999)MS(0.001)VKPSGAGK	2	0.25907	56	1.2505	1.16715	1.20783	0.719298	0.778989	0.836288	chloroplast	GO:0006464 cellular protein modification process;GO:0006468 protein phosphorylation;GO:0006793 phosphorus metabolic process;GO:0006796 phosphate-containing compound metabolic process;GO:0006807 nitrogen compound metabolic process;GO:0008152 metabolic process;GO:0009987 cellular process;GO:0016310 phosphorylation;GO:0019538 protein metabolic process;GO:0036211 protein modification process;GO:00431…		GO:0003824 catalytic activity;GO:0004672 protein kinase activity;GO:0016301 kinase activity;GO:0016740 transferase activity;GO:0016772 transferase activity, transferring phosphorus-containing groups;GO:0016773 phosphotransferase activity, alcohol group as acceptor;GO:0140096 catalytic activity, acting on a protein;GO:0000166 nucleotide binding;GO:0005488 binding;GO:0005524 ATP binding;GO:0008144 …		vvi:100267283		IPR013210; IPR000719; IPR001245;	Leucine-rich repeat-containing N-terminal, plant-type; Protein kinase domain; Serine-threonine/tyrosine-protein kinase, catalytic domain;
F6HSW0	151	S	0.208785	0.00392	Q1	FRIGIDA-like protein	VIT_07s0129g00610	0.993803	2.02e-95	124.57	VSSSLGDTNELLTAS(0.006)EEKS(0.994)PR	3	1.38	1	1.49485	2.05021	2.28873	0.363509	0.262633	0.591865	cytoplasm					vvi:100262895
F6HTU8	282	S	0.382979	6.32e-05	Q1	Cysteine synthase	VIT_14s0030g01560	1	0.00968	46.318	FLKEQNS(1)DIK	3	0.91082	1	1.60808	1.35141	1.41379	0.573022	0.537602	0.564251	chloroplast	GO:0000096 sulfur amino acid metabolic process;GO:0000097 sulfur amino acid biosynthetic process;GO:0006082 organic acid metabolic process;GO:0006520 cellular amino acid metabolic process;GO:0006534 cysteine metabolic process;GO:0006535 cysteine biosynthetic process from serine;GO:0006563 L-serine metabolic process;GO:0006790 sulfur compound metabolic process;GO:0006807 nitrogen compound metaboli…		GO:0003824 catalytic activity;GO:0004124 cysteine synthase activity;GO:0016740 transferase activity;GO:0016765 transferase activity, transferring alkyl or aryl (other than methyl) groups;				IPR001926;	Pyridoxal-phosphate dependent enzyme;
D7T1R6	92	S	2.31707	0.000522	Q4	Aconitate hydratase	VIT_00s0264g00030	0.756328	2.34e-07	124.07	IIDWENS(0.244)S(0.756)PK	3	-2.8661	2	0.685149	0.533932	0.589567	1.49645	1.3017	1.39261	mitochondria	GO:0008152 metabolic process;						IPR001030; IPR000573;	Aconitase/3-isopropylmalate dehydratase large subunit, alpha/beta/alpha domain; Aconitase A/isopropylmalate dehydratase small subunit, swivel domain;
F6H0V3	18	T	1.85808	0.00176	Q4	acetyl-CoA carboxylase 1	VIT_18s0001g04980	0.94678	1.44e-24	123.08	T(0.947)PS(0.042)T(0.01)S(0.001)SQIDEFCR	2	-2.6055	1	0.621928	0.802803	0.669956	1.31178	1.20973	1.37058	nucleus	GO:0006464 cellular protein modification process;GO:0006468 protein phosphorylation;GO:0006793 phosphorus metabolic process;GO:0006796 phosphate-containing compound metabolic process;GO:0006807 nitrogen compound metabolic process;GO:0008152 metabolic process;GO:0009987 cellular process;GO:0016310 phosphorylation;GO:0019538 protein metabolic process;GO:0036211 protein modification process;GO:00431…		GO:0003824 catalytic activity;GO:0004672 protein kinase activity;GO:0016301 kinase activity;GO:0016740 transferase activity;GO:0016772 transferase activity, transferring phosphorus-containing groups;GO:0016773 phosphotransferase activity, alcohol group as acceptor;GO:0140096 catalytic activity, acting on a protein;GO:0000166 nucleotide binding;GO:0005488 binding;GO:0005524 ATP binding;GO:0008144 …				IPR000719; IPR001245;	Protein kinase domain; Serine-threonine/tyrosine-protein kinase, catalytic domain;
F6HTY5	110	S	1.55249	0.0151	Q3	superoxide dismutase	VIT_14s0030g00830	0.969272	6.49e-16	88.319	QIPLT(0.001)GS(0.03)NS(0.969)IVGR	3	0.71893	2	0.748744	0.878331	0.754757	1.46296	1.16103	1.07378	cytoplasm	GO:0006801 superoxide metabolic process;GO:0008152 metabolic process;GO:0009987 cellular process;GO:0044237 cellular metabolic process;GO:0072593 reactive oxygen species metabolic process;GO:0055114 oxidation-reduction process;		GO:0005488 binding;GO:0043167 ion binding;GO:0043169 cation binding;GO:0046872 metal ion binding;GO:0003824 catalytic activity;GO:0004784 superoxide dismutase activity;GO:0016209 antioxidant activity;GO:0016491 oxidoreductase activity;GO:0016721 oxidoreductase activity, acting on superoxide radicals as acceptor;				IPR001424;	Superoxide dismutase, copper/zinc binding domain;
F6HU53	38	T	0.634369	0.00842	Q2	protein KINESIN LIGHT CHAIN-RELATED 2	VIT_02s0025g02090	0.962676	0.000427	75.213	FAS(0.003)S(0.034)T(0.963)PK	3	0.10048	3	1.2712	1.15958	1.15421	0.672557	0.898951	0.702703	nucleus			GO:0005488 binding;GO:0005515 protein binding;		vvi:100246244		IPR013026;	Tetratricopeptide repeat-containing domain;
F6HU53	42	T	0.605743	0.000538	Q2	protein KINESIN LIGHT CHAIN-RELATED 2	VIT_02s0025g02090	0.951218	0.000427	45.579	FAS(0.332)S(0.336)T(0.37)PKKT(0.951)PS(0.717)PS(0.19)T(0.055)S(0.049)R	3	0.87415	4	1.29357	1.16714	1.19395	0.682952	0.774071	0.756757	nucleus			GO:0005488 binding;GO:0005515 protein binding;		vvi:100246244		IPR013026;	Tetratricopeptide repeat-containing domain;
F6HUA4	703	S	0.566798	0.022	Q1	nuclear pore complex protein NUP98A	VIT_02s0025g03150	0.957046	1.33e-09	133.75	IS(0.043)S(0.957)LLTSR	2	1.8028	3	1.24511	1.28682	1.26121	0.599576	0.762105	0.78826	nucleus	GO:0006810 transport;GO:0006913 nucleocytoplasmic transport;GO:0046907 intracellular transport;GO:0051169 nuclear transport;GO:0051179 localization;GO:0051234 establishment of localization;GO:0051641 cellular localization;GO:0051649 establishment of localization in cell;	GO:0005643 nuclear pore;GO:0032991 protein-containing complex;GO:0044422 organelle part;GO:0044424 intracellular part;GO:0044428 nuclear part;GO:0044446 intracellular organelle part;GO:0044464 cell part;	GO:0005198 structural molecule activity;GO:0017056 structural constituent of nuclear pore;				IPR007230;	Peptidase S59, nucleoporin;
F6HUF2	274	S	0.563215	0.0203	Q1	plant UBX domain-containing protein 8	VIT_02s0025g04050	0.999113	0.0104	80.231	AVS(0.999)LS(0.001)LK	2	0.059256	4	1.42134	1.29	1.19101	0.612763	0.9679	0.617198	nucleus			GO:0005488 binding;GO:0005515 protein binding;		vvi:100251323		IPR001012;	UBX domain;
F6HUF2	454	S	0.333338	0.0173	Q1	plant UBX domain-containing protein 8	VIT_02s0025g04050	0.945401	2.5e-147	175.85	NFPPIARPPS(0.945)PS(0.055)LAAQR	2	0.14074	9	1.4123	1.96286	1.78792	0.453227	0.355199	0.912621	nucleus			GO:0005488 binding;GO:0005515 protein binding;		vvi:100251323		IPR001012;	UBX domain;
F6HUX3	99	S	1.56479	0.0129	Q3	protein enabled	VIT_14s0066g00800	0.994301	1.96e-20	131.25	NYGS(0.994)LDS(0.006)NELSK	2	0.44913	4	0.813115	0.691707	0.777419	0.983438	1.29787	1.28992	nucleus					vvi:100264681		IPR010820;	UBA-like domain DUF1421;
F6H2N7	11	S	1.74432	0.0414		"phosphoenolpyruvate carboxylase, housekeeping isozyme"	VIT_19s0014g01390	1	0.000125	124.21	MAS(1)IDAQLR	2	-1.4294	7	0.576336	0.915205	0.704478	1.32762	1.238	1.26494	cytoplasm	GO:0006082 organic acid metabolic process;GO:0006099 tricarboxylic acid cycle;GO:0006101 citrate metabolic process;GO:0008152 metabolic process;GO:0009987 cellular process;GO:0016999 antibiotic metabolic process;GO:0017144 drug metabolic process;GO:0019752 carboxylic acid metabolic process;GO:0043436 oxoacid metabolic process;GO:0044237 cellular metabolic process;GO:0044238 primary metabolic proc…		GO:0003824 catalytic activity;GO:0004611 phosphoenolpyruvate carboxykinase activity;GO:0008964 phosphoenolpyruvate carboxylase activity;GO:0016829 lyase activity;GO:0016830 carbon-carbon lyase activity;GO:0016831 carboxy-lyase activity;	K01595	vvi:100267525	vvi00620:Pyruvate metabolism - Vitis vinifera (wine grape);vvi00710:Carbon fixation in photosynthetic organisms - Vitis vinifera (wine grape);vvi01100:Metabolic pathways - Vitis vinifera (wine grape);vvi01200:Carbon metabolism - Vitis vinifera (wine grape)
F6HV78	350	S	1.63246	0.038	Q2	inositol hexakisphosphate and diphosphoinositol-pentakisphosphate kinase 1 isoform X2	VIT_14s0066g02540	0.999495	8.9e-05	50.858	QGS(0.999)GIIGTFGQSEELR	2	1.7697	4	0.770874	0.771739	0.743393	1.38534	1.32678	1.01968	cytoplasm			GO:0000829 inositol heptakisphosphate kinase activity;GO:0003824 catalytic activity;GO:0016301 kinase activity;GO:0016740 transferase activity;GO:0016772 transferase activity, transferring phosphorus-containing groups;GO:0016776 phosphotransferase activity, phosphate group as acceptor;	K13024	vvi:100262888	vvi04070:Phosphatidylinositol signaling system - Vitis vinifera (wine grape)
F6HVC7	1090	S	1.64983	0.000256	Q2	plant/MOJ9-14 protein	VIT_13s0084g00630	0.990464	2.37e-12	65.801	S(0.001)AS(0.001)GS(0.004)EMQGGRS(0.99)NLGADT(0.003)NT(0.001)LLR	3	-0.28902	4	0.769089	0.698058	0.779979	1.28865	1.20842	1.21031	cytoplasm					vvi:100248009		IPR014770; IPR014772;	Munc13 homology 1; Mammalian uncoordinated homology 13, domain 2;
F6HVN2	110	S	0.609935	0.00358	Q2	ankyrin repeat-containing protein ITN1 isoform X2	VIT_13s0106g00230	0.899733	0.000558	92.611	GVS(0.1)S(0.9)HNISK	3	-0.33063	3	1.11179	1.25436	1.3825	0.80292	0.795276	0.688241	plasma membrane			GO:0005488 binding;GO:0005515 protein binding;				IPR020683; IPR025314; IPR026961;	Ankyrin repeat-containing domain; Domain of unknown function DUF4219; PGG domain;
F6HW67	70	S	0.486126	0.0114	Q1	GEM-like protein 4	VIT_17s0119g00110	0.998275	0.000698	106.68	T(0.002)HS(0.998)FAFR	3	-1.1001	4	1.57213	1.22879	1.51932	0.598665	0.582435	0.919082	nucleus					vvi:100264685		IPR004182;	GRAM domain;
F6HWH8	19	S	0.625551	0.00494	Q2	"adrenodoxin-like protein, mitochondrial"	VIT_07s0141g00320	0.863004	0.00171	81.625	IS(0.137)S(0.863)LPLLSR	2	0.55933	1	1.30627	1.23715	1.16571	0.777315	0.772912	0.770019	mitochondria			GO:0003824 catalytic activity;GO:0009055 electron transfer activity;GO:0016491 oxidoreductase activity;GO:0005488 binding;GO:0048037 cofactor binding;GO:0051536 iron-sulfur cluster binding;GO:0051540 metal cluster binding;		vvi:100854844
F6HWM2	708	S	1.71834	0.00948	Q2	calmodulin-binding transcription activator 3 isoform X2	VIT_07s0141g00250	1	0.0242	56.548	KVDS(1)FNR	3	-0.71098	2	0.598918	0.715462	0.879121	1.2302	1.18311	1.35588	nucleus		GO:0005634 nucleus;GO:0043226 organelle;GO:0043227 membrane-bounded organelle;GO:0043229 intracellular organelle;GO:0043231 intracellular membrane-bounded organelle;GO:0044424 intracellular part;GO:0044464 cell part;	GO:0005488 binding;GO:0005515 protein binding;GO:0003676 nucleic acid binding;GO:0003677 DNA binding;GO:0097159 organic cyclic compound binding;GO:1901363 heterocyclic compound binding;				IPR020683; IPR005559; IPR002909;	Ankyrin repeat-containing domain; CG-1 DNA-binding domain; IPT domain;
F6HPJ1	301	S	0.626064	0.003	Q2	"pyruvate dehydrogenase E1 component subunit alpha, mitochondrial"	VIT_01s0026g00990	0.999744	1.52e-61	155.2	YHGHS(1)MSDPGSTYR	3	0.41804	103	1.24019	1.23659	1.19067	0.661662	0.841889	0.79251	mitochondria	GO:0008152 metabolic process;GO:0006082 organic acid metabolic process;GO:0006084 acetyl-CoA metabolic process;GO:0006085 acetyl-CoA biosynthetic process;GO:0006086 acetyl-CoA biosynthetic process from pyruvate;GO:0006090 pyruvate metabolic process;GO:0006637 acyl-CoA metabolic process;GO:0006732 coenzyme metabolic process;GO:0006790 sulfur compound metabolic process;GO:0006793 phosphorus metabol…	GO:0043226 organelle;GO:0043227 membrane-bounded organelle;GO:0043229 intracellular organelle;GO:0043231 intracellular membrane-bounded organelle;GO:0044424 intracellular part;GO:0044464 cell part;	GO:0003824 catalytic activity;GO:0016491 oxidoreductase activity;GO:0016624 oxidoreductase activity, acting on the aldehyde or oxo group of donors, disulfide as acceptor;GO:0016903 oxidoreductase activity, acting on the aldehyde or oxo group of donors;GO:0004738 pyruvate dehydrogenase activity;GO:0004739 pyruvate dehydrogenase (acetyl-transferring) activity;	K00161	vvi:100263880	vvi00010:Glycolysis / Gluconeogenesis - Vitis vinifera (wine grape);vvi00020:Citrate cycle (TCA cycle) - Vitis vinifera (wine grape);vvi00620:Pyruvate metabolism - Vitis vinifera (wine grape);vvi01100:Metabolic pathways - Vitis vinifera (wine grape);vvi01110:Biosynthesis of secondary metabolites - Vitis vinifera (wine grape);vvi01200:Carbon metabolism - Vitis vinifera (wine grape)	IPR001017;	Dehydrogenase, E1 component;
F6H5R3	645	S	1.93955	0.0407	Q1	ABC transporter B family member 19	VIT_14s0108g00430	0.952691	1.28e-53	153.21	NLSYQY(0.002)S(0.953)T(0.045)GADGR	2	-0.96815	5	0.483333	0.959116	0.602273	1.63202	1.12607	1.20777	plasma membrane	GO:0006810 transport;GO:0051179 localization;GO:0051234 establishment of localization;GO:0055085 transmembrane transport;	GO:0016021 integral component of membrane;GO:0031224 intrinsic component of membrane;GO:0044425 membrane part;	GO:0000166 nucleotide binding;GO:0005488 binding;GO:0005524 ATP binding;GO:0008144 drug binding;GO:0017076 purine nucleotide binding;GO:0030554 adenyl nucleotide binding;GO:0032553 ribonucleotide binding;GO:0032555 purine ribonucleotide binding;GO:0032559 adenyl ribonucleotide binding;GO:0035639 purine ribonucleoside triphosphate binding;GO:0036094 small molecule binding;GO:0043167 ion binding;GO…	K05658	vvi:100262734	vvi02010:ABC transporters - Vitis vinifera (wine grape)	IPR003593; IPR011527; IPR003439;	AAA+ ATPase domain; ABC transporter type 1, transmembrane domain; ABC transporter-like;
F6HX95	360	S	0.543663	0.00172	Q1	lys-63-specific deubiquitinase BRCC36-like	VIT_09s0002g06100	1	2.56e-11	110.44	DLYPAES(1)INLR	2	-0.33831	2	1.38598	1.29344	1.28629	0.82239	0.626186	0.707436	nucleus			GO:0005488 binding;GO:0005515 protein binding;				IPR000555; IPR037518;	JAB1/MPN/MOV34 metalloenzyme domain; MPN domain;
F6HXP5	731	S	0.651326	0.00156	Q2	phosphoinositide phosphatase SAC2 isoform X1	VIT_09s0002g00590	0.997799	0.0186	60.547	YTPS(0.002)MS(0.998)QR	2	-1.0617	4	1.3	1.21543	1.12773	0.76699	0.754084	0.851807	nucleus	GO:0006996 organelle organization;GO:0007033 vacuole organization;GO:0009987 cellular process;GO:0016043 cellular component organization;GO:0071840 cellular component organization or biogenesis;GO:0006629 lipid metabolic process;GO:0006644 phospholipid metabolic process;GO:0006650 glycerophospholipid metabolic process;GO:0006661 phosphatidylinositol biosynthetic process;GO:0006793 phosphorus meta…		GO:0003824 catalytic activity;GO:0016787 hydrolase activity;GO:0016788 hydrolase activity, acting on ester bonds;GO:0042578 phosphoric ester hydrolase activity;		vvi:100249754		IPR002013;	SAC domain;
F6HY06	1148	T	0.438429	0.0111	Q1	myosin-17 isoform X2	VIT_09s0002g01910	1	0.0109	63.212	PKT(1)PILQR	3	1.4851	1	1.6008	1.02817	1.57458	0.630268	0.492606	0.720083	nucleus	GO:0006928 movement of cell or subcellular component;GO:0007017 microtubule-based process;GO:0007018 microtubule-based movement;GO:0009987 cellular process;GO:0007015 actin filament organization;GO:0016043 cellular component organization;GO:0071840 cellular component organization or biogenesis;GO:0097435 supramolecular fiber organization;	GO:0016459 myosin complex;GO:0032991 protein-containing complex;GO:0044422 organelle part;GO:0044424 intracellular part;GO:0044430 cytoskeletal part;GO:0044446 intracellular organelle part;GO:0044464 cell part;	GO:0005488 binding;GO:0005515 protein binding;GO:0003774 motor activity;GO:0003777 microtubule motor activity;GO:0003824 catalytic activity;GO:0016462 pyrophosphatase activity;GO:0016787 hydrolase activity;GO:0016817 hydrolase activity, acting on acid anhydrides;GO:0016818 hydrolase activity, acting on acid anhydrides, in phosphorus-containing anhydrides;GO:0017111 nucleoside-triphosphatase activ…				IPR002710; IPR001609; IPR004009; IPR037975; IPR036018;	Dilute domain; Myosin head, motor domain; Myosin, N-terminal, SH3-like; Class XI myosin, cargo binding domain; Plant myosin, class XI, motor domain;
F6HYF6	100	T	0.618922	0.00468	Q2	BZIP protein	VIT_09s0002g04590	1	0.00652	94.363	AAT(1)MPELK	2	0.1271	7	1.26694	1.33014	1.24187	0.691076	0.917883	0.767057	nucleus							IPR006868; IPR006867;	Domain of unknown function DUF630; Domain of unknown function DUF632;
F6HYF6	310	S	0.552492	0.0046	Q1	BZIP protein	VIT_09s0002g04590	0.999955	0.00175	80.69	AAVS(1)HLNTR	2	-3.9337	5	1.18686	1.52273	1.3446	0.659039	0.729015	0.851852	nucleus							IPR006868; IPR006867;	Domain of unknown function DUF630; Domain of unknown function DUF632;
F6HYK5	599	S	1.57778	0.0076	Q3	eukaryotic translation initiation factor	VIT_11s0037g00490	1	2.41e-67	106.12	TANFGLGMEPALQS(1)PVPAK	3	0.23256	7	0.799213	0.806483	0.744208	1.42486	1.05572	1.22704	chloroplast			GO:0005488 binding;GO:0003676 nucleic acid binding;GO:0003723 RNA binding;GO:0097159 organic cyclic compound binding;GO:1901363 heterocyclic compound binding;GO:0005515 protein binding;	K03260	vvi:100260481	vvi03013:RNA transport - Vitis vinifera (wine grape)	IPR003891; IPR003890;	Initiation factor eIF-4 gamma, MA3; MIF4G-like, type 3;
F6HYW7	178	S	1.62274	0.0294	Q2	probable transcription factor PosF21	VIT_05s0102g01120	0.85366	3e-83	97.248	HQHS(0.056)QS(0.854)MDGS(0.03)T(0.03)S(0.03)IKPEMLMSGSDENSAADSK	4	-0.67726	3	0.878049	0.656881	0.723225	1.20739	1.20577	1.25125	nucleus	GO:0006355 regulation of transcription, DNA-templated;GO:0009889 regulation of biosynthetic process;GO:0010468 regulation of gene expression;GO:0010556 regulation of macromolecule biosynthetic process;GO:0019219 regulation of nucleobase-containing compound metabolic process;GO:0019222 regulation of metabolic process;GO:0031323 regulation of cellular metabolic process;GO:0031326 regulation of cell…		GO:0003700 DNA binding transcription factor activity;GO:0140110 transcription regulator activity;		vvi:100266402		IPR004827;	Basic-leucine zipper domain;
F6I0C3	805	S	1.84249	0.000363	Q4	trafficking protein particle complex subunit 11	VIT_04s0044g01720	1	0.00486	89.047	GGFLVS(1)PR	2	1.0838	3	0.719172	0.730337	0.6619	1.32182	1.18641	1.38203	chloroplast				K20308	vvi:100265343		IPR021773;	Foie gras liver health family 1;
F6H5R3	626	S	1.85202	0.004	Q1	ABC transporter B family member 19	VIT_14s0108g00430	0.963705	0.00185	82.831	LSHS(0.03)LS(0.964)T(0.006)K	3	0.28351	4	0.64902	0.80663	0.642045	1.48649	1.18199	1.2165	plasma membrane	GO:0006810 transport;GO:0051179 localization;GO:0051234 establishment of localization;GO:0055085 transmembrane transport;	GO:0016021 integral component of membrane;GO:0031224 intrinsic component of membrane;GO:0044425 membrane part;	GO:0000166 nucleotide binding;GO:0005488 binding;GO:0005524 ATP binding;GO:0008144 drug binding;GO:0017076 purine nucleotide binding;GO:0030554 adenyl nucleotide binding;GO:0032553 ribonucleotide binding;GO:0032555 purine ribonucleotide binding;GO:0032559 adenyl ribonucleotide binding;GO:0035639 purine ribonucleoside triphosphate binding;GO:0036094 small molecule binding;GO:0043167 ion binding;GO…	K05658	vvi:100262734	vvi02010:ABC transporters - Vitis vinifera (wine grape)	IPR003593; IPR011527; IPR003439;	AAA+ ATPase domain; ABC transporter type 1, transmembrane domain; ABC transporter-like;
F6HN95	596	S	0.609928	0.00208	Q2	ABC transporter B family member 20	VIT_13s0019g00310	0.999989	1.98e-13	84.105	PSDLAFNSQES(1)PK	3	0.1098	3	1.28685	1.2913	1.14894	0.864476	0.764576	0.644205	plasma membrane	GO:0006810 transport;GO:0051179 localization;GO:0051234 establishment of localization;GO:0055085 transmembrane transport;	GO:0016021 integral component of membrane;GO:0031224 intrinsic component of membrane;GO:0044425 membrane part;	GO:0000166 nucleotide binding;GO:0005488 binding;GO:0005524 ATP binding;GO:0008144 drug binding;GO:0017076 purine nucleotide binding;GO:0030554 adenyl nucleotide binding;GO:0032553 ribonucleotide binding;GO:0032555 purine ribonucleotide binding;GO:0032559 adenyl ribonucleotide binding;GO:0035639 purine ribonucleoside triphosphate binding;GO:0036094 small molecule binding;GO:0043167 ion binding;GO…				IPR003593; IPR011527; IPR003439;	AAA+ ATPase domain; ABC transporter type 1, transmembrane domain; ABC transporter-like;
F6I1D5	145	S	0.616909	0.000619	Q2	non-specific phospholipase C4 isoform X2	VIT_15s0045g00370	0.991349	7.46e-16	97.823	WFASLPAS(0.991)T(0.008)QPNR	2	-0.25952	6	1.19408	1.33535	1.20466	0.744031	0.738602	0.820956	cytoplasm	GO:0008152 metabolic process;		GO:0003824 catalytic activity;GO:0016787 hydrolase activity;GO:0016788 hydrolase activity, acting on ester bonds;				IPR007312;	Phosphoesterase;
F6I1D5	146	T	0.407989	0.000104	Q1	non-specific phospholipase C4 isoform X2	VIT_15s0045g00370	0.959673	2.23e-30	136.39	WFASLPAS(0.04)T(0.96)QPNR	2	-1.8919	7	1.57099	1.30111	1.42553	0.580707	0.564336	0.608342	cytoplasm	GO:0008152 metabolic process;		GO:0003824 catalytic activity;GO:0016787 hydrolase activity;GO:0016788 hydrolase activity, acting on ester bonds;				IPR007312;	Phosphoesterase;
F6I1D6	150	T	0.59083	0.00276	Q2	non-specific phospholipase C3 isoform X1	VIT_15s0045g00380	0.999988	4.55e-16	100.23	WFASLPAET(1)QPNR	2	1.5911	5	1.24135	1.34365	1.19052	0.828774	0.646712	0.755203	nucleus	GO:0008152 metabolic process;		GO:0003824 catalytic activity;GO:0016787 hydrolase activity;GO:0016788 hydrolase activity, acting on ester bonds;	K01114	vvi:100253773	vvi00562:Inositol phosphate metabolism - Vitis vinifera (wine grape);vvi00564:Glycerophospholipid metabolism - Vitis vinifera (wine grape);vvi00565:Ether lipid metabolism - Vitis vinifera (wine grape);vvi01100:Metabolic pathways - Vitis vinifera (wine grape);vvi01110:Biosynthesis of secondary metabolites - Vitis vinifera (wine grape)	IPR007312;	Phosphoesterase;
F6I216	581	S	1.66834	0.00342	Q2	eukaryotic translation initiation factor-re...	VIT_00s0361g00080	0.999853	0.00172	123.86	LPS(1)PETWR	2	0.50696	8	0.71414	0.796954	0.67714	1.22875	1.07276	1.34921	nucleus
F6I2V4	133	S	1.92074	0.0486	Q1	vegetative cell wall protein gp1	VIT_15s0048g02970	0.968589	6.48e-14	41.551	VVT(0.004)T(0.004)S(0.004)AFPAT(0.413)T(0.448)LS(0.147)S(0.151)VPT(0.129)S(0.732)PVPKS(0.969)PK	4	1.8098	1	0.674725	0.80037	0.688124	0.879276	1.49697	1.77874	chloroplast					vvi:104881879
F6I2V4	128	S	1.58889	0.0201	Q2	vegetative cell wall protein gp1	VIT_15s0048g02970	0.895609	1.46e-82	102.78	VVTTSAFPAT(0.005)T(0.024)LS(0.164)S(0.807)VPT(0.104)S(0.896)PVPK	3	-0.51145	3	0.663004	0.915896	0.82242	1.08451	1.30707	1.42385	chloroplast					vvi:104881879
F6HX69	22	S	1.85922	0.0194	Q4	ABC transporter-like/PDR12	VIT_09s0002g05600	0.986301	4.5e-09	130.1	S(0.986)S(0.014)GADVFSR	2	0.91512	4	0.550152	0.888768	0.650943	1.47319	1.08227	1.33005	plasma membrane		GO:0016020 membrane;	GO:0000166 nucleotide binding;GO:0005488 binding;GO:0005524 ATP binding;GO:0008144 drug binding;GO:0017076 purine nucleotide binding;GO:0030554 adenyl nucleotide binding;GO:0032553 ribonucleotide binding;GO:0032555 purine ribonucleotide binding;GO:0032559 adenyl ribonucleotide binding;GO:0035639 purine ribonucleoside triphosphate binding;GO:0036094 small molecule binding;GO:0043167 ion binding;GO…				IPR003593; IPR013525; IPR029481; IPR003439; IPR034001; IPR034003; IPR013581;	AAA+ ATPase domain; ABC-2 type transporter; ABC-transporter N-terminal domain; ABC transporter-like; ATP-binding cassette transporter, PDR-like subfamily G, domain 1; ATP-binding cassette transporter, PDR-like subfamily G, domain 2; Plant PDR ABC transporter associated;
F6HX69	31	S	1.5634	0.000376	Q3	ABC transporter-like/PDR12	VIT_09s0002g05600	0.932669	8.51e-18	124.29	S(0.933)S(0.067)RDEDDEEALK	3	-0.26073	23	0.787234	0.797165	0.751572	1.27846	1.13418	1.23941	plasma membrane		GO:0016020 membrane;	GO:0000166 nucleotide binding;GO:0005488 binding;GO:0005524 ATP binding;GO:0008144 drug binding;GO:0017076 purine nucleotide binding;GO:0030554 adenyl nucleotide binding;GO:0032553 ribonucleotide binding;GO:0032555 purine ribonucleotide binding;GO:0032559 adenyl ribonucleotide binding;GO:0035639 purine ribonucleoside triphosphate binding;GO:0036094 small molecule binding;GO:0043167 ion binding;GO…				IPR003593; IPR013525; IPR029481; IPR003439; IPR034001; IPR034003; IPR013581;	AAA+ ATPase domain; ABC-2 type transporter; ABC-transporter N-terminal domain; ABC transporter-like; ATP-binding cassette transporter, PDR-like subfamily G, domain 1; ATP-binding cassette transporter, PDR-like subfamily G, domain 2; Plant PDR ABC transporter associated;
D7SPD1	21	S	1.55906	0.000844	Q2	sugar transporter ERD6-like 6	VIT_04s0023g01860	0.957019	6.35e-07	75.764	KPFLHT(0.043)GS(0.957)WYR	3	-0.028008	3	0.838448	0.774949	0.736638	1.27727	1.23958	1.147	vacuolar membrane	GO:0006464 cellular protein modification process;GO:0006468 protein phosphorylation;GO:0006793 phosphorus metabolic process;GO:0006796 phosphate-containing compound metabolic process;GO:0006807 nitrogen compound metabolic process;GO:0008152 metabolic process;GO:0009987 cellular process;GO:0016310 phosphorylation;GO:0019538 protein metabolic process;GO:0036211 protein modification process;GO:00431…	GO:0005737 cytoplasm;GO:0044424 intracellular part;GO:0044464 cell part;	GO:0003824 catalytic activity;GO:0004672 protein kinase activity;GO:0016301 kinase activity;GO:0016740 transferase activity;GO:0016772 transferase activity, transferring phosphorus-containing groups;GO:0016773 phosphotransferase activity, alcohol group as acceptor;GO:0140096 catalytic activity, acting on a protein;GO:0000166 nucleotide binding;GO:0005488 binding;GO:0005524 ATP binding;GO:0008144 …				IPR000719; IPR001245;	Protein kinase domain; Serine-threonine/tyrosine-protein kinase, catalytic domain;
F6I330	1062	S	1.78507	0.00412	Q1	BEACH domain-containing protein C2 isoform X1	VIT_15s0048g01650	0.997217	1.07e-07	96.82	MAS(0.997)LS(0.003)ENPFLK	2	0.35652	12	0.714034	0.700725	0.843672	1.14795	1.39639	1.48711	nucleus			GO:0005488 binding;GO:0005515 protein binding;				IPR000409; IPR031570; IPR023362; IPR026960; IPR017986;	BEACH domain; Domain of unknown function DUF4704; PH-BEACH domain; Reverse transcriptase zinc-binding domain; WD40-repeat-containing domain;
F6I330	137	S	1.55086	0.0109	Q2	BEACH domain-containing protein C2 isoform X1	VIT_15s0048g01650	0.999996	0.00161	79.16	YES(1)FHAMR	3	-0.8788	4	0.831421	0.722464	0.894541	1.09358	1.29518	1.40841	nucleus			GO:0005488 binding;GO:0005515 protein binding;				IPR000409; IPR031570; IPR023362; IPR026960; IPR017986;	BEACH domain; Domain of unknown function DUF4704; PH-BEACH domain; Reverse transcriptase zinc-binding domain; WD40-repeat-containing domain;
F6I3S7	337	S	0.420982	0.042	Q1	plant UBX domain-containing protein 11 isoform X1	VIT_05s0124g00410	0.999228	9.18e-07	108.72	S(0.001)LS(0.999)DLGLLNR	2	-0.093944	1	1.37608	1.40267	1.43146	0.664596	0.391827	0.716	nucleus			GO:0005488 binding;GO:0005515 protein binding;				IPR001012;	UBX domain;
F6I569	640	S	0.656789	0.015	Q2	WEB family protein At5g55860	VIT_19s0015g00740	0.997136	9.09e-130	172.77	NQIEGGS(0.997)PS(0.003)YLPGEKPI	2	-0.18019	15	1.2602	1.1375	1.28233	0.775411	0.684254	0.95734	nucleus					vvi:100263439
F6I605	134	S	1.86598	0.00218	Q2	FT-interacting protein 1	VIT_15s0046g03030	0.999925	0.000179	77.597	VFLTDDPS(1)IR	2	0.40933	1	0.489655	0.401872	0.348205	0.816874	0.702358	0.794087	plasma membrane					vvi:100253432		IPR000008; IPR013583;	C2 domain; Phosphoribosyltransferase C-terminal;
F6I6E1	193	S	1.70702	0.0325	Q1	O-acyltransferase WSD1 isoform X1	VIT_15s0046g00490	0.99999	3.37e-08	64.275	QIS(1)NPEALPTLPVK	3	-3.0857	1	0.615764	0.366815	0.504819	1.01966	0.624948	0.894416	cytoplasm	GO:0006629 lipid metabolic process;GO:0008152 metabolic process;GO:0008610 lipid biosynthetic process;GO:0009058 biosynthetic process;GO:0009987 cellular process;GO:0044237 cellular metabolic process;GO:0044238 primary metabolic process;GO:0044249 cellular biosynthetic process;GO:0044255 cellular lipid metabolic process;GO:0045017 glycerolipid biosynthetic process;GO:0046486 glycerolipid metaboli…		GO:0003824 catalytic activity;GO:0004144 diacylglycerol O-acyltransferase activity;GO:0008374 O-acyltransferase activity;GO:0016411 acylglycerol O-acyltransferase activity;GO:0016740 transferase activity;GO:0016746 transferase activity, transferring acyl groups;GO:0016747 transferase activity, transferring acyl groups other than amino-acyl groups;		vvi:100248474		IPR009721; IPR004255;	O-acyltransferase WSD1, C-terminal; O-acyltransferase, WSD1, N-terminal;
F6I6E1	91	S	1.69312	0.000336	Q1	O-acyltransferase WSD1 isoform X1	VIT_15s0046g00490	0.970568	0.0198	71.614	FS(0.029)S(0.971)LQVK	2	-1.8114	1	0.333005	0.216077	0.239702	0.448416	0.4079	0.479188	cytoplasm	GO:0006629 lipid metabolic process;GO:0008152 metabolic process;GO:0008610 lipid biosynthetic process;GO:0009058 biosynthetic process;GO:0009987 cellular process;GO:0044237 cellular metabolic process;GO:0044238 primary metabolic process;GO:0044249 cellular biosynthetic process;GO:0044255 cellular lipid metabolic process;GO:0045017 glycerolipid biosynthetic process;GO:0046486 glycerolipid metaboli…		GO:0003824 catalytic activity;GO:0004144 diacylglycerol O-acyltransferase activity;GO:0008374 O-acyltransferase activity;GO:0016411 acylglycerol O-acyltransferase activity;GO:0016740 transferase activity;GO:0016746 transferase activity, transferring acyl groups;GO:0016747 transferase activity, transferring acyl groups other than amino-acyl groups;		vvi:100248474		IPR009721; IPR004255;	O-acyltransferase WSD1, C-terminal; O-acyltransferase, WSD1, N-terminal;
F6I6E1	269	S	1.59631	0.0184	Q2	O-acyltransferase WSD1 isoform X1	VIT_15s0046g00490	0.999101	0.00538	85.813	T(0.001)VS(0.999)LDDIK	2	2.1007	3	0.734483	0.602808	0.522307	0.929001	1.03035	1.00914	cytoplasm	GO:0006629 lipid metabolic process;GO:0008152 metabolic process;GO:0008610 lipid biosynthetic process;GO:0009058 biosynthetic process;GO:0009987 cellular process;GO:0044237 cellular metabolic process;GO:0044238 primary metabolic process;GO:0044249 cellular biosynthetic process;GO:0044255 cellular lipid metabolic process;GO:0045017 glycerolipid biosynthetic process;GO:0046486 glycerolipid metaboli…		GO:0003824 catalytic activity;GO:0004144 diacylglycerol O-acyltransferase activity;GO:0008374 O-acyltransferase activity;GO:0016411 acylglycerol O-acyltransferase activity;GO:0016740 transferase activity;GO:0016746 transferase activity, transferring acyl groups;GO:0016747 transferase activity, transferring acyl groups other than amino-acyl groups;		vvi:100248474		IPR009721; IPR004255;	O-acyltransferase WSD1, C-terminal; O-acyltransferase, WSD1, N-terminal;
F6I6U0	918	S	0.62587	0.0384	Q2	epidermal growth factor receptor substrate 15	VIT_18s0122g01080	0.999998	3.05e-23	88.283	FDSFSMHDGGFS(1)PPR	3	-0.71612	10	1.18247	1.37683	1.26432	0.651599	0.680451	1.06103	nucleus			GO:0005488 binding;GO:0005509 calcium ion binding;GO:0043167 ion binding;GO:0043169 cation binding;GO:0046872 metal ion binding;GO:0005515 protein binding;		vvi:100240982		IPR002048; IPR000261;	EF-hand domain; EH domain;
F6I6U0	932	S	0.477256	0.00258	Q1	epidermal growth factor receptor substrate 15	VIT_18s0122g01080	0.860418	0.00643	73.885	FDS(0.005)IS(0.131)S(0.86)S(0.004)R	2	0.93776	2	1.40061	1.50244	1.32599	0.580668	0.618421	0.819249	nucleus			GO:0005488 binding;GO:0005509 calcium ion binding;GO:0043167 ion binding;GO:0043169 cation binding;GO:0046872 metal ion binding;GO:0005515 protein binding;		vvi:100240982		IPR002048; IPR000261;	EF-hand domain; EH domain;
F6I742	147	S	0.539669	0.00532	Q1	octicosapeptide/Phox/Bem1p domain-containin...	VIT_00s0203g00140	0.959093	6.75e-16	87.824	AS(0.039)S(0.959)IS(0.002)SLLDGSSK	2	0.70923	1	1.28185	1.37849	1.23201	0.622578	0.860612	0.617391	nucleus			GO:0005488 binding;GO:0005515 protein binding;				IPR000270;	PB1 domain;
F6I742	143	S	0.465744	0.000682	Q1	octicosapeptide/Phox/Bem1p domain-containin...	VIT_00s0203g00140	0.999253	0.00371	50.088	LFLFPS(0.001)DDGS(0.999)R	2	1.0663	1	1.32529	1.33195	1.44253	0.552654	0.719113	0.637681	nucleus			GO:0005488 binding;GO:0005515 protein binding;				IPR000270;	PB1 domain;
Q4U339	448	S	1.81336	0.000481	Q1	hexose transporter-like	HT6	1	3.22e-16	91.317	IYLHEEGVPGS(1)RR	2	-0.29058	18	0.779783	0.721311	0.776916	1.24408	1.41192	1.47486	plasma membrane	GO:0006810 transport;GO:0051179 localization;GO:0051234 establishment of localization;GO:0055085 transmembrane transport;	GO:0016021 integral component of membrane;GO:0031224 intrinsic component of membrane;GO:0044425 membrane part;GO:0016020 membrane;	GO:0005215 transporter activity;GO:0022857 transmembrane transporter activity;		vvi:100232977		IPR020846;	Major facilitator superfamily domain;
Q9FS43	53	T	0.279621	0.000457	Q1	Pathogenesis-related protein 10	PR10.2	1	0.000212	46.356	CVEVIQGDGGPGT(1)IKK	3	0.25666	1	1.90263	1.37656	1.48703	0.508526	0.411887	0.412322	cytoplasm	GO:0006950 response to stress;GO:0006952 defense response;GO:0050896 response to stimulus;GO:0009607 response to biotic stimulus;				vvi:100249884		IPR000916;	Bet v I/Major latex protein;
Q9FS43	123	T	0.166123	0.00248	Q1	Pathogenesis-related protein 10	PR10.2	0.999809	8.91e-23	96.447	YHT(1)KGAEVCEEHVK	4	-1.6523	3	2.02407	1.49087	1.72156	0.296891	0.286757	0.286256	cytoplasm	GO:0006950 response to stress;GO:0006952 defense response;GO:0050896 response to stimulus;GO:0009607 response to biotic stimulus;				vvi:100249884		IPR000916;	Bet v I/Major latex protein;
